# Supplementary material for: Evolution of enzyme functionality in the flavin-containing monooxygenases
Source: Nat Commun. 2023 Feb 24;14:1042. doi: 10.1038/s41467-023-36756-x (PMC9950137; doi:10.1038/s41467-023-36756-x)
Supplement: Supplementary file 4 — Supplementary Data 1 [file 41467_2023_36756_MOESM4_ESM.txt]

>XP_008628403_Corvus_brachyrhynchos
MAKKVAIIGGGSSGLCAIKACLQEGLEPVCFERTGDIGGLWRFEERPEDGRASIYRSVIINASKEMMCFSDFPIPEDFPNYMHNSKIMEYFRMYAQHFDLLRHIRFRTSVCRVSKRPDFASSGQWEVVTESEGKQEAAVFDAVLVCSGHHTDAHLPLSSFPGIEKFKGQYLHSRDYKDAQAFTNKKVVVIGIGNSGSDLAVEISQTAQQVFLSTRRGAWILNRVGDRGYPIDTILTTRVKTFLQELVSSSMACDYMEKKLNARFDHSRYGLKPKHRVLHQHPTVNDDLPNRIISGRVQVKPNIREFTETSAIFEDGTRED-IDAVVFATGYSFSFPFLEGC-VKVVENQISLYKYMFPPDLEKPTLAFIGLIQPLGAIMPISELQCRWATRVFKGLNELPPRHDMEADIEQKKEVMAKR-YVKSQRHTIQVDYIPYMDELACQLGVKPNVLTLFLTDPKLALEVVFGPCTPYQYRLRGPGAWAGAREAILTQQQRILKPLQTRHV--EESTSAPAMPLIFKLVGAM-AILAAVFAYL
>RMC08305_Hirundo_rustica
MAKKVAIIGGGSSGLCAIKACLQEGLEPVCFERTGDIGGLWRFEERPEDGRASIYRSVIINTSKEMMCFSDFPIPEDFPNYMHNSKIMEYFRMYAQHFDLLRHIRFRTSVCRVSKRPDFASSGQWEVVTESQGKQEAAVFDAVLVCSGHHTDAHLPLSSFPGIEKFKGCYLHSRDYKDAQAFTNKRVVVIGIGNSGSDLAVEISQTAQQVFLSTRRGAWILNRVGDQGYPIDTILTTRMKTFLQGLLSSSMACDYMEKKLNARFDHSRYGLKPKHRVLHQHPTVNDDLPNRIISGRVRVKPNIREFTETSAIFEDGTRED-VDAVVFATGYSFSFPFLEGC-VKVVENQVPLYKFMFPPDLEKPTLAFIGLIQPLGAIMPISELQCRWATRVFKGLNELPPRHDMEADIEQKKEVMAKR-YVKSQRHTIQVDYIPYMDELASQLGVKPSLLTLFLTDPKLAMEVALGPCTPYQYRLRGPGAWAGAREAILTQQQRILKPLQTRHV--EESTSAPAVPFIFKLVGAV-AILAAVFAYF
>TRZ17827_Zosterops_borbonicus
MTKKVAIIGGGSSGLCAIKACLQEGLEPVCFERTGDIGGLWRFEERPEDGRASIYRSVIINTSKEMMCFSDFPIPEDFPNYMHNSKIMEYFRMYAQHFDLLRHIRFRTSVCHVSKRPDFASSGQWEVVTESEGKQEAAVFDAVLVCSGHHTDAHLPLSSFPGIQKFKGHYLHSRDYKDAQAFTNKRVVVIGIGNSGSDLAVEISQTAQQVFLSTRRGAWILNRVGDRGYPIDTILTTRIKTFLQGLLTSSMACDYMEKKLNARFDHSQYGLKPKHRVLHQHPTINDDLPNRIISGRVRVKPNIQEFTETSAIFEDGTRED-IDAVVFATGYSFSFPFLEGC-VKVVENQIPLYKFVFPPDLEKPTLAFIGLIQPLGAIMPISELQCRWATRVFKGLNDLPSQHDMEADIEQKKEMMAKR-YVKSQRHTIQVDYIPYMDELACQLGVKPNVLTLFLTDPKLAKEVAFGPCTPYQYRLRGPGAWVGAREAILTQQQRILKPLQTRHV--EESTSAPAVPLIFKLVGAV-AILAAVFAYL
>XP_005528712_Pseudopodoces_humilis
MAKKVAIIGGGSSGLCAIKACLQEGLEPVCFERTGDIGGLWRFEERPEDGRASIYRSVIINTSKEMMCFSDFPIPEDFPNYMHNSKIMEYFRMYAQHFDLLRHIRFRTSVCRVSKRPDFASSGQWEVVTESQGKQEAAVFDAVLVCSGHHTDAHLPLSSFPGIEKFKGRYLHSRDYKDAQAFTNKRVVVIGIGNSGSDLAVEISQTAQQVFLSTRRGAWILNRVGDQGYPIDTILTTRIKTFLQGLLSLSVACDYMESKLNARFDHSRYGLKPKHRVFHQHPTVNDDLPNRIISGRVRVKPNIQEFTETSAIFEDGTRED-VDAVVFATGYSFSFPFLEG--FKVVENQIPLYKFMFPPDLEKPTLAFIGFIQPLGAIMPISELQCRWATRVFKGLSELPPQHDMEADIEQKKEAMAKR-YVKSQRHTIQVDYIPYMDELACQLGVKPNLLTLFLTDPKLAMEVAFGPCTPYQYRLRGPGAWPGAREAILTQQQRILKPLQTRHV--EESTSAPTMPLIFKLVGAV-AILAAVFAYL
>XP_023787599_Cyanistes_caeruleus
MAKKVAIIGGGSSGLCAIKACLQEGLEPVCFERTGDIGGLWRFEERPEDGRASIYRSVIINTSKEMMCFSDFPIPEDFPNYMHNSKIMEYFRMYAQHFDLLRHIRFRTSVCRVSKRPDFASSGQWEVVTESQGKQEAAVFDAVLVCSGHHTDAHLPLGSFPGIEKFKGRYLHSRDYKDAQAFTNKRVVVIGIGNSGSDLAVEISQTAQQVFLSTRRGAWILNRVGDQGYPIDTILTTRIKTFLQGLFSLSVACDYMESKLNARFDHSRYGLKPKHRVFHQHPTVNDDLPNRIISGRVRVKPNIQEFTETSAIFEDGTRED-VDAVVFATGYSFSFPFLEG--FKVVENQIPLYKFMFPPDLEKPTLAFIGFVQPLGAIMPISELQCRWATRVFKGLNELPPQHDMEADIEQKKELMAKR-YVKSQRHTIQVDYVPYMDELACQLGVKPNLLTLFLTDPKLAMEVAFGPCTPYQYRLRGPGAWPGAREAILTQQQRILKPLQTRHV--EESTSAPTMPLIFKLVGAV-AILAAVFAYL
>XP_030809116_Camarhynchus_parvulus
MAKKVAIIGGGSSGLCAIKACLQEGLQPVCFERTGDIGGLWRFEEHPEDGRASIYRSVIINTSKEMMCFSDFPIPEDFPNYMHNSKIMEYFRMYAQHFDLLRHIRFRTSVCRVSKRPDFASSGQWEVVTESEGKQEAAVFDAVLVCSGHHTNAHLPLSSFPGIEKFKGRYLHSRDYKDAQAFTDKRVVVIGIGNSGSDLAVEISQTAQQVFLSTRRGAWIFNRVGDQGYPIDTILTTRLKTFLQGLLSSSITCDYMEKKLNARFDHSRYGLKPKHRVFQQHPTVNDDLPNRIISGRVRVKPNIQEFTETSAIFEDGTRED-VDAIVFATGYSFSFPFLEGC-VKVVENQIPLYKFMFPPELEKPTLAFIGLIQPLGAIMPISELQSRWATRVFKGLNELPLQHDMEADIEEKKEAMAKR-YVKSQRHTIQVDYIPYMDELARQLGVKPNLLSLFLTDPRLAMEVALGPCTPYQYRLRGPGAWAGAREAILTQQQRILKPLQTRPV--EESTSAPAMPLIFKLIGAV-AILAAIFTYL
>XP_030135600_Taeniopygia_guttata
MAKKVAIIGGGSSGLCAIKACLQEGLEPVCFERTGDIGGLWRFEEHPEDGRASIYHSLIINTSKEMMCFSDFPIPEDFPNYMHNSKIMEYFRMYAQHFDLLRHIRFRTSVCRVSKRPDFASSGQWEVVTESEGQQEAAVFDAVLVCSGHHTDAHLPLSSFPGIEKFKGCYLHSRDYKDAQAFTDKRVVVIGIGNSGSDLAVEISQRAQQVFLSTRRGAWVFNRVGDGGYPIDTILNTRLKTFLQGLLGSSVACDYMEKKLNARFDHSHYGLKPKHRVFHQHPTVNDDLPNRIISGRVQVKPNIQEFTETSAIFEDGTRED-IDAVVFATGYSFSFPFLEGC-VKVVENQIPLYKYMFPPDLEKPTLAFTGLIQPLGAIMPISELQCRWATRVFKGLNELPLQHDMEADIEQKKEVMAKR-YVKSQRHTIQVDYIPYMDELACQLGVKPNLLSLFLTDPRLAMEVAFGPCTPYQYRLRGPGAWAGARAAILSQQQRILKPLQTRHV--EESTSAPAMPLIFKLIGAV-AILAAVFAYL
>XP_027514278_Corapipo_altera
MAKRVAIIGGGSSGLCAIKACLQEGLEPVCFERSRDIGGLWRFEENPEDGRASIYRSVIINTSKEMMCFSDFPIPEDFPNYMHNSKIMEYFRMYAQRFDLLRHIRFRTSVCRVSKRPDFATTGQWEVVTESEGKQEAAVFDAVLVCTGHHTDAHLPLNTFPGIEKFNGHYLHSRDYKDPQDFRDKRVVVIGIGNSGSDLAVEISQMAKQVFLSTRRGAWILNRVGDQGYPIDTILTTRMKVFLQELLSPSLACDYMEKKLNARFDHTHYGLKPKHRVLHQHPTINDDLPNRIISGRVRVKPNIQEFTETSAIFEDGTRED-IDVVVFATGYSFSFPFLEGF-VKVVENQIPLYKFMFPPDLEKPTLAFIGFIQPLGAIMPISELQCRWATRIFKGLNELPPRHDMEADIKQKKEAMAKR-YVKSQRHTIQVDYIPYMDELACQLGVKPNLLTLFLTDPKLALEVAFGPCTPYQYRLRGPGAWAGAREAILTQQQRIIKPLQTRHV--EERPSALAVPLIFKVVGAV-AILAAVFAYF
>XP_027590658_Pipra_filicauda
MAKRVAIIGGGSSGLCAIKACLQEGLEPVCFERSRDIGGLWRFEENPEDGRASIYRSVIINTSKEMMCFSDFPIPEDFPNYMHNSKIMEYFRMYAQHFDLLRHIRFRTSVCRVSKRPDFATTGQWEVVTESEGKQEAAVFDAVLVCSGHHTDAHLPLNTFPGIEKFNGHYLHSRDYKDPQDFRDKRVVVIGIGNSGSDLAVEISQMAKQVFLSTRRGAWILNRVGDQGYPIDTILTTRMKVFLQGLLSPSLACDYMEKKLNARFDHTHYGLKPKHRVLHQHPTINDDLPNRIISGRVRVKPNIQEFTETSAIFEDGTRED-IDVVVFATGYSFSFPFLEGF-VKVVENQIPLYKFMFPPDLEKPTLAFIGFIQPLGAIMPISELQCRWATRVFKGLNELPPRRDMEADIKQKKEAMAKR-YVKSQRHTIQVDYIPYMDELACQLGVKPNLLTLFLTDPRLALEVAFGPCTPYQYRLRGPGAWAGAREAILTQQQRIIKPLQTRHV--EERPSALAVPLIFKVVGAV-AILAAVFAYF
>PKU45771_Limosa_lapponica
MAKRVAIIGGGSSGLCAIKACLQEGLEPVCFERTGDIGGLWRFEEHPEEGRASIYRSVIINTSKEMMCFSDFPIPEDFPNYMHNSKIMEYFRMYARRFDLLRHIRFRTSVCRVAKRPDFATTGQWEVVTESEGKQESAVFDAVLVCTGHHTDAHLPLSTFPGIEKFKGRYLHSRDYKDPRDFTDKRVIVIGIGNSGSDLSVEISHTAKQVFLSTRRGAWVFNRVGDQGYPIDILFTTRMKEFLKRVLSPSMVNNFTEKQLNARFDHSHYGLKPKHRIFDQHPTVNDDLPNRIISGRVLVKPNVQEFTETSAIFEDGTRED-IDAVVFATGYSFSFPFLEGC-VKVVENQIPLYKFMFPPDLQKPTLAFIGLIQPLGAIMPISELQCRWATRVFKGLNKLPPRHNMEADIKQKKEAMAKR-YVKSQRHTIQVDYIPYMDELASQVGVKPNLLALFLTDPKLALEVVFGPCTPYQYRLRGPGEWAGAREAILTQRQRIIKPLQTRHV--EEHPSDPTVPLIFKLVGAV-AVLAVIFAYL
>XP_009271578_Aptenodytes_forsteri
MAKTVAIIGGGSSGLCAIKACLQEGLEPICFERTADIGGLWRFEEYPEEGRASIYRSVIINASKEMMCFSDFPIPEDFPNYMHNSKIMEYFRMYARHFDLLRHVRFRTSVCRVAKRPDFATTGQWEVVTESEGKQEAAIFDAVLVCTGHHTEAHLPLSTFPGIEKFKGRYLHSRDYKDARDFTDKRVIVIGIGNSGSDLAVEISQTAKQVFLSTRRGAWILNRVGDQGYPIDIIFTTRMKMFLKKLLSPSMVSDFAEKQLNARFNHSHYGLKPKHRILDQHPTINDDLPNRIISGRVLVKPNVQQFTEASAIFSDGTRED-IDAVVFATGYSFSFPFLEGC-VKVVENQIPLYKFMFPPNLEKPTLAFIGLIQPLGAIMPISELQCRWATRVFKGLNKLPPRQDMEADIEQKREAMAKR-YVKSQRHTIQVDYIPYMDELACQVGVKPNLLALFLTDPKLALEVAFGPCTPYQYRLRGPGEWAGAREAILTQRQRIIKPLQTRHV---EHPLAPTVPLIFKLVGAV-AVLAVIFAYL
>XP_009460788_Nipponia_nippon
MVKKVAIIGGGSSGLCAIKACLQEGLEPVCFERTRDIGGLWRFEEQPEEGRASIYRSVIINTSKEMMCFSDFPIPDDFPNYMHNSKIMEYFRMYAQHFDLLRHIRFRTSVCRVAKRPDFAATGQWEVVTESEGKQEAAIFDAVLVCTGHHTEAHLPLSAFPGIEKFKGRYLHSRDYKDAQDFTDKRVVVIGIGNSGLDLAVEISQTAKQVFLSTRRGAWILNRVGDQGYPIDVVFTTRMKTFLKQLMSPSMVSDFAEKQLNARFDHSHYGLKPKHRIIDQHPSVNDDLPNRIISGKVLVKPNVQEFTETSAIFADGTRED-IDAVVFATGYSFSFPFLEGC-VKVVENQISLYKFMFPPDLEKPTLAFIGLIQPLGAIMPISELQCRWATRVFKGLNKLPPRHDMEADIKQKTEAMAKR-YVRSRRHTIQVDYIPYMDELACQVGVKPNLLALFLTDPKLALEVVFGPCTPYQYRLQGPGEWAGAREAILTQRQRIIKPMQTRRV--EEHPSAPTVPLIFKLVGAV-AVLAIIFAYL
>XP_010579464_Haliaeetus_leucocephalus
MAKKVAIIGGGSSGLCAIKACLQEGLEPICFERTGDIGGLWRFEERPEEGRASIYRSVIINTSKEMMCFSDFPIPEDFPNYMHNSKIMEYFRMYAQHFDLLRHIRFRTSVCRVSKRPDFAATGQWDVVTESEGKQEAAVFDGVLVCTGHHTEAHLPLSTFPGIEKFKGCYLHSRDYKEARDFTDKRVVVIGIGNSGSDLAVEISQTAEQVFLSTRRGAWILNRVGDQGYPIDIVFTTRMKTFLKKLLSVSTVNSFMEKQLNMRFDHSHYGLKPKHRVFDQHPTINDDLPNRIISGRVLVKPNVQEFTETSAIFEDGTRED-IDAVVFATGYSFSFPFLEGC-VKVVENQIPLYKFMFPPDLEKPTLAFIGLIQPLGAIMPISELQCRWATRVFKGLQDLPPSADMLADIAQTKEKMAKR-YVRSRRHTIQVDYIPYMDELACQVGVKPNLLALFLTDPKLALEVAFGPCTPYQYRLQGPGKWAGAREAILTQQQRIIKPLQTRHV--EKQASGPAMPLFFKLVGAM-AILAIIFAYL
>XP_029889520_Aquila_chrysaetos
MAKKVAIIGGGSSGLCAIKACLQEGLEPICFERTGDIGGLWRFEERPEEGRASIYRSVIINTSKEMMCFSDFPIPEDFPNYMHNSKIMEYFRMYARHFDLLRHIRFRTSVCRVSKRPDFAATGQWDVVTESEGKQEAAVFDGVLVCTGHHTEAHLPLSTFPGIEKFKGCYLHSRDYKDAQDFTDKRVVVIGIGNSGSDLAVEISQTAKQVFLSTRRGAWIFNRVGDQGYPIDILFTTRMKTFLKKLLSVSMVSSFMEKQLNMRFDHSHYGLKPKHRILDQHPTINDDLPNRIISGRVLVKPNVQEFTETSAIFEDGTKED-IDAVVFATGYSFSFPFLEGC-VKVVENQIPLYKFMFPPDLEKPTLAFIGLIQPLGAIMPISELQCRWATRVFKGLNELPPRHDMEADIKQKREAMAKQ-YVRSRRHTIQVDYIPYMDELACQVGVKPNLLALFLTDPKLALEVAFGPCTPYQYRLRGPGKWAGAREAILTQQQRIIKPLQTRHV--EEQASGPAMPLFFKLVGAM-AILAIIFAYL
>XP_005434244_Falco_cherrug
MAKRVAIIGGGSSGLCAIKACLQEGLEPVCFERTGDIGGLWRFEEHPEEGRASIYRSVIINTSKEMMCFSDFPIPDDFPNYMHNSKIMEYFRMYARHFDLLRHIHFRTSVCRVSKRPDFATTGQWDVVTERDGKQEAAVFDAVLVCTGHHTEAHLPLNTFPGIEKFKGFYLHSRDYKDAWAFTDKRVIVIGIGNSGSDLAVEISHTAKQVFLSTRRGAWILNRVGDQGYPIDVIFTTRMKAFMKKLLSPSIVCHLAENQLNARFDHSHYGLKPKHRIFNQHPTINDDLPNRIISGRVQVKPNVQEFTETSAIFEDGTRED-IDAVVFATGYSFSFPFLEGC-VKVVENQIPLYKFMFPPDLEKPTLAFIGLIQPLGAIMPISELQCRWATRVFKGLNKLPPRHDMEADIKKKREAMAKE-YVKSQRHTIQVDYIPYMDELACQVGVKPNLLALFLTDPKLALEVAFGPCTPYQYRLRGPGEWEGARAAILTQRQRIIKPLQTRHV--EDHPSAPAVPLIFKLVGAV-AVLAFVFAYL
>XP_026709328_Athene_cunicularia
MAKRVAIVGGGSSGLCAIKACLQEGLEPICFEATMDIGGLWRFEESPEEDRASIYRSVIINTSKEMMCFSDFPIPEDFPNYMHNSKIMEYFRMYAQHFNLLRHIRFGTSVCCVSKRPDFAATGQWEVVTESEGKQEAAIFDAVLVCSGHHTNAHLPLNTFPGIEKFKGRYLHSRDYKDAQDFTDKRVVIIGIGNSGSDLAVEISQTAKQVFLSTRRGAWILNRVGDQGYPIDIILTTRMNRFLQQLMSSSMVSDFAEKQLNARFNHSHYGLKPKHRILDQHPTINDDLPNRIISGRVLVKPNIQEFTETSAIFEDGTRED-IDAVVFATGYSFSFPFLEKY-VKVVENQISLYKFMFLPDLEKPTLAFIGLIQPLGAIMPISELQCRWATRIFKGLNKLPPQHNMEADIKRKKEAMAKR-YVKSQRHTIQVDYIPYMDELACQVGVKPNLLTLFLTDPKLALEVAFGPCTPYQYRLQGPGKWAGAREAILTQQQRIIKPLQTRRV--EKQALAPAVPLIFKLVGAV-AIFAVIFAYL
>XP_030352280_Strigops_habroptila
MAKRVAIIGGGSSGLCAIKACLQEALEPVCFERSGDIGGLWRFEECPEEGRASIYRSVIINTSKEMMCFSNFPIPEDFPNYMHNSKIMEYFRMYAQHFDLLRHIRFRTSVCRVSKRPDFAATGQWEVVTESEGKQEAAVFDAVLVCTGHHTEAHLPLNTFPGINKFKGRYLHSRDYKDTQDFTDKRVVVIGIGNSGADLAVEVSQTAKQVFLSTRRGAWIFNRVGDQGYPIDTVAITRINAFRKKLLSHSMVSNFVEKQLNARFNHSHYGLKPKHRVFDQHPTINDDLPNRIISGRVLVKPNIQEFTETSAIFEDGTRED-IDVVIFATGYSFSFPFLEGC-VNVVENQIPLYKFMFPPDLEKPTLAFIGLIQPLGAIMPISELQCRWATRIFRGLNKLPPQCYMEADIKQKREAMAKQ-YVKSQRHTIQVDYIPYMDELACQVGVKPNLLTLFLSDPKLALEVAFGPCTPYQYRLRGPGKWAGARDAILTQRQRIIKPLQTRHV--EEHLSAPSMPLLFKLVGAV-AVLAIGFAYL
>XP_005498893_Columba_livia
MAKRVAIIGAGSSGLCAIKACLQEGLEPVCFERTGDIGGLWRFEEHPEEGRASIYRSVIINTSKEMMCFSDFPIPEDFPNYMHNSKIMEYFRMYAQHFRLLHHIRFRTSVCRVSKRPDFATTGQWEVVTESEGKQEAAVFDAVLVCTGHHCEAHLPLSSFPGIKTFKGRYLHSRDYKDAQDFTDKRVVVIGIGNSGSDLAVEISQTAKQVFLSTRRGAWIFNRVGGRGYPMDIIFLTRLNMVLRQLLGLSVASKFAENQLNARFDHSHYGVKPKHRVFEQHPTVNDDLPNRIISGRVLVKPNVQEFTETSAIFEDGTKED-IDTVVFATGYSFSFPFLEGC-VKVVENQIPLYKFMFPPDLEKPTLAFIGFIQPLGAIMPISELQCRWATRVFKGLNTLPPQQDMEADIRQKRDAMAKQ-YVRSQRHTIQVDYIPYMDELACQVGVKPNLLALFLTDPKLALEVAFGPCTPYQYRLRGPGQWAGAREAILTQHQRIIKPLQTRHM--EEQASSPAVPIIFKLVGAV-AILAIIFAYL
>XP_009563770_Cuculus_canorus
MAKRVAIIGGGSSGLCAIKACLQEGLEPICFERTGDIGGLWRFEEHPEEGRASIYRSVIINTSKEMMCFSDFPIPEDFPNYMHNSKIMEYFRMYAQHFNLLRHIRFRTTVCRMAKCPDFATTGQWEVVTESDGKQETAIFDAVLVCTGHHTEAHLPLSTFPGIENFKGHYLHSRDYKDARNFTDKRVVVIGIGNSGSDLAVEISQTAKQVFLSTRRGAWVLNRVGDEGYPIDTVLTTRMNTFLKDLLSPSMTNNYMEKRLTARFDHSHYGLKPKHRVFDQHPTINDDLPNRIISGRVLVKPNIQKFTETSAIFDDDTRED-IDVVVFATGYSFSFPFLEGY-VKVVENQVPLYKFIFPTDIEKPTLAFIGLIQPLGAIMPISELQCRWATRVFKGLNKLPPQQDMEDDIKHKKEAMAKR-YVKSQRHTIQVDFIPYMDELACQIGVKPNLLRLLLTDPTLALEVFFGACTPYQYRLQGPGKWAGAREAILTQRQRIIKPLQTRHV--EEHPMAPTMPLVFKLVGAV-AILAVVFAYL
>U3JME7_Ficedula_albicollis
MAKKVAIIGGGSSGLCAIKACLQEGLEPVCFERTGDIGGLWRFEE--EDGRASIYRSVIINTSKEMMCFSDFPIPDDFPNYMHNSKIMEYFRMYARHFDLLRHIRFRTSVCRVSKRPDFASSGQWEVQTESEGKREA--FDAVLVCSGHHTDAHLP--SFPGIEKFKGRYIHSRDYKDAQAFTNKRVVVIGIGNSGSDLAVEISQTAQQVFLSTRRGAWI--------YP-DTILTTRLKTF---LLSPSMACDYMEKKLNARFDHSRYGLKPKHRIFDQHPTVNDDLPNRIISGRVRVKPNVQEFTETSA-FEDGT-ED-IDAVVFATGYSFSFPFLEGC-VKVVENQIPLYKYVFPPDLEKPTLAFIGLVQPLGAIMPISELQCRWATRVFKGLQGLPPPADMLAEITQTKQRMAER-YVKSQRHTIQVDYIPYMDELACQLGVKPSLLTLFLTDPKLAVEVALGPCTPYQYRLR--GAWAGAREAILTQQQRILKPL------------APAMPLIFKLVGAV-AILAAVFAYL
>XP_014130573_Zonotrichia_albicollis
MAKKVAIIGGGSSGLCAIKACLQEGLQPVCFERTGDIGGLWRFEEHPEDGRASIYRSVIINTSKEMMCFSDFPIPEDFPNYMHNSKIMEYFRMYAQHFDLLRHIRFRTSVCRVSKRPDFASSGQWEVLTESEGKQEAAVFDAVLVCSGHHTNAHLPLGSFPGLEKFEGCYLHSRDYKNPQPFFGKRVVVVGIGNSGIDIAVELSHTAKQVFLSTRRGSWVLHRVADNGYPFDYNYGTRFLHLVQNVVPKSILNFFVEWKLNARFDHTLYGLKPKHGVLDTHPTVNDDLPNRIISGRVRMKPNVQEFTETSAIFEDGTRED-VDAVVFATGYSFSFPFLDGC-VKVVENQIPLYKFVFPPDLEKPTLAFIGLIQPLGAIMPISELQSRWAIRVFKGLNELPLQHDMEADIEQKKEAMAKR-YVKSQRHTIQVDYIPYMDELACQLGVKPNLLSLFLTDPRLAMEVAFGPCTPYQYRLRGPGAWAGAREAILTQQQRILKPLQTRPV--EESTSAPAIPLIFKLIGAV-AILAAVFAYL
>XP_025944978_Apteryx_rowi
MAKRVAIIGGGSSGLCAIKACLQEGLEPICFERTGDIGGLWRFEEHSEKGRASIYKSVIINTSKEMMCFSDFPIPDDFPNYMHNSKIMEYFRMYAQHFDLLRHIRFRTSVCRVAKRPDFAVTGQWDVVTESDGKQESAVFDAVLVCTGHHTDAHLPLHTFPGIEKFRGRYLHSRDYKDPQAFTDKRVIVVGIGNSGSDLAVEISQTAKQVFLSTRRGAWILNRVGDQGYPIDVILTTRMKNILSKLLTPSMVSDWSEKRLNARFDHSHYGLKPKHRILHQHPTVNDDLPNRIISGRVRVKPNIQEFTATAAIFEDGTKED-IDAVVFATGYSFSFPFLEDC-VTVVENQISLYKFMFPVHLEKPTLAFIGLIQPLGAIMPISELQCRWATRVFKGLNKLPPRRDMEADINQKKEEMAKR-YVRSQRHTIQVDYIPYMDELACQLGVKPNLLMLFLTDPRLATEVLLGPCTPYQYRLQGPGRWAGARQAILTQQERIVKPLRTRQV--DEGTSSFSVPLLAKLFGAV-AVFAILFTYL
>XP_025979229_Dromaius_novaehollandiae
MAKRVAIIGGGSSGLCAIKACLQEGLEPVCFERTRDIGGLWRFEEHPEEGRASIYKSVIINTSKEMMCFSDFPIPDDFPNYMHNSQIMEYFRMYAQHFDLLRHIRFETSVCRVAKRPDFAVTGQWDVVTESDGEQESAVFDAVLVCTGHHTNAHLPLHSFPGLERFEGWYLHSREYKTPQAFSEKRVVVIGIGNSGTDIAVELGPTAKQVFLSTRRGAWVLHRLAESGYPFDFTYITRHIQLLHSLIPLSIRRFTLERKLNARFDHALYGLQPRHGILHQHPTINDDLPNRIISGRVRVKPNVREFTATAAIFEDGTKED-IDAVVFATGYSFSFPFLEDC-VTVVENQISLYKFVFPAHLEKPTLAFIGLVQPLGAIMPISELQCRWATRVFKGLNKLPPRRDMEADINQKKEEMAKR-YVRSQRHTIQVDYIPYMDELACQLGVKPNLLTLFLTDPRLATEVLLGPCTPYQYRLRGPGRWAGARQAILTQQQRVVKPLRTRQV--DEVTSSSSVPLLAKLVGAV-AVFAILFTYL
>XP_008493066_Calypte_anna
MVKRVAIVGGGPSGLCAIKACLQEGLEPVCFERTRDIGGLWRFEEHPEEGRASIYRSVIINTSKEMMCYSDFPIPEDFPNYMHNSKIMEYFYMYARHFDLLRHIRFRTSVCRMSKCPNFATTGQWEVVTESEGKKETSVFDAVLVCTGHHTDAHLPLSSFPGIEKFKGNYLHSRDYKDCNDFMDKRVVIIGIGNSGLDLAVEISHTAKQVFLSTRRGAWVFNRVGDQGYPTDTIFTTRMKIFLKYLLSSSMVNRLVEKQLNARFDHALYGLKPKHRILDQHPTINDDLPNCIISGRVQVKPNVKEFTETSAIFEDGTRED-IDAVVFATGYTFSFPFLESY-VKVVNNQISLYKQMFLPELEKPTLAFIGLIQPLGAIMPISELQSRWATRVFKGLNQLPSRHDMEADIRQKKEEMEKR-YVKSQRHTIQVDYIPYMDELASQMGVKPNVLTLFLTDPKLALEVVFGPCTPYQYRLRGPGAWGGAREAILTQRQRIIKPLQTRHV--EKQAAASAMPFVFKLVGAV-AVLAVIFAYL
>OXB84228_Colinus_virginianus
MARRVAIIGGGSSGLCAIKACLDEGLEPVCFERSGDIGGLWRFEEQPEEGRASIYRSVIINTSKEMMCFSDFPIPDDFPNYMHHSKIMEYFRMYARRFDLLRHIRFRTSVRRVAKSPDFATTGRWEVETESEGRQESAVFDAVLVCTGHHTDAHLPLHAFPGIEKFKGRYLHSRDYKEPREFLDKRVVVIGIGNSGSDLAVEISQTAKQVFLSTRRGAWILNRVGQQGYPMDIIFTTRMKSLLQHAMTSSMASSYAEKQLNMRFDHVNYGLKPNHRVLDQHPTVNDDLPNRIISGRVRVKPNIKQFTETSAIFEDGTKED-VDAVVFATGYSFSFPFLEGY-VKVVENQVSLYKYVFPADMEKPTLAFIGYIQPLGAIMPISEMQCRWATRVFKGLNKLPPRHVMEADIKHKREEMAKR-YVASRRHTIQVDYIPYMDELACQLGVKPNLPLLFLTDPKLALEVLLGPCTPYQYRLQGPGAWQGAREAILTQQQRIVQPLQTRHV--EKHT--STMPLFFKLAGAL-AVFAVIFTYL
>XP_010714009_Meleagris_gallopavo
MARRVAIIGGGSSGLCAIKACLDEGLEPVCFERSGDIGGLWRFEEKPEEGRASIYRSVIINTSKEMMCFSDFPIPDDFPNYMHHSKIMEYFRMYARRFDLLRHIRFRTSVRRVAKHPDFATTGRWEVETESEGKQESATFDAVLVCTGHHTDAHLPLHAFPGIEKFKGRYLHSRDYKEPREFMDKRVVVIGIGNSGSDLAVEISQTAKQVFLSTRRGAWILNRVGQQGYPIDTIFTTRMKSFLQHLMTSSMASNYAEKQLNMRFDHANYGLKPNHRVLDQHPTINDDLPNRIISGRVRVKPNIKQFTETSAIFEDGTRED-IDAVVFATGYSFSFPFLEGY-VKVVENQVSLYKYVFPVDLEKPTLAFIGYIQPLGAIMPISEMQCRWATRVFKGLNKLPPRHNMEADIKHKKEEMAKR-YVTSRRHTIQVDYIPYMDELACQLGVKPNLLMLFLTDPKLALEVLLGPCTPYQYRLHGPGAWQGAREAILSQQQRIVQPLQTRHV--EKHT--STMPLLLKLAGAL-AVFAVIFTYL
>XP_021260432_Numida_meleagris
MARRVAIIGGGSSGLCAIKACLDEGLEPVCFERSGDIGGLWRFEEQPEEGRASIYRSVIINTSKEMMCFSDFPIPDDFPNYMHHSKIMEYFRMYARHFDLLRHIRFRTSVCRVTKRPDFAATGCWEVETESEGKQESAIFDAVLVCTGHHTDAHLPLHAFPGIEKFKGRYLHSRDYKEPREFMDKRVVVIGIGNSGSDLAVEISQTAKQVFLSTRRGAWILNRVGQQGYPIDTIFTTRMKSFLQHLMTSSMASDYAEKQLNMRFDHVNYGLKPNHRVLDQHPTINDDLPNRIISGRVRVKPNIKQFTETSAIFEDGTRED-IDAVVFATGYSFSFPFLESY-VKVVENQVSLYKYVFPADLEKPTLAFIGYIQPLGAIMPISEMQCRWATRVFKGLNKLPPRHDMEADIKHKREEMAKR-YVASRRHTIQVDYIPYMDELACQLGVKPNLPVLFLTDPKLALEVLLGPCTPYQYRLQGPGAWQGARKAILTQQQRIVQPLQTRHV--EKHT--STMPLLLKLAGAL-AVFAVIFAYL
>E1C7G8_Gallus_gallus
MARRVAIIGGGSSGLCAIKACLDEGLEPVCFERSGDIGGLWRFEE--EEGRASIYRSVIINTSKEMMCFSDFPIPDDFPNYMHHSKIMEYFRMYARRFDLLRYIRFRTSVRRVAKCSDFTTTGRWEVETESEGKQES--FDAVLVCTGHHTDAHLP--TFPGIEKFKGRYLHSRDYKEPREFMDKRVVVIGIGNSGSDLAVEISQTAKQVLLSTRRGAWI--------YP-DTIFTTRMKSFL---MTSSMASDYAEKQLNMRFDHANYGLKPNHRILDQHPTINDDLPNRIISGRVRVKPNIKQFTETSA-FEDGT-ED-IDAVVFATGYSFSFPFLEGY-VKVVENQVSLYKYVFPVDLEKPTLAFIGYIQPLGAIMPISEMQCRWATRVFKGLNKLPPRHIMEADIKYKREEMAKR-YVTSRRHTIQVDYIPYMDELACQLGVKPNLPLLFLTDPKLALEVLLGPCTPYQYRLH--GAWRGAREAILTQQQRIVQPL--------------TMPLLLKLAGAL-AVFAVIFTYL
>XP_009318974_Pygoscelis_adeliae
AAQRVAIIGAGASGLCALKCCLDEGLVTTCFERSGDIGGLWRFEEYPEEGRASIYRSVIINASKEMMCFSDFPIPEDFPNYMHNSKIMEYFRMYARHFDLLRHVRFRTSVCSMAKRPDFATTGQWEVVTESEGKQEAAVFDAVLVCTGHHTEAHLPLSTFPGLEKFEGWYLHSRDYKNPQSFLGKQVVVVGTGNSGIDIAVELSHIAKQVFLSTKRGTWVLHRVGDGGYPFDVSYISRFRQLLLSLLPQNVSSFLLERKLNARFDHALYGLQPQHRIFHQHPTVNDDLPNCIISGRVLVKPNIQKFTETSAIFSDGTRED-IDAVVFATGYSFSFPFLEGC-VKVVENQISLYKFMFPIDLEKPTLAFIGLIQPLGPIMPISELQCRWATRIFKGLQDLPPSTNMLADITQTKEKMAKR-YVKSQRHTIQVDYIPYMDELACQVGVKPNLLTLFLTDPKLALEVAFGPCTPYQYRLRGPGEWAGAREAILTQRQRIIKPLQTRAG--DCPPRSSTVPHIFKVFFSI-GLIVATLAYV
>XP_009271603_Aptenodytes_forsteri
AAQRVAIIGAGVSGLCALKCCLDEGLVPTCFERSGDIGGLWRFEEYPEEGRASIYRSVIINTSKEMMCFSDFPIPEDFPNYMHNSKIMEYFRMYARHFDLLRHVRFRTSVCRVAKRPDFATTGQWEVVTESEGKQEAAIFDAVLVCTGHHTEAHLPLSAFPGVEKFEGWYLHSRDYKSPQSFLGKQVVVVGTGNSGIDIAVELSHIAKQVFLSTKRGTWVLHRVGDGGYPFDFSYISRFRQLLHSLLPQNASSFLLERKLNARFNHALYGLQPQHRIFHQHPTVNDDLPNCIISGRVLVKPNIQEFTETSAIFSDGTRED-IDAVVFATGYSFSFPFLEGC-VKVVENQISLYKFMFPIDLEKPALAFIGLIQPLGPIMPISELQSRWATRIFKGLQDLPPSTNMLADITQTKEKMAER-YVKSQRHTIQVDYIPYMDELACQVGVKPNLLALFLTDPKLALEVAFGPCTPYQYRLRGPGEWAGAREAILTQRQRVVRPLQTRAG--DCPPRSSTVPHIFKVFFSI-GLIVATLAYV
>XP_014799088_Calidris_pugnax
AAKKVAIIGAGASGLCALKCCLDEGLVPTCFERSGDIGGLWRFEEHPEEGRASIYRSVIINTSKEMMCFSDFPIPEDFPNYMHNSKIMEYFRMYARRFDLLRHIRFRTSVCRVTKRPDFATTGQWEVVTESEGKQESAVFDAVLVCTGHHTEAHLPLSTFPGLEKFEGWYLHSRDYKSPQSFLGKRVVVVGTGNSGIDIAVELSHAAKQVFLSTKRGTWVMHRVADGGYPFDFTYISRFIQLLLSLLPHTTTSFFMERKLNARFDHALYGLLPQHRIFDQHPTINDDLPNRIISGRVKVKPNIQEFTETSAIFEDGTRED-IDAVVFATGYSFSFPFLEGC-VKVVENQIPLYKFMFPPDLQKPTLAFIGLVQPLGAIMPISELQCRWATRVFKRLQELPPSTNMLAEITQTKEKMAER-YVKSQRHTIQVDYIPYMDELACQVGVKPNLLVLFLTDPKLALEVVFGPCTPYQYRLRGPGKWAGAREAILTQRQRVVRPLRTRAR--DRPSHASSVPHIFKVFFSI-GLIVATLVYV
>XP_014730168_Sturnus_vulgaris
AARRVAIIGAGASGLCALKCCLEEGLEPTCFERSKDIGGLWRFEEHPEDGRASIYRSVIINTSKEMMCFSDFPIPDDFPNYMHNSKIMEYFRMYARHFDLLRHIRFRTSVCRVSKRPDFGSSGQWEVLTESEGKQEAAVFDAVLVCSGHHTDAHLPLSSFPGLEKFEGCYLHSRDYKSPQPFLGKRVVVVGIGNSGIDIAVELSHAAKQVFLSTRRGSWVLHRLANSGYPFDFSYISRFTQLLQNLLPRNIISFFLEWKLNARFDHTLYGLKPKHRILEQHPTINDDLPNRIISGRVMVKPNVQEFTETSAIFEDGTRED-IDAVVFATGYSFSFPFLEG--FKVVENQIPLYKYVFPPDLEKPTLAFIGLVQPLGAIMPISELQCRWATRVFKGLSELPLRQDMEADIEQKKEAMAKR-YVKSQRHTIQVDYIPYMDELACQLGVKPSLLTLFLTDPKLAVEVAFGPCTPYQYRLRGPGAWAGAREAILTQQQRVVRALQPQAC--RH-ARSSAAPHTLTVLFSI-AMIAATLIYV
>XP_030135599_Taeniopygia_guttata
AARRVAIIGAGASGLCALKCCLDEGLQPTCFERSKDIGGLWRFEEHPEDGRASIYRSVIINTSKEMMCFSDFPIPEDFPNYMHNSKIMEYFRMYAQHFDLLRHIRFRTSVCRVSKRPDFASSGQWEVVTESEGQQEAAVFDAVLVCSGHHTDAHLPLSSFPGLEKFEGWYLHSRDYKNPQPFLGKRVVVVGIGNSGIDIAVELSHTAKQVFLSTRRGSWVMHRVADSGYPFDISYISRFVQLLQNLLPPSITSSFLERKLNARFDHALYGLKPKHRVFHQHPTVNDDLPNRIISGRVQVKPNIQEFTETSAIFEDGTRED-VDAVVFATGYSFSFPFLEGC-VKVVENQIPLYKHMFPPDLEKPTLAFIGLIQPLGAIMPISELQCRWATRVFKGLQGLPSSTDMLAEITQTKQRMAER-YVKSQRHTIQVDYIPYMDELACQLGVKPNLLSLFLTDPRLAMEVAFGPCTPYQYRLRGPGAWAGARAAILSQRQRVVRALQPRAS--RHPARPSAAPHVLTVLFSI-AMIVATLVYV
>XP_027514284_Corapipo_altera
APQRVAIIGAGASGLCALKCCLDEGLEPTCFERSKDIGGLWRFEENPEDGRASIYRSVIINTSKEMMCFSDFPIPEDFPNYMHNSKIMEYFRMYAQRFDLLRHIRFRTSVCRVSKRPDFATTGQWEVVTESEGKQEAAVFDAVLVCSGHHTDAHLPLNTFPGLEKFEGSYLHSRDYKSPQPFSGKRVVVVGTGNSGIDIAVELSHTAKQVFLSTKRGTWVLHRVADRGYPFDFSYLNRFGQLCTSLLPQNITNFFMERKLNARFDHTLYGLKPQHRIFDQHPTVNDDLPNRIISGRVRVKPNIQEFTETSVIFEDGTRED-TDAVVFATGYSFSFPFLEGC-VKVVQNQVSLYKFVFPPDLEKPTLAFIGLIQPLGAIMPISELQSRWATQVFKGLQDLPPRANMLAEITETKDQMAKR-YVKSQRHTIQVDYIPYMDELACQLGVKPNLLTLFLTDPRLALEVAFGPCTPYQYRLRGPGAWAGAREAILTQRQRVVRALQPRGR-----ARPSALLRILKVLFSI-GVIAAILVYG
>XP_027752346_Empidonax_traillii
AAQRVAIIGAGASGLCALKCCLDEGLEPTCFERSKDIGGLWRFEEDPEDGRASIYRSVIINTSKEMMCFSDFPIPEDFPNYMHNSKIMEYFRMYAQHFDLLRHIRFRTSVCRVSKCPDFATTGQWEVVTESEGKQEAAVFDAVLVCSGHHTDAHLPLNTFPGLKKFEGWYLHSRDYKSPQSFLGKRVVVVGTGNSGVDIAVELSNTAKQVFLSTKRGTWVLHRVADSGYPFDLSNLSRFKQLLQSLLPQNIINSFMERKLNARFDHTLYGLKPQHRIFDQHPTVNDDLPNRIISGRVRVKPNIQEFTETSAIFEDGTREN-IDAVVFATGYSFSFPFLEGC-VKVVENQISLYKFMFPPELEKPTLAFIGLIQPLGAIMPISELQCRWATQVFKGLKDLPPLANMLAEISRTKDQMAKR-YVKSQRHTIQVDYIPYMDELACQLGVKPNLLTLFLTDPKLALEVAFGPCTPYQYRLRGPGAWAGAREAILTQRQRVVRALQPRGS-----ARPGALSRILTVLFGI-GVIAAILAYG
>XP_026709331_Athene_cunicularia
AAWRVAIIGAGASGLCALKCCLDEGLEPICFERSGDIGGLWRFEDCPEEGRASIYRSVIINTSKEMMCFSDFPIPEDFPNYMHNSKIMEYFRMYARHFDLLRHIRFGTSVCCVSKRPDFAATGQWEVVTESEGKQEAAIFDAVLVCSGHHTNAHLPLNTFPGLENFEGWYLHSRDYKSPQHFLGKQVVVVGTGNSGVDIAVELSHTAKQVFLSTKRGTWVLHRLADGGYPFDFTYISRFTQILRSLLPQSTTNFYLERKLNARFNHALYSLQPRHQILDQHPTINDDLPNRIISGRVIVKPNIQEFTETSAIFEDGTRED-IDAVVFATGYSFSFPFLEKY-VKVVENQISLYKFMFLPDLEKPTLAFIGLIQPLGAIMPISELQCRWATRIFKGLQDLPPSTVMLADIAQTKEKMAER-YVKSQRHTIQVDYIPYMDELACQVGVKPNLLTLFLTDPKLALEVAFGPCTPYQYRLQGPGKWAGAREAILTQQQRIIKPLQTRRV--EKQALAPAVPLIFKLVGAV-AIFAVIFAYL
>XP_027318453_Anas_platyrhynchos
AAQRVAVIGAGASGLCALKCCLDEGLEPTCFERSGDIGGLWRFQEQPEEGRASIYRSVIINTSKEMMCFSDFPIPDDFPNYMHHSKIMEYFRMYARRFDLLRHVRFRTSVCRVSKSPDFATTGRWEVVTESEGKQQSDVFDAVLVCTGHHTDAHLPLHAFPGLESFEGWYLHSRDYKSPRAFTGKQVVVVGTGNSGIDIAVELSHTAKQVFLSTKRGAWVMHRVAEGGYPFDFSYLSRFIQLLRSLLPLSVSNFVLERKLNARFDHSLYGLQPQHRALSQHATINDDLPNRIISGRVRVKPNIQEFTETSAIFEDGTRED-IDAVVFATGYSFSFPFLEEC-VKVVENQASLYKFMFPVDLEKPTLAFIGFIQPLGAIMPISELQCRWATHIFKGLQELPPTSTMLADIAQTKQKMAER-YVASRRHTIQVDYIPYMDELACQLGVKPNLPLLFLTDPPLALEVLLGPCTPYQYRLRGPGAWRGARAAILTQRQRVLQPLCGAAG--RMGPRSSSVLHLLKVCFSI-GLIAATLVYV
>E1BUH0_Gallus_gallus
AAQRVAIIGAGASGLCALKCCLDEGLAPTCFERSGDIGGLWRFEE--EEGRASIYRSVIINTSKEMMCFSDFPIPDDFPNYMHHSKIMEYFRMYAQHFDLLRYIRFRTSVRRVAKCSDFTTTGRWEVETESEGKHES--FDAVLVCTGHHSDAHLP--AFPGLDKFEGWYLHSRDYKSPQAFAEKRVIVVGTGNSGIDIAVELSHTAKQVFLSTKRGTWV--------YP-DFSYLSRFTQL---LLPLSVSNFILERKLNMRFDHALYGLKPKHRVLNQHLTINDDLPNRVISGRVRVKPNIKQFTETSA-FEDGT-ED-IDGVVFATGYSFSFPFLEDS-VKVVENQVPLYKFMFPADLEKPTLAFIGYIQPLGAIMPISEMQSRWATRVFKGLQKLPPTSTMLADIAQTKEKIAKR-YVTSRRHTIQVDYIPYMDELACQLGVKPNLPLLLLTDPKLALEVLLGPCTPYQYRLH--GAWRGARAAILTQQQRVDQPL--------------SVPHIFKVFFSL-GLIVATLIYV
>G1MZ19_Meleagris_gallopavo
AAQRVAIIGAGASGLCALKCCLDEGLAPTCFERSGDIGGLWRFEE--EEGRASIYRSVIINTSKEMMCFSDFPIPDDFPNYMHHSKIMEYFRMYARRFDLLRHIRFRTSVRRVAKHPDFATTGRWEVETESEGKQES--FDAVLVCTGHHTDAHLP--AFPGLDKFEGWYLHSRDYKSPQSFAEKQVIVVGTGNSGIDIAVELSHTAKQVFLSTKRGTWV--------YP-DFSYLSRFTQL---LLPLSVSNFMLERKLNMRFDHALYGLKPKHRVFNQHLTINDDLPNRIISGRVRVKPNIKQFTETSA-FEDGT-ED-IDAVVFATGYSFSFPFLEDS-VKVVENQVPLYKFMFPVDLEKPTLAFVGYIQPLGAIMPISEMQSRWATRVFKGLHKLPPISTMLADIAQTKDKIAKR-YVASRRHTIQVDYIPYMDELACQLGVKPNLPMLFLTDPKLALEVLLGPCTPYQYRLH--GAWQGAREAILSQQQRVDQPL--------------SVPHIFKVFFSL-GLIVATLIYV
>XP_026511967_Terrapene_carolina
AKKRIAVIGGGSSGLCTIKCCLDDGLEPTCFERSEDIGGLWRFKENPEEGRASIYKSVIINTSKEMMCFSDFPIPDDFPNYMHNSKIMKYFRMYADHFDLLKYIRFKTTVVSVTKRPDFSSTGQWDVVTESEGKQESAVFDGIMVCSGHHTNAHLPLDSFPGIEKFKGRYSHSRDYKNPQEFSGKRVIVIGIGNSGGDLAVELSHEADQVFLSTRRGAWVLNRVAEQGYPVDIVLSTRFKAFFKRMLTTSMVNQWAENRANARFNHAHYGLRPQHRIMSQHPTINDDLPNRIISGKVLVKPNIREFTETGAIFEDGTREEDIDAVFFATGYSFSFPFLQDC-VKVVENQVSLYKFIFPPHLEKPTLAFIGLIQPLGAIMPLAELQSRLATQVFKGQITLPTASDMMANITQKKDEMSKR-YVKSPRHTIQVDYVEYMDELACLVGVKPNLLSLFLTDPKLAMEVFFGPCTPYQYRLRGPGKWDGARKAILTQRERIIKPLKTRAV--EDYTHHTSMPYLFKIVGAV-ALFAIIFAYF
>XP_005311566_Chrysemys_picta
AKKRIAVIGGGSSGLCAIKCCLDDGLEPTCFERSEDIGGLWRFKENPEEGRASIYKSVIINTSKEMMCFSDFPIPDDFPNYMHNSKIMTYFRMYANHFDLLKYIRFKTTVVSVTKRPDFSSTGQWDVVTESEGKQESAVFDGIMVCSGHHTNAHLPLDSFPGIEKFQGRYSHSRDYKNPQEFSGKRVVVIGIGNSGGDLAVELSHEADQVFLSTRRGAWVLNRVAEQGYPVDIVLSTRFKAFFKRMLTTSMVNQWAENRANARFNHAHYGLRPQHRIMSQHPTINDDLPNRIISGKVLVKPNIREFTETGAIFEDGTKEEDIDAVFFATGYSFSFPFLQDC-VKVVENQVSLYKFIFPPHLEKPTLAFIGLIQPLGAIMPLAELQSRLATQVFKGQIRLPTASDMMVNITQKKDEMSKR-YVKSQRHTIQVDYVEYMDELACLVGVKPNLLSLFLTDPKLAMEVFFGPCTPYQYRLRGPGKWDGARKAILTQRERIIKPLKTRAV--EDYTHHTSMPYLFKIVGAV-ALFAIIFAYF
>XP_007061263_Chelonia_mydas
AKKRIAVIGSGSSGLCTIKCCLDDGLEPICFERSEDIGGLWRFKENPEEGRASIYKSVIINTSKEMMCYSDFPIPADFPNYMHNSKIMKYFRMYAEHFDLLKYIRFKTTVVSVTKRPDFSSTGQWDVVTESEGKQELAVFDGVMVCTGHHTNAHLPLDSFPGIEKFKGRYSHSRDYKNPQAFSGKRVIVIGIGNSGGDLAVELSHEADQVFLSTRRGAWVLNRVAEQGYPVDIVLSTRFKAFFKQMLPTSMVNQWAENIVNARFNHAHYGLRPQHRIMSQHPTINDDLPNRIISGKVLVKPNIREFTETGVIFEDGTREEDIDAVFFATGYSFSFPFLQDC-VKVVKNQVSLYKFIFPPHLEKPTLAFIGLIQPLGAIMPLAELQSRLATQVFKGQITLPTASDMVADITQKKDEMEKR-YVKSPRHTIQVDYVEYMDELACLAGVKPNLLSLFLTDPKLAMEVFFGPCTPYQYRLRGPGKWDGAKKAILTQRERIIKPLKTRAV--GDYPHHTSMPYLFKIVGAI-ALFAIIIAYF
>XP_030429656_Gopherus_evgoodei
AKKKIAVIGGGSSGLCTIKCCLDDGLEPTCFERSEDIGGLWRFKKNPEEGRASIYKSVIINTSKEMMCFSDFPIPDEFPNYMHNSKIMEYFRMYADHFDLLKYIRFKTTVVSVTKRPDFSSTGQWDVVTESEGKQESAVFDGVMVCSGHHTNAHLPLDSFPGIEKFKGRYYHSRDYKSPQEFSEKRVIVIGIGNSGGDLAVELSHEADQVFLSTRRGAWVLNRVEEQGYPVDIVLTTRLKAFFKQVLTTSMVNQWAENRLNARFNHAHYGLRPQHRIMSQHPTINDDLPNRIISGKVLVKPNIREFTETGAIFEDGTREEDIDAVFFATGYSFSFPFLQDC-VKVVENQVSLYKFIFPPHLEKPTLAFIGLVQPLGAIMPIAELQSRLATQVFKGLIRLPTESDMMADITQKKDEMSKR-YVKSPRHTIQVDYVEYMDELACLAGVKPNLLSLFLTDPKLAMEVFFGPCTPYQYRLRGPGKWSGARKAILTQRERIIKPLKTRPV--GDYTHHTSVPYLFKIVGAV-ALFAIIFAYF
>XP_019386303_Crocodylus_porosus
AKKRVAIIGGGSSGLCAIKSCLDEGMEPVCFERTNDIGGLWRFEEDPEEGRASIYKSVIINTSKEMMCFSDFPIPDDFPNYMHNLKIMEYFRMYAKHFDLLNYIHFKTSVCHVTRRPDFSATGQWDVVTETDGKQESSIFDGILVCSGHHTFAHLPLHTFPGIEKFRGRYLHSREYKNPQEFSDKKVIVIGIGNSGGDLAVEISYTAKQVFLSTRRGAWILNRVGDEGYPMDIVLSSRLNAVLKEFLTTSMVNKWAEQRLNARFSHSHYGLQPTHRILSQHPTVNDDLPNRIISGRVLVKPNVSEFTETAAIFEDGTKEDNIDVVVFATGYSFSFPFLESC-VKVVDNQISLYKFVFPPHLEKPTLAFIGLVQPLGAIMPISELQCRWATRVFKGLNSLPSMSDMIADITQKKEEMTKR-YVKSQRHTIQVDFVQYMDEIASLTGVKPNLLSLFLTDPKLAMEVFFGPCTPYQYRLRGPGKWDGARRAILTQKERIIKPMKTRSI--EDSISYSSVPFLLKIVCGV-VLFAVILAYF
>XP_014460665_Alligator_mississippiensis
AKKRVAIIGGGSSGLCAIKSCLDEGMEPVCFERTNDIGGLWRYEENPEEGRASIYKSVIINTSKEMMCFSDFPIPDDFPNYMHNSKIMEYFRTYAKHFDLLNYVRFKTSVCHVTRRPDFSTTGQWDVVTETDGKQESSIFDGILVCSGHHTYAHLPLHTFPGIEKFRGRYLHSREYKNPQEFSDKRVIVIGIGNSGGDLAVEISHTAKQVFLSTRRGAWILNRVGDEGYPMDIVLSTRLNAVLNKFLTTSMVNKWAEKRLNARFNHSHYGLQPTHRILNQHPTVNDDLPNRIISGRVLVKPNVREFTETAAIFEDGTKEDNIDAVVFATGYSFSFPFLESC-VEVVNNQISLYKFVFPPHLEKPTLAFIGLVQPLGAIMPISELQCRWATRVFKGLNSLPSMSDMMADITQKKEEMVKR-YVKSPRHTIQVDFVQYMDEIASLTGVKPNILSLFLTDPKLAMEVFFGPCTPYQYRLSGPGKWDGARRAILTQKERIIRPMKTRSI--EDSISYSSVPFLLKIVCVV-ALFAVILAYF
>XP_025069386_Alligator_sinensis
AKKRVAIIGGGSSGLCAIKSCLDEGMEPVCFERTNDIGGLWRYEENPEEGRASIYKSVIINTSKEMMCFSDFPIPDDFPNYMHNSKIMEYFRMYAKHFDLLNYVRFKTSVCHVTRRPDFSTTGQWDVVTETDGKQESSIFDGILVCSGHHTYAHLPLHTFPGIEKFRGCYLHSREYKNPQEFSDKRVIVIGIGNSGGDLAVEISHTAKQVFLSTRRGAWILNRVGDEGYPMDIVLSTRLNAVLNKFLATSMVNKWAEKRLNARFSHSHYGLQPTHRILNQHPTVNDDLPNRIISGKVLVKPNVSEFTETAAIFEDGTKEDNIDAVVFATGYSFSFPFLESC-VEVVNNQISLYKFVFPPHLEKPTLAFIGLVQPLGAIMPISELQCRWATRVFKGLNSLPSMSDMMADITQKKEEMAKR-YVKSPRHTIQVDFVQYMDEIASLTGVKPNVLSLFLTDPKLAMEVFFGPCTPYQYRLSGPGKWDGARRAIVTQKERIIRPMKTRSI--GDSTSYSSVPFLLKIVCVV-ALFAVILAYF
>XP_019357510_Gavialis_gangeticus
AKKRVAIIGGGSSGLCAIKSCLDEGMEPVCFERSNDIGGLWRFEENPEEGRASIYKSVIINTSKEMMCFSDFPIPDDFPNYMHNSKIMEYFRMYAKHFDLLNYIRFKTSVCHVTRRPDFSATGQWDVVTETDGKQESSFFDGILVCSGHHTFAHLPLHTFPGIEKFRGRYLHSREYKNPQEFSDKRVIVIGIGNSGGDLAVEISHTAKQVFLSTRRGAWVLNRVGDEGYPMDIVLSTRLNAVLKEFLATSMVNKWAEKRLNARFSHSHYGLQPTHRILSQHPTVNDDLPNRIISGKVLVKPNVSEFTETAAIFEDGTKEDNIDVVVFATGYSFSFPFLESC-VKVVDNQISLYKFVFPPHLEKPTLAFIGLVQPLGAIMPISELQCRWATRVFKGLNSLPSMSDMTADITQKKEEMAKR-YVKTQRHTLQVDYISYLDEIASLAGFKPNLLSLFLTDIKLAMEVFFGPCTPYQYRLRGPGKWAGAREAILTQRKRITKPLKTRNV--EDSTNYTLVPHSFNIFLGA-GLVAVALACI
>XP_019386302_Crocodylus_porosus
ANRKVAIIGAGVSGLLSIKCCLDEGLKPTCFERSSDIGGVWRYEKNPEEGRASIYKSVTINTSKEIMCFSDFPIPEDFPNYMHNFKIMEYFHMYAKHFDLLKYIRFKTNVCSVTKRPDFSTTGQWDVVTENNGKQELAIFDAVLVCSGHHSDAHLPLQSFPGIEKFKGRYFHSRDYKNSQEFLDKKVIVIGIGNSGLDIAVELSYTADQVLLSSRRGAWVQRRILEEGYPTDAAYITRFIKLLIDTLPFTMVNYFAEQKLNKAFNHALYGLQPKHRFLSQHSTINDDLPNRIITGKVRVKSNVSEFTETAAIFEDGTIEDNIDVVIFATGYKFSFPFL-DC-LKVVDNQVSLYKLVFPPDLEKPTLAFIGFVQPLGALMPISELQGRWATRVFKGLNELPSTSDMLADITQKQEEMAKR-YVKTQRHTLQVDYISYLDEIASLAGFKPNLLSLFLTDTKLAMEVFFGPCTPYQYRLRGPGKWAGAREAILTQRKRIIKPLKTRNV--EDSTNYSLVPHSFNIFLGA-GLVAVALACI
>GCF53367_Paroedura_picta
RKKRVAIIGGGASGLCSIKCCLDEGLEPVCFESSEDIGGLWRFKETPEEDRASIYRSVIINTSKEMMCFSDFPIPEDYPNYMPNGKIMDYFRLYAKHFDLLKYIRFRTKVCSATRRPDFASTGQWDVVVETDGKQESSIFDAILVCTGHHTTAHMPLDTFPGIEKFQGRYFHSRDYKNPIEFTGKRGIVVGIGNSGGDLAVEISHTAEQVFLSTRRGAWIFNRVGDKGYPGDVVFSTRFHIFLKRLLGPHLINTLLERKLNERFNHSHYGLKPQHRIFSQHPTVNDELPNRIISGKVQVKPNIRELTERAAIFEDGSKEEDIDFIVFATGYNFSFPFLGNV-LPVTNNDVKLYKFVFPPHLEKPTLAIIGLVQPLGAIMPLSEMQARWATRVFKGSETLPSESEMLSDIAAKKTTMEKR-YVRSQRHTIQVDYIEYMDELASQFGVKPHIRSLLLSSPKLAWEVFRGPCTPYQYRLQGPGRWAKAEEAILTQHNRIIKPLKTRPT--DISAGDGLLPFAFKMAGLL-AVFAIVCMLF
>XP_015278055_Gekko_japonicus
AKKRVAIIGGGSSGLCSVKCCLDEGLEPVCFESSDDIGGLWRFKENPEEDRASIYKSVIINTSKEMMCFSDYPIPDDYPNYMPNSKIMEYFRQYAKHFDLLKYVRFRTKVCSATRRPDFASTGQWDVVVETDGKQESSIFDAVMVCTGHHTTAHMPLDTFPGIEKFQGRYFHSRDYKDPNEFTGKRVIVIGIGNSGGDLAVEISHTAEQVFLSTRRGAWILNRVGDKGYPGDVVFSTRFNLLLKQFLLPYIVNNWVENRLNERFNHSHYGLKPQHRFLSQHPTINDELPNRIISGKVQVKPNIKELTERAAIFEDGSKEEDIDFIVFATGYSFSFPFLGNA-LPVTNNQVTLYKFVFPPHLEKPTLAIIGLVQPLGAIMPISEMQARWASRVFKGLETLPSESEMLSDITAKKTAMEKR-YVRSPRHTIQVDYIEYMDELASQIGVKPSIGSLSLTNPKLAWEVLMGPCTPFQYRLQGPGKWSGARKAILTQQDRIIKPLRTRPT--DNSAGGGLLSLVFKMAGLV-AVFAVVCTFF
>XP_020668821_Pogona_vitticeps
-AKRVAIVGGGSSGLCNIKCCLDEGLEPVCFESSDDIGGLWRFKEDPEKDRASIYRSVIINTSKEMMCFSDFPIPADFPNYMHNSKIMDYFRMYAKHFDLLKYIRFRTKVCSITKHADYSQNGQWDVVTETDGKQDSSVFDAVLICTGHHTNPQLPLDSFPGITKFKGRYLHSRDYKSPDEFTDKRVIVIGIGNSGGDLAVEISRKAKQVFLSTRRGAWIINRVGDKGYPADVVLTTRFNVFLKELVTTSMLNGWIENRLDSRFSHSHYGLKPKHRFFSQHPTINDDLPNCIISGRVLVKPNICKFTETAAIFEDGSKEDDIDFVVFATGYSFSFPFLGDC-VRVVDNQVSLYKYVFPPQLEKPTLAIIGLIQPLGAIMPLAEIQARWATRVFKGLVKLPSESEMMADIAMKQESIAKR-YVKSQRHTIQVDYIEYMDELACLIGVKPNVWSLLLTDPKLALQVIFGPCTPYQYRLQGPGQWDGARKAILTQHDRVLKPLATRQT--DNSERSAGVPLLLKLIGLV-ALFAAVLVFF
>XP_028587995_Podarcis_muralis
AKKRVAIIGGGSSGLCSIKCCLDEGLDPTCFESSEDIGGLWRFKENPEEGRASIYRSVIINTSKEMMCFSDFPIPDDFPNYMHNSKIMDYFRMYAKHFDLLKYIRFRTKVCSVKRRPDFSSTGQWDVVTETGGKEESSVFDAILVCTGHHTNAHLPLNSFPGIEKFKGRYFHSRDYKSPAEFAGKRVIVIGIGNSGGDLAVEISRSAQQVFLSTRRGAWILNRVGEGGYPADVVLSTRFNMLRKKCATMSMLNHWLESRLNARFNHSHYGLKPKHRVFSQHPTVNDELPNCIISGKVLVKPNICEFTETAVVFEDGSKEDDIDFVVFATGYSFSFPFLGNS-VRVIENQTALYKFVFPPHLEQPTLAIIGLVQPLGAIMPISELQARWAARVFKGLAKIPSISGMMSDITRTSAAMAKR-YVKSQRHTIQVDYIEYMDELACLVGVKPSVWPLFLSDPKLAWELLFGPCTPYQYRLEGPGKWDGARKAILAQHNRILKPLRTRPV--DNSSSNTFVPLWIKLVGLV-ALLAAIFAYF
>XP_013920030_Thamnophis_sirtalis
EKKRVAIIGGGSSGLCNIKCCLEEGLEPVCFETSDDIGGLWRFKENPEEDRASIYQSVIINTSKEMMCFSDFPIPNDFPNYMHNSKIMDYFRIYAKHFDLLKYIHFKSKVCSVTKRSDFSTSGQWDVTVESDGKQESSVFDAVLVCTGHHTTPYLPLDSFPGITTFKGHYLHSRDYKSPDAFTGKRVIVVGIGNSGVDLAVEISHTARQVFLSTRRGAWILGRVGDKGYPLDIILTTRANLFLKQCLPLSTVDQLIQNKLNKRFDHSHYGLKPKHSLNSQHPTVNDDLPNCIISGKIVVKSNITEFTDTAAIFEDGSKEEDIDCVIFATGYNFSFPFLGNY-MRVVENQVSLYKFVFPPHLEKPTLAIIGLVQPLGAIMPIAELQARWATRVFKGLAELPSTSEMIADIIVKKFSMAKR-YVKSQRHTIQVDYIEYMDELASLIGVKPNICSRFITDPKLARELLFGPCTPYQYRLQGPGKWEGARKAILTQHERVLDPLKTRPV--TQSDKNTLVPLWFKLVGLL-ALFAAIWAYI
>XP_026559192_Pseudonaja_textilis
GKKRVAIIGAGSSGLCNIKCCLEEGLEPVCFESSDDIGGLWRFKDNPEEDRASIYKSVIINTSKEMMCFSDFPIPDDFPNYMHNSKIMDYFRMYAKHFDLLKYIHFKTKVCSVTKCSDFSTSGQWDVTTESDGKQESSIFDAVLVCTGHHTSAYLPLDSFPGITTFKGHYLHSRDYKSPDAFTGKRVIVIGIGNSGVDLAVEISHTAQQVFLSTRRGAWILGRVADKGYPLDTILSTRAHLFLKQIFPLSMIDQLIQHKLNNRFDHSHYGLKPKHRFSSQHPTVNDDLPNCIISGKIVMKSNITEFTDTAAIFEDGSKEEDIDCVIFATGYSFSFPFLGNV-MRVVENNISLYKFVFSPQLEKPTLAIIGLVQPLGAIMPIAELQARWATRVFKGLAELPSTNEMISDITVKKFSMAKR-YVKSQRHTIQVDFIDYMDELASLIGVKPSIWSRFITDPKLAQELFFGACTPYQYRLQGPGKWEGARKAILMQHERILKPLQTRLV--TESDNNALVPLWFKLVGLL-LLFAAIWAYF
>XP_015682354_Protobothrops_mucrosquamatus
EKKRVAIVGAGSSGLCNIKCCLEEGLDPVCFERSDDVGGLWRFKENPEEERASIYKSVIINTSKEMMCFSDFPIPDDFPNYMHNSKIMDYFRMYAERFDLLKYVRFKTKVCSVTKRPDFSTSGQWDVTTESEGKQESSIFDAVLVCTGHHTNAYLPLDSFPGIQTFKGHYLHSRDYKSPDAFTGKRVVVIGIGNSGVDLAVEISHTAQQVFLSTRRGAWLLSRVGDKGYPFDTVFS-RAHLLLEQSLPLSMVERFIQRKLNSRFDHSHYGLKPQHGFRGQHPTVNDDLPNCLISGKIVIKSNIAEFTETAAVFDDGSKEEDIDCVVLATGYSFSFPFLGDL-MTVVENQIPLYKFVFLPNLEKPTLAIIGLVQPLGAIMPIAEMQARWATRVFKGLAQLPSTSEMISDITDKKISMAKR-YVKSQRHTIQVDYTDYMDELASLIGVMPNIWSRFITDPKLAQEILFGPRTPYQYRLQGPGKWEGARKAVLTQHERILKPLGTRPV--AQSDHRASVPIWLKLVGLL-VLLAAIWAYV
>XP_006128869_Pelodiscus_sinensis
ARKRIAVIGAGVCGLSSVKCCLDEGLEPTCFERSHDIGGLWRFEENPEEGRASIYKSVIINTSKEMMCFSDFPIPEDYPNYMHHSKVMEYFRMYAERFGLLRHVRFQTNVVSVTKRPDFSTSGQWDVVTETEGKQDSAVFDGVMVCTGHHTHPHLPLASFPGIDTFKGRFLHSRDYKEPQEFSGKRVVVVGIGSSGTDLAVELSHTAEQVFLSTRRGAWILGRVGEEGYPIDTIHVTRYEESLRRIAPLPLLNYFSEKKLNAKFNHALYGLQPAHRFSSQHPTFSDDLPNCIISGKVLVKTNIREFTETGAIFEDGTREEDIDVVVFATGYSFSFPFLRDC-VSVTDNQVSLYKFTFPPQLEKPTLAFIGLIQVLGAVMPVAELQARWATRVFKGLSGLPSASDMEADIARKREEMAKR-YVKSQRYTLQADYVPYMDEVACLAGVQPKLLSLFLTDPKLAMEVFFGPCTPYQYRLRGPGKWDGARNAILSQRERIIKPLKTRVL--AKDTR-TLEPRYLWIFPIV-ALAAVIFAYF
>M7BR25_Chelonia_mydas
--KRIAVIGAGVCGLSSIKCCLDEGLQPICFERSSDIGGLWRFEE--EEGRASIYKSVIINTSKEMMCFSDFPIPADFPNYMHHSKVMEYFRMYAEHFNLLKYIRFKTTVVSVTKSPDFSTMGQWDVVTETEGKQES--FDGVMVCTGHHTNAHLP--SFPGIEKFRGRYFHSRDYKKPQEFSGKRVIVIGIGNSGTDLAVELSHTAAQVFLSTKRGAWI--------YP-DTIYLTRYMEFL---VPLSLLNYFAEKKLNAKFNHAIYGLQPAHRFFSQHPTFNDDLPNRIISGKVLVKPNVREFTETSA-FEDGT-EEDIDVVIFATGYRFSFPFLGDC-AKVVKNQVSLYKFVFPPQLEKPTLAFIGLIQALGAVMPIAELQGRWATRVFKGLNRLPSASDMLADIAQKREEMAKR-YVKSQRYTIQAYYIPYMDEVACLAGVKPKLLSLFLMDPKLAMEVFFGPCTSYQYRLR--RKWDGAREAILTQRERIIKPLGALV------------PYYLQIFLIV-ALVAVTFAY-
>XP_030429558_Gopherus_evgoodei
AQKRVAVIGAGICGLSSIKCCLDEGLEPTCFERSSDIGGLWRFEENPEEGRASIYKSVIINTSKEMMCFSDFPIPANFPNYMHNSKIMEYFRMYADHFDLLKYICFKTIVVSVTKHPDFSTTGQWDIVTETAGKQESAIFDGVMVCTGHHTNAHLPLDSFPGIEKFKGRYFHSRDYKTPQEFSGKRVIVIGTGNSGTDLAVELSHTADQVFLSTRRGAWILGRIGEEGYPIDTIYTTRYVEFLRRIVPLSLLNYFAEKKLNAKFNHAIYGLQPAHRLLSQHPTINDDLPNCIISGKVLVKSNIRAFTETSAIFEDGTREEDIDVVVFATGYSFSFPFLGDC-AKVIKNQVSLYKFVFPPQLEKPTLAFIGLIQPLGAIMPIAELQGRWATRVFTGLNRLPSASNMMADIAQKREEMAKQ------------------------------------------------------------------------EGEKLLIPQECHF--------------------LV-SAVSI-----
>NP_00107571_Oryctolagus_cuniculus
AGKRVAVIGAGASGLACIKCCLEEGLEPVCFERTDDIGGLWRFQESPDEGRASIYKSVIINTSKEMMCFSDYPIPDHFPNFMHNSQVLEYFRMYAKEFGLLKYIQFKTTVCSVKKRPDFSTSGQWEVLTECEGKKESAVFDGVLVCTGHHTSAHLPLESFPGIEKFKGQYLHSRDYKNPEKFTGKRVIVIGIGNSGGDLAVEISHTAKQVFLSTRRGAWIMNRVGDHGYPIDILLSSRFSQFLKKITGETIANSFLERKMNQRFDHAMFGLKPKHRALSQHPTVNDDLPNRIISGSVKIKGNVKEFTETAAIFEDGSREDDIDAVIFATGYSFSFPFLEDS-VKVVKNKVSLYKKVFPPNLEKPTLAIIGLIQPLGAIMPISELQARWATLVFKGLKTLPSQSEMMTEISQVQEKMAKR-YVESQRHTIQGDYIETMEEIADLVGVRPNLLSLAFTDPRLALQLLLGPCTPVHYRLQGRGKWDGARKTILTVEDRIRKPLMTRVT--ESSNSVTS-MMMGKFMLAI-AFLAIAVVYF
>W5QH53_Ovis_aries
AKKRIAVIGAGVSGLTSIKCCLEEGLEPLCFERSHDIGGLWRFQEEPEEGRASIYKSVIINTSKEMMCFSDYPIPDHYPNFMHNSQVLEYFRMYAKEFDLLKYIRFKTTVCSVKKQPDFPTSGQWEVVTESEGKKEVYVFDGVMVCTGHHTYAHLPLESFPGIEKFKGQYFHSRDYKNPDSLTGKRVIIIGIGNSGGDLAVEISHRAKQVFLSTRKGAWILNRVGDCGYPFDTILSSRFNHLLKKITGESAANAYLEKKINQRFNHEMFGLKPKHRVFSQHPTVNDDLPNRIISGFVKVKTNVKEFTETAAIFEDGSREDDIDVVIFATGYSFAFPFLEDS-VKVVKNKISLYKKVFPPNLEKPTLAIIGLIQPLGAIMPISELQGRWATQVFKGLKTLPPQSEMMTEIAKVQEDMAKQ-YVESQRHTIQGDYIGTMDELADLVGVKPNLLSLAFTDPKLAFQLFWGPCTPIQYRLQGPGKWDGARKVILTTQDRIKKPLMTRIV--ETDNSNTS-TIMAKFMLAV-VFFAIVMTYL
>A6QLN7_Bos_taurus
AKKRIAVIGAGVSGLTSIKCCLEEGLEPLCFERSDDIGGLWRFQEEPEEGRASIYKSVIINTSKEMMCFSDYPIPDHYPNFMHNSQVLEYFRMYAKEFDLLKYIQFKTTVCSVKKQPDFPTSGQWEVVTESEGKKEVYVFDGVMVCTGHHTYAHLPLESFPGIEKFKGQYFHSRDYKNPDSFTGKRVIIIGIGNSGGDLAVEISHRAKQVFLSTRRGAWVLNRVGDYGYPFDTILSSRFNHLLKKIIGESATNRYLEKKINQRFNHEMFGLKPKHRALSQHPTINDDLPNRIISGFVKVKTNVKEFTETAAIFEDGSREDDIDAVIFATGYSFAFPFLEDS-VKVVKNKVSLYKKVFPPNLEKPTLAIIGLIQPLGAIMPISELQGRWATQVFKGLKTLPPQSEMMTEIAKVQEDMAKQ-FVESQRHTIQGDYIGTMDELADLVGVKPNLLSLAFTDPKLAFQLFGGPCTPVQYRLQGPGKWDGARKVILTTQDRIKKPLTTRIL--ETDNSNTS-TIMAKFVLAV-VFFAMVMTYL
>NP_001452_Homo_sapiens
TKKRIAVIGGGVSGLSSIKCCVEEGLEPVCFERTDDIGGLWRFQENPEEGRASIYKSVIINTSKEMMCFSDYPIPDHYPNFMHNAQVLEYFRMYAKEFDLLKYIRFKTTVCSVKKQPDFATSGQWEVVTESEGKKEMNVFDGVMVCTGHHTNAHLPLESFPGIEKFKGQYFHSRDYKNPEGFTGKRVIIIGIGNSGGDLAVEISQTAKQVFLSTRRGAWILNRVGDYGYPADVLFSSRLTHFIWKICGQSLANKYLEKKINQRFDHEMFGLKPKHRALSQHPTLNDDLPNRIISGLVKVKGNVKEFTETAAIFEDGSREDDIDAVIFATGYSFDFPFLEDS-VKVVKNKISLYKKVFPPNLERPTLAIIGLIQPLGAIMPISELQGRWATQVFKGLKTLPSQSEMMAEISKAQEEIDKR-YVESQRHTIQGDYIDTMEELADLVGVRPNLLSLAFTDPKLALHLLLGPCTPIHYRVQGPGKWDGARKAILTTDDRIRKPLMTRVV--ERSSSMTS-TMIGKFMLAL-AFFAIIIAYF
>H2PZU9_Pan_troglodytes
TKKRIAVIGGGVSGLSSIKCCVEEGLEPVCFERTDDIGGLWRFQENPEEGRASIYKSVIINTSKEMMCFSDYPIPDHYPNFMHNAQVLEYFRMYAKEFDLLKYIRFKTTVCSVKKQPDFATSGQWEVVTESEGKKEMNVFDGVMVCTGHHTNAHLPLESFPGIEKFKGQYFHSRDYKNPEGFTGKRVIIIGIGNSGGDLAVEISQTAKQVFLSTRRGAWILNRVGDYGYPADVLFSSRLTHFIWKICGQSLANKYLEKKINQRFDHEMFGLKPKHRALSQHPTVNDDLPNRIISGLVKVKGNVKEFTETAAIFEDGSREDDIDAVIFATGYSFDFPFLEDS-VKVVKNKISLYKKVFPPNLERPTLAIIGLIQPLGAIMPISELQGRWATQVFKGLKTLPSQSEMMAEISKAQEEIDRR-YVESQRHTIQGDYVDTMEELADLVGVRPNLLSLAFTDPKLALHLLLGPCTPIHYRVQGPGKWDGARKAILTTDDRIRKPLMTRVV--ERSSSMTS-TMIGKFMLAL-AFFAIIIAYF
>G3S9Y3_Gorilla_gorilla
TKKRIAVIGGGVSGLSSIKCCVEEGLEPVCFERTDDIGGLWRFQENPEEGRASIYKSVIINTSKEMMCFSDYPIPDHYPNFMHNAQVLEYFRMYAKEFDLLKYIRFKTTVCSVKKQPDFATSGQWEVVTESEGKKEMNVFDGVMVCTGHHTNAHLPLESFPGIEKFKGQYFHSRDYKNPEGFTGKRVIIIGIGNSGGDLAVEISQTAKQVFLSTRRGAWILNRVGDYGYPADVLFSSRLTHFMWKICGQSLANKYLEKKINQRFDHEMFGLKPKHRALSQHPTVNDDLPNRIISGLVKVKGNVKEFTETAAIFEDGSREDDIDAVIFATGYSFDFPFLEDS-IKVVKNKISLYKKVFPPNLERPTLAIIGLIQPLGAIMPISELQGRWATQVFKGLKTLPSQSEMMAEISKAQEEIDKR-YVESQRHTIQGDYVDTMEELADLVGVRPNLLSLAFTDPKLALHLLLGPCTPIHYRVHGPGKWDGARKAILTTDDRIRKPLMTRVV--ERSSSMTS-TMIGKFMLAL-AFFAIIIAYF
>G1QH17_Nomascus_leucogenys
TKKRIAVIGGGVSGLSSIKCCVEEGLEPVCFERTDDIGGLWRFQENPEEGRASIYKSVIINTSKEMMCFSDYPIPDHYPNFMHNAQVLEYFRMYAKEFDLLKYIRFKTTVCSVKKQPDFSTSGQWEVVTESEGKKEMNVFDGVMVCTGHHTNAHLPLESFPGIEKFKGQYFHSRDYKHPEGFTGKRVIIIGIGNSGGDLAVEISQTAKQVFLSTRRGAWILNRVGDYGYPFDVLFSSRLTHFMWKICGQSLANKYLEKKINQRFDHEMFGLKPKHRALSQHPTINDDLPNRIISGLVKVKGNVKEFTETAAIFEDGSREDDIDAVIFATGYSFAFPFLEDS-VKVVKNKISLYKKVFPPNLERPTLAIIGLIQPLGAIMPISELQGRWATQVFKGLKTLPSQSEMMAEISKAQEEIDKR-YVESQRHTIQGDYIDTMEELADLVGVRPNLLSLAFTDPKLALHLLLGPCTPIQYRVQGPGKWDGARKAILTTDDRIRKPLMTRVV--ERSSSMTS-TMIGKFMLAL-AFFAIIIAYF
>A0A2K5NFE4_Cercocebus_atys
TKKRIAVIGGGVSGLSSIKCCVEEGLEPVCFERTDDIGGLWRFQENPEEGRASIYKSVIINTSKEMMCFSDYPIPDHYPNFMHNTQVLEYFRMYAKEFDLLKYIRFKTTVCSVKKQPDFSTSGQWEVVTESEGKKEMNVFDGVMVCTGHHTDAHLPLESFPGIEKFKGQYFHSRDYKNPEGFTGKRVIIIGIGNSGGDLAVEISHTAKQVFLSTRRGAWILNRVANYGYPFDVLFSSRLTHFMWKICGQSLANTYMETKINQRFDHEMFGLKPKHRALSQHPTVNDDLPNRIISGLVKVKGNVKEFTETAAIFEDGSREDDIDAVIFATGYSFAFPFLEDS-VKVVKNKISLYKRVFPPNLERPTLAIIGLIQPLGAIMPISELQGRWATQVFKGLKTLPSQSEMMAEISKTQEKIEKR-YVESQRHTIQGDYIDTMEELADLVGVRPNLLSLAFTDPKLALHLLLGPCTPIHYRLQGPGKWDGARKAILTTDDRIRKPLMTRVV--ERSSSMTS-TMMGRFMLAL-AFFAIIIAYF
>A0A096NWS4_Papio_anubis
TKKRIAVIGGGVSGLSSIKCCVEEGLEPVCFERTDDIGGLWRFQENPEEGRASIYKSVIINTSKEMMCFSDYPIPDHYPNFMHNAQVLEYFRMYAKEFDLLKYIRFKTTVCSVKKQPDFSTSGQWEVVTESEGKKEMNVFDGVMVCTGHHTDAHLPLESFPGIEKFKGQYFHSRDYKNPEGFTGKRVIIIGIGNSGGDLAVEISHTAKQVFLSTRRGAWILNRVGNYGYPFDVLFSSRLTHFMWKICGQSLANKYLETKINQRFDHEMFGLKPKHRALSQHPTVNDDLPNRIISGLVKVKGNVKEFTETAAIFEDGSREDDIDAVIFATGYSFAFPFLEDS-VKVVKNKISLYKRVFPPNLERPTLAIIGLIQPLGAIMPISELQGRWATQVFKGLKTLPSQSEMMAEISKTQEKIEKR-YVESQRHTIQGDYIDTMEELADLVGVRPNLLSLAFTDPKLALHLLLGPCTPIHYRLQGPGKWDGARKAILTTEDRIRKPLMTRVV--ERSSSMTS-TMMGRFMLAL-AFFAIIIAYF
>A0A1D5Q215_Macaca_mulatta
TKKRIAVIGGGVSGLSSIKCCVEEGLEPVCFERTDDIGGLWRFQENPEEGRASIYKSVIINTSKEMMCFSDYPIPDHYPNFMHNAQVLEYFKMYAKEFDLLKYIRFKTTVCSVKKQPDFSTSGQWEVVTESEGKKEMNVFDGVMVCTGHHTDAHLPLESFPGIEKFKGQYFHSRDYKNPEGFTGKRVIIIGIGNSGGDLAVEISHTAKQVFLSTRRGAWILNRVGNYGYPFDVLFSSRLTHFMWKICGQSLANKYLETKINQRFDHEMFGLKPKHRALSQHPTVNDDLPNRIISGLVKVKGNVKEFTETAAIFEDGSREDDIDAVIFATGYSFAFPFLEDS-VKVVKNKISLYKRVFPPNLERPTLAIIGLIQPLGAIMPISELQGRWATQVFKGLKTLPSQSEMMAEISKTQEKIEKR-YVESQRHTIQGDYIDTMEELADLVGVRPNLLSLAFTDPKLALHLLLGPCTPIHYRLQGPGKWDGARKAILTTDDRIRKPLMTRVV--ERSSSMTS-TMVGRFMLAL-AFFAIIIAYF
>A0A0D9S0K5_Chlorocebus_sabaeus
TKKRIAVIGGGVSGLSSIKCCVEEGLEPVCFERTDDIGGLWRFQENPEEGRASIYKSVIINTSKEMMCFSDYPIPDHYPNFMHNAQVLEYFRMYAKEFDLLKYIRFKTTVCSVKQQPDFSTSGQWEVVTESEGKKEMNVFDGVMVCTGHHTDAHLPLESFPGIEKFKGQYFHSRDYKNPEGFTGKRVIIIGIGNSGGDLAVEISHTAKQVFLSTRRGAWILNRVGNYGYPFDVLFSSRLTHFMWKICGQSLANKYMEKKINQRFDHEMFGLKPKHRALSQHPTINDDLPNRIISGLVKVKGNVKEFTETAAIFEDGSREDDIDAVIFATGYSFAFPFLEDS-VKVVKNKISLYKRVFPPNLERPTLAIIGLIQPLGAIMPISELQGRWATQVFKGLKTLPSQSEMMAEISKTQEKIEKR-YVESQRHTIQGDYIDTMEELADLVGVRPSLLSLAFTDPKLALQLFLGPCTPIHYRLQGPGKWDGARKAILTTDDRIRKPLMTRVV--ERSSSMTS-TMMGRFMLAL-AFFAIIIAYF
>XP_010382298_Rhinopithecus_roxellana
AKKRIAVIGGGVSGLSSIKCCVEEGLEPVCFERTDDIGGLWRFQENPEEGRASIYKSVIINTSKEMMCFSDYPIPDHYPNFMHNAQVLEYFRMYAKEFDLLKYIRFKTTVCSVKKQPDFSTSGQWEVVTESEGKKEMNVFDGVMVCTGHHTDAHLPLESFPGIEKFKGQYFHSRDYKNPEGFTGKRVLIIGIGNSGGDLAVEISHTAKQVFLSTRRGAWILNRVGNYGYPFDVVFSSRLTYFLWKICGQSLANKYMEKKMNQRFDHEMFGLKPKHRALSQHPTVNDDLPNRIISGLVKVKGNVKEFTETAAIFEDGSREDDIDAVIFATGYSFAFPFLEDS-VKVVKNKISLYKRVFPPNLERPTLAIIGLIQPLGAIMPISELQGRWATQVFKGLKTLPSQSEMMAEISKTQEKIEKR-YVESQRHTIQGDYIDTMEDLADLVGVRPNLLSLAFTDPKLALHLFLGPCTPIHYRLQGPGKWDGARKAILTTDDRIRKPLTTRAV--ERSSSMTS-TMMGRFMLAL-AFFAIIIAYF
>XP_011806642_Colobus_angolensis
AKKRIAVIGGGVSGLSSIKCCLEEGLEPVCFERTDDIGGLWRFQENPEEGRASIYKSVIINTSKEMMCFSDYPIPDHYPNFMHNAQVLEYFRMYAKEFDLLKYIRFKTTVCSVKKQPDFPTSGQWEVVTESEGKKEINVFDGVMVCTGHHTDAHLPLESFPGIEKFKGQYFHSRDYKNPEGFTGKRVLIIGIGNSGGDLAVEISHTAKQVFLSTRRGAWILNRVGNYGYPFDVVFSSRLTYFLWKICGQSLANKYMEKKMNQRFDHEMFGLKPKHRALSQHPTVNDDLPNRIISGLVKVKGNVKEFTETAAIFEDGSREDDIDAVIFATGYSFAFPFLEDS-VKVVKNKISLYKRVFPPNLERPTLAIIGLIQPLGAIMPVSELQGRWATQVFKGLKTLPSQSEMMAEISKTQEKIEKR-YVESQRHTIQGDYIDTMEDLADLVGVRPNLLSLAFTDPKLALHLFLGPCTPIHYRLQGPGKWDGARKAILTTDDRIRKPLMTRAV--ERSSSMSS-TMMGRFMLAL-AFFAIIIAYF
>H2N639_Pongo_abelii
TKKRIAVIGGGASGLSSIKCCVEEGLEPVCFERTDDIGGLWRFQENPEEGRASIYKSVIINTSKEMMCFSDYPIPDHYPNFMHNAQVLEYFRMYAKEFDLLKYIRFKTTVCSVKKQPDFSTSGQWEVVTESEGKKEMNVFDGVMVCTGHHTNAHLPLESFPGIEKFKGQYFHSRDYKTPEGFNGKRVIIIGIGNSGGDLAVEISQTAKQVFLSTRRGAWILNRVGDYGYPADVLFSSRLTYFMRKICGQSLANKYVERKISQRFDHEMFGLKPKHRALSQHPTVNDDLPNRIISGLVKVKGNVKEFTETAAIFEDGSREDDIDAVIFATGYSFAFPFLEDS-VKVVKNKISLYKKVFPPNLERPTLAIIGLIQPLGALMPISELQGRWAAQVFKGLKTLPSQSEMMAEISKAQEEIDKR-YVESQRHTIQGDYVDTMEELADLVGVRPNLLSLAFTDPKLALHLLLGPCTPIHYRLQGPGKWDGARKAILTTDNRIRKPLMTRVV--ERSSSMTS-TMIGKFMLAL-AFFAIIIAYF
>F7ALU6_Callithrix_jacchus
TKKRIAVIGGGVSGLSSIKCCLEEGLEPVCFERTDDIGGLWRFQENPEEGRASIYKSVIINTSKEMMCFSDYPIPDHYPNFMHNTQVLEYFRMYAKEFGLLKYIRFKTTVCTVKKRPDFATSGQWEVVTESEGKKETDVFDAVMVCTGHHTNAHLPLDSFPGIEKFNGQYFHSRDYKNPEGFTGKRVIIIGIGNSGGDLAVEISHTAKQVFLSTRRGAWILNRVGDYGYPADVLLSSRLKYFMSKICGQSITNTYLERKMNQRFDHEMFGLKPKHRALSQHPTINDDLPNRIISGMVKVKGNVKEFTETAAIFEDGSREDDIDAVIFATGYTFAFPFLDDS-VKVEKNKISLYKKVFPPNLERPTLAIIGLIQPIGAIMPIAELQGRWATQVFKGLKTLPSQSEMMAEISKAQEEMDKR-YVESQRHTIQGDYIDTMEELADLVGVRPNLLALAFTDPKLALHLLLGPCTPIHYRLQGPGKWDEARKAILTTEDRIRKPLMGRVV--EKSSSMTS-KMLGKFMLAV-AFFAIIIAYF
>XP_012327405_Aotus_nancymaae
TKKRIAVIGGGVSGLSSIKCCLEEGLEPVCFERTDDIGGLWRFQENLEEGRASIYKSVIINTSKEMMCFSDYPIPDHYPNFMHNAQVLQYFRMYAKEFDLLKYIRFKTTVCTVKKRPDFSTSGQWEVVTESEGKKETDVFDGVMVCTGHHTDAHLPLESFPGIEKFKGQYFHSRDYKNPEGFTGKRVIIIGIGNSGGDLAVEISHTAKQVFLSTRRGAWILNRVGDYGYPFDVLFSSRLKYFMSKICGQSLANTYLERQMNQRFDHEMFGLKPKHRALSQHPTVNDELPNRIISGLVKVKGNVKEFTETAAIFEDGSREDDIDAVIFATGYTFAFPFLEDS-VTVVKNKISLYKKVFPPNLERPTLAIIGLIQPLGAIMPISELQGRWATQVFKGLKTLPSQSEMMAEISKAQEEMEKR-YVESQRHTIQGDYIDTMEELADLVGVRPNLLALAFTDPKLALHLLLGPCTPIHYRLQGPGKWDEARKAILTTEDRIRKPLMTRAV--EKSSSMTS-TMIGKFMLAV-AFFAIIIAYF
>H0X7S2_Otolemur_garnettii
TKKRIAVIGGGVSGLTSIKCCLEEGLEPVCFERTDDIGGLWRFQENPEEGRASIYKSVIINTSKEMMCFSDYPIPDHYPNFMHNSQVLEYFRMYAKEFDLLKYIQFKTTVCSVKKRPDFSTSGKWEVVTESEGKKKMDVFDGVMVCTGHHTNAHLPLESFPGIEKFKGQYFHSRDYKNPEGFTGKRVIIIGIGNSGGDLAVEISHTAKQVFLSTRRGAWILNRVGDRGYPFDVIFNSRLKYFMSKMCGQSLVNTYLERKMNQRFDHEMFGLKPKHRALSQHPTVNDDLPNRIISGLVKVKGNVKKFTETGAIFEDGSHEDDIDAVIFATGYSFAFPFLEDS-VKVVKNKISLYKKVFPPNLERPTLAIIGLIQPLGAIMPISELQGRWATQVFKGLKTLPSQSEMMAEISKAQEEIEKR-YVESQRHTIQGDYVDTMEELADLVGVRPNLLSLAFTDPKLALHLLLGPCTPIQYRLQGPGKWDGARKALLTTEDRIRKPMMTRAV--EKSNSTMS-AMMGKFMLAV-VFFAVIMAYF
>A0A1U7TPN0_Tarsius_syrichta
TKKRIAVIGGGVSGLTSIKCCLEEDLEPVCFERTDDIGGLWRFQENPEEGRASIYKSVIINTSKEMMCFSDYPIPDHYPNFMHNSKVLEYFRMYAKEFDLVKYIQFKTTVCSVKKRPDFSTSGQWEVVTESEGKKEMNVFDGVMVCTGHHTNAHLPLESFPGIEKFKGQYFHSRDYKNPERFTGKRVIIIGIGNSGGDLAVEISHTAKQVFLSTRRGTWVLNRVGDYGYPFDVLFNSRLKHFVTKICGQSLINAFLEKKMNKRFDHEMFGLKPKHRALSQHPTINDDLPNRIISGLVKVKGNVKEFTETAAIFEDGSREDDIDAVIFATGYNFAFTFLEDS-VKVVKNKISLYKKVFPPNLERPTLAIIGLIQPLGAIMPISELQARWVTQVFKGLKTLPSQSEMMADISKAQEKMENR-YVESQRHTIQGDYVGTMEELAELLGVRPNLLSLAFTDPKLALQILLGPCTPIQYRLQGPGKWHGARKAILTTDDRIRKPMMTRVV--ERSNYTTS-TVIGKFMLAV-VFFAVIMAYF
>E2QUP4_Canis_lupus
TKKRIAVIGGGASGLSSIKCCLEEGLEPVCFERTDDIGGLWRFQENPEEGRASIYKSVIINTSKEMMCFSDYPIPDHYPNFMHNSQVLEYFRMYAKEFDLLKYIQLKTTVCSVKKQPDFSTSGQWEVVTESEGKKEVHVFDGVMVCTGHHTNAHLPLESFPGIEKFKGQYFHSRDYKNPEIFAGKRVIIIGIGNSGGDLAVEICHTAKQVFLSTRRGAWILNRVADYGYPFDVLLSSRFNYFLSKICGQSLINNFLEKKMNQRFDHEMFGLKPKHRALSQHPTVNDDLPNRIISGLVKVKGNVKEFTETAAIFEDGSREDNIDAVIFATGYTFAFPFLKDS-VPVVKNKISLYKKVFPPNLEKPTLAIIGLIQPLGAIMPISELQGRWVTQVFKGLKTLPSESEMKAEITKAQDKIDKR-YVESQRHTIQGDYIDTMEELADLVGVRPNLLSLAFTDPKLAIQLFWGPCTPIQYRLQGPGKWDGARKAILSTEDRIRKPMMTRII--ESSTSTTS-TIMVRFMVAV-VFFAIIMTYF
>XP_023114833_Felis_catus
TKKRIAVIGGGASGLSSIKCCLEEGLEPVCFERTHDIGGLWRFQENPEEGRASIYKSVIINTSKEMMCFSDYPIPDDYPNFMHNSQVLEYFRMYAKEFDLLKYIRLKTTVCSVKKQPDFSTSGQWEVVTESEGEKEVNVFDGVMVCTGHHTNAHLPLESFPGIEKFKGQYFHSRDYKNPESFTGKRVIVIGIGNSGGDLAVEISHTAKQVFLSTRRGSWILNRVADYGYPLDVLVSSRFKHFLLKICGQSLANNFLEKKMNQRFDHEMFGLKPKHRALSQHPTVNDELPNRIISGLVKVKGNVKEFTETAALFEDGSREDDIDAVIFATGYTFAFPFLEDS-VQVVKNKISLYKNIFPPNLEKPTLAIIGLIQPLGAIMPISELQGRWVTQVFKGLKTLPSQSKMKAEIAKAQEQMAKR-YVESQRHTIQGDYIDTMEELADLVGVRPSLLSLAFTDPKLAIQIIWGPCTPIQYRLQGPGKWDGARKAILTTEDRIRKPLMTRVI--EHTNSTTS-TIMAKCMLAV-VFFAIIVTYF
>XP_007092639_Panthera_tigris
TKKRIAVIGGGASGLSSIKCCLEEGLEPVCFERTHDIGGLWRFQENPEEGRASIYKSVIINTSKEMMCFSDYPIPDHYPNFMHNSQVLEYFRMYAKEFDLLKYIRLKTTVCSVKKQPDFSTSGQWEVVTESEGEKEVNVFDGVMVCTGHHTNAHLPLESFPGIEKFKGQYFHSRDYKNPESFTGKRVIVIGIGNSGGDLAVEISHTAKQVFLSTRRGSWILNRVADYGYPLDVLVSSRFKHFLLNICGQSLANNFLEKKMNQRFDHEMFGLKPKHRALSQHPTVNDELPNRIISGLVKVKGNVKEFTETAALFEDGSREDDIDAVIFATGYTFAFPFLEDS-VQVVKNKISLYKNVFPPNLEKPTLAIIGLIQPLGAIMPISELQGRWVTQVFKGLKTLPSQSKMKAEIAKTQEQMAKR-YVESQRHTIQGDYIDTMEELADLVGVRPSLLSLAFTDPKLAIQIIWGPCTPIQYRLQGPGKWDGARKAILTTEDRIRKPLMTRVI--EHTNSTTS-TIMAKCMLAV-VFFAIIVTYF
>XP_014939496_Acinonyx_jubatus
TKKRIAVIGGGASGLSSIKCCLEEGLEPVCFERTHDIGGLWRFQENPEEGRASIYKSVIINTSKEMMCFSDYPIPDHYPNFMHNSQVLEYFRMYAKEFDLLKYIRLKTTVCSVKKQPDFSTSGQWEVVTESEGEKEVNVFDGVMVCTGHHTNAHLPLESFPGIEKFKGQYFHSRDYKNPESFTGKRVIVIGIGNSGGDLAVEISHTAKQVFLSTRRGSWVLNRVADYGYPLDVLVSSRFKHFLLKICGQSLANNFLEKKMNQRFDHEMFGLKPKHRALSQHPTVNDELPNRIISGLVKVKGNVKEFTETAALFEDGSREDDIDAVIFATGYTFAFPFLEDS-VQVVKNKISLYKNVFPPNLEKPTLAIIGLIQPLGAIMPISELQGRWVTQVFKGLKTLPSQSKMKAEIAKVQEQMAKR-YVESQRHTIQGDYIDTMEELADLVGVRPSLLSLAFTDPKLAIQIIWGPCTPIQYRLQGPGKWDGARKAILTTEDRIRKPLMTRVI--EHTNSTTS-TIMAKCMLAV-VFFAIIVTYF
>XP_007182187_Balaenoptera_acutorostrata
TKKRIAVIGGGVSGLTSIKCCLEEGLEPVCFEGTDDIGGLWRFQEEPEEGRASIYKSLIINTSKEMMCFSDYPIPDHYPNFMHNSQVLEYFRMYAKEFDLLKYIRFKTTVCCVKKQPDFSTSGQWEVVTDSEGKKEVNVFDGVMVCTGHHTNAHLPLETFPGIEKFKGQYFHSRDYKNSESFTGKRVIIIGIGNSGSDLAVEISHTAKQVFLSTRRGAWIFNRVGDYGYPFDVLYSSRFQYFMKKICGQSLANTFLEKKMNQRFDHEMFGLKPKHRALSQHPTVNDFLPNCIISGLVKVKSNVKEFTETAAIFEDGSREDDIDAVIFATGYSFAFPFLEDS-VKVVKNKTSLYKKVFPPNLEKPTLAIIGLIQPLGAIMPISELQGRWVTQVFKGIKTLPSQNEMIKEIAKVQEDMGKR-YVDSQRHTIQGDYIDTMDELADLVGVRPNLLSLAFTDPKLALQLFWGPCTPIQYRLQGPGKWDGARKAILTTEDRIRKPLMTRVI--ESNNSTTS-TIMARFMLAV-AFFAIIMTYF
>XP_004285858_Orcinus_orca
TKKRIAVIGGGVSGLTSIKCCLEEGLEPVCFEGTDDIGGLWRFQEEPEEGRASIYKSVVINTSKEMMCFSDYPVPDHYPNFMHNAQVLEYFRMYAKEFDLLKYIRFKTTVCSVKKQPDFSTSGQWEVVTVSEGKKEVNVFDGVMVCTGHHTNAHLPLESFPGIEKFKGQYFHSRDYKNSESFTGKRVIIIGIGNSGSDLAVEISHTAKQVFLSTRRGAWIFNRVGDHGYPADVLFSSRFKYFMKKICGQTLANIFLEKKMNQRFDHEMFGLKPKHRVLSQHPTVNDFLPNCIISGLVKVKSNVKEFTETAAIFEDGSREDDIDAVIFATGYSFAFPFLEDS-VKVVKNKISLYKKVFPPNLEKPTLAIIGLIQPLGAIMPISELQGRWVTQVFKGIKTLPSQNEMIKEIAKAREDMAKR-YVDSQRHTIQGDYIDTMDELADLVGVRPNLLSLAFTDPKLALQLFWGPCTPIQYRLQGPGKWDGARTAILTTEDRIRKPLMTRVI--ESNNSTTS-TIMARFMLAV-AFFAIIMTYF
>XP_023975388_Physeter_catodon
TKKRIAVIGGGVSGLTSIKCCLEEGLEPVCFEGTDDIGGLWRFQEEPEEGRASIYKSVIINTSKEMMCFSDYPIPDHYPNFMHNSQVLEYFRMYAKEFDLLKYIRFKTTVCSVKKQPDFSTSGQWEVLTESEGKKEVNVFDGVMVCSGHHTNAHLPLESFPGIEKFKGQYIHSRDYKNPESFTGKRVIIIGIGNSGSDLAVEISHTAKQVFLSTRRGAWIFNRVGDYGYPIDVLFSSRFKYYIKKICGQSLANIFLENKMNQRFDHEIFGLKPKHRALSQQPTINDDLPNCIISGLVKVKTNVKEFTETAAIFEDGSREDDIDAVIFATGYSFAFPFVEDS-VQVVKNKISLYKKVFPPNLEKPTLAIIGLIQPLGAIMPISELQGRWVTQVFKGLKTLPSQNEMIKEIAKVQEDMAKR-YVDSQRHTIQGDYIDTMDELADLVGVRPNLLSLAFTDPKLALQLFWGPCTPIQYRLQGPGKWDGARKAILTTEDRIRKPLMTRVI--ESNNSTTS-AIMARFMLAV-AFFAIIITYF
>G1QEL7_Myotis_lucifugus
TNKRIAVIGAGVSGLTSIKCCLDEGLEPVCFERTDDIGGLWRFQENPEEGRASIYKSVIINTSKEMMCFSDYPIPDHFPNFMHNSQVLEYFRMYAKEFDLLKYIRFKTTVCSVKKRPDFPTSGQWEVVTESEGKKEMNVFDGVMVCTGHHTNAHLPLGSFPGIEKFRGQYFHSRDYKNPERFTGKRVIVIGIGNSGGDLAVEISHTAKQVFLSTRRGAWILNRVADHGYPFDVLFNSRLKHFLSKMCGESLANTYLERRMNQRFNHKMYGLKPKHRALSQHPTVNDDLPNRIISGLVKVKGNVKEFTETAAIFEDGSREDDIDAVIFATGYSFAFPFLEDS-VRVVRNKISLYKKVFPPNLEKPTLAIIGLIQPLGAIMPISELQGRWATQVFKGLKTLPSQSEMIAEITKAQEQMAKR-YVESQRHTIQADYVDTMEELADLVGVRPNLLSLAFTDPILAWQLLFGPCTPIQYRLQGPGKWSGARKAILTTEDRIRKPMMTRVV--ESSDSMPL-TIMARFMLAI-VIFAIMITYF
>S7MVU6_Myotis_brandtii
TNKRIAVIGAGVSGLTSIKCCLDEGLEPVCFERTDDIGGLWRFQENPEEGRASIYKSVIINTSKEMMCFSDYPIPDHFPNFMHNSQVLEYFRMYAKEFDLLKYIQFKTTVCSVKKRPDFPTSGQWEVVTESEGKKEMNVFDGVMVCTGHHTNAHLPLGSFPGIEKFQGQYFHSRDYKNPESFTGKRVIVIGIGNSGGDLAVEISHTAKQVFLSTRRGAWILNRVADQGYPFDVLFNSRLKHFLSKICGQSLANTYLEKRMNQRFNHKMYGLKPKHRALSQHPTVNDDLPNRIISGLVKVKGNVKEFTERAAIFEDGSREDDIDAVIFATGYSFAFPFLEES-VRVVRNKISLYKKVFPPNLEKPTLAIIGLIQPLGAIMPISELQGRWATQVFKGLKTLPSQSEMIAEITKAQEQMAKR-YVESQRHTIQADYVDTMEELADLVGVRPNLLSLAFTDPILAWQLLFGPCTPIQYRLQGPGKWSGARKAILTTEDRIRKPMMTRVV--ESSDSMPL-TIMARFMLAI-VIFAIMITYF
>F1SDB7_Sus_scrofa
TKKRIAVIGAGASGLTSIKCCLEEGLEPICFERTDDIGGLWRFQVEPEEGRASIYKSVIINTSKEMMCFSDYPIPDHYPNFMHNSKVLEYFKMYAKEFDLLKYIRFKTTVCSVKKQPDFSTSGQWEVVTEFEGEKEVNIFDGVMVCTGHHTNAHLPLESFPGIEKFKGQYFHSRDYKTPESFTGKRVIIIGIGNSGGDLAVEISHTAKQVFLSTRRGAWILNRVGDYGYPIDVLLSSRFYHFMKNICGQSISNISLERQLNKRFDHEMFGLKPKHRALSQHPTVNDDLPNRIISGLVKVKANVKEFTETAAIFEDGSREDDIDAVIFATGYSFDFPFLEDC-VKVVKNKISLYKMVFPPNLEKPTLAIIGLIQPLGAIMPISELQGRWATQVFKGLKTLPSKSEMIREIAKFQENMAKR-YVDSQRHTIQGDYIDTMEELADLVGVRPNLLSLAFSDPRLAFQLLWGPCTPIQYRLQGPGKWDGARKAILTTEDRIRKPLVTRVT--ENNNSMTS-TIVARFMLAV-VFFAIILTYF
>F6PLR9_Equus_caballus
TKKRIAVIGAGVSGLSSIKCCLDEDLEPVCFERTDDIGGLWRFQENPEEGRASIYKSVVINTSKEMMCFSDFLIPDDYPNFMHNSQILEYFRMYAKEFDLLKYIRFKTTVCSVKKQPDFSTSGQWEVVTESEGEKEVNVFDGVMVCTGHHTNAHLPLGSFPGIEKFKGQYLHSREYKNPESFTGKRVLIIGIGNSGGDLAVEISHTAKQVFISTRRGAWILSRVGDYGYPLDVSSLSRFQHFLTKICSQSLVNTYLENKMNQRFDHELYGLKPKHRALSQHPTINDNLPNRIISGMVKVKGNVKEFTETAAIFEDGSREDDIDAVIFATGYSFAFPFLEDS-VKVVKNKVSLYKKVFPPDLEKPTLAIIGLIQPLGAIMPISELQGRWATQVFKGLKTLPSQSEMMKDIAKAQEEMAKR-YVESQRHTIQGDYMDTMEELADLVGVKPNLLSLAFTDPKLALQLLLGPCTPAQYRLQGRGKWNGARKAILTTEDRIRKPMNTRVI--ESKSSMTS-TIMARLMLAV-VFFAIIITYF
>sp_P49109_Cavia_porcellus
TKKRIAVIGGGVSGLSSIKCCLEEGLEPVCFERSADIGGLWRFQENPEEGRASIYKSVIINTSKEMMCFSDYPIPDHYPNFMHNSHVLEYFRMYAKEFGLLKYIQFKTTVCNVKKRPDFSTSGQWEVVTEHEGKTKVDVFDAVMVCTGHHTNAHLPLESFPGIEKFKGQYFHSRDYKNPEAFTGKRVVIIGIGNSGGDLAVEISHTAKQVFLSTRRGSWILNRVGKHGYPTDVLLSSRFTYFLSKILGQSLSNAYVEKQMNERFDHEMFGLKPKHRAMSQHPTVNDDLPNRIIAGMVKVKGNVKEFTETAAIFEDGSREDDIDAVIFATGYSFDFPFLEDS-VKVVKNKVSLYKKVFPPNLERPTLAIIGLIQPLGAIMPISELQGRWAVQVFKGLKTLPSQSEMMAEITKAQEEIAKR-YVDSQRHTIQGDYIQTMEEIAEFVGVKPNLLSLAFTDPKLALKLFFGPCTPIHYRLQGPGKWHGARKAILTTYDRIRKPLNTRET--EKSNSMVS-AVTGCFMLAV-VFFAIIMAYA
>G5BA06_Heterocephalus_glaber
TKKRVAVIGSGASGLSSIKCCLEEGLEPVCFERSADIGGLWRYQENPEEGRASIYKSVIINTSKEMMCFSDYPIPDHYPNFMHNSHVLEYFRMYAKEFGLLKYIQFKTTVCTVKKQPDFSTSGQWEVVTEHEGKMKKDIFDAVMVCSGHHTNAHLPLESFPGIEKFKGQYFHSRDYKNPEGFTGKRVIIIGIGNSGGDLAVEISHTAKQVFLSTRRGAWILNRVGSHGYPFDVLFSSRLLYFLSKMLGQTLSNRFLEKKMNERFDHEMFGLKPKHRALSQHPTINDDLPNRIIAGLVKVKGNVKEFTETAAIFEDGSREDDIDAVIFATGYSFAFPFLEDS-IKVVKNKVPLYKKVFPPNLERPTLAIIGLIQPLGAIMPIAELQGRWATQVFKGLKTLPSQSEMMAEITKAQEEIAKR-YVDTQRHTIQGDYVATMEELADLVGVRPKLLSLAFTDPKLALQLLIGPCTPVHYRLQGPGKWDEARKTILTMEDRIRKPLKTRVT--EE--SMTS-VVMGRFMLAV-VFFAIIMAYI
>XP_005413529_Chinchilla_lanigera
TKKRIAVIGGGASGLSSIKCCLEEGLEPVCFERSADLGGLWRYQENPEEGRASIYKSVIINTSKEMMCFSDYPIPDHYPNFMHNSHVLEYFRMYAKEFGLLKYIQFKTTVCSVKKQPDFSASGQWEVVTEHEGKMKVDIFDAVMVCTGHHTNAHLPLESFPGIEKFKGQYFHSRDYKYPDVFTGKRVVIIGIGNSGGDLAVEISHTAKQVFLSTRRGAWILNRVGSHGYPFDVLFSSRFAYLLSKVCGQSLSNAYLEKQMNERFDHEMFGLKPKHRALSQHPTVNDDLPNRIMAGLVKVKGNVKEFTETAAIFEDGSREDDIDAVIFATGYSFSFPFLEDS-VKVVKNKVSLYKKVFPPNLERPTLAIIGLIQPLGAIMPIAELQGRWATQVFKGIKTLPSENEMMAEITKAQEEIAKR-YVDSPRHTIQGDYVATMEELADLVGARPNLLSLALTDPKLALKLFFGPCTPVQYRLQGPGKWDGARKTILTTEDRIRKPLKTRVT--EKSNSMAS-TVIGRFMLAV-VFFAIIMAYL
>XP_004646243_Octodon_degus
TKKRVAVIGAGASGLSSIKCCLEEGLEPVCFERSVDIGGLWRFQENPEEGRASIYKSVIINTSKEMMCFSDYPIPEHYPNFMHNSHVLEYFRMYAKEFGLLKYIQFQTTVCSVKKQPDFSTSGQWEVITEHLGETKRDVFDAVMVCTGHHTNAHLPLESFPGIEKFKGQYFHSRDYKNPNGFIGKRVVIIGIGNSGGDLAVEISHTAKQVFLSTRRGAWILNRVGSHGYPFDVLFSSRFMYFLSKICGESLSNSFMEKKLNERFDHEMFGLKPKHRALSQHPTVNDDLPNRIIAGLVKVKGNVKEFTETAAIFEDGSKEDDIDVVIFATGYSFSFPFLEDS-VKVVKNKVSLYKKVFPPNLERPTLAIIGLIQPLGAIMPISELQGRWATQVFKGIKTLPSKHEMMEEITKVQEKIEKR-YVESQRHTIQGDYIATMEELADLVGVRPNLLPLAFTDPKLALKLIFGPCTPVHFRLQGPGKWAGARKTILTTEDRIRKPLKSRVT--ETSNSLAS-TVISRFMLAV-VFFAIIIAYI
>A0A091EEE1_Fukomys_damarensis
TKKRVAVIGSGASGLSSIKCCLEEGLEPVCFERSSDIGGLWRYQENPEEGRASIYKSVIINTSKEMMCFSDYPIPDHYPNFMHNSHVLEYFRMYAKEFGLLKYIQFKTSVLSVKKQPDFSTSGQWEVVTEHEGKTKKDVFDAVMVCTGHHTNAHLPLESFPGIEKFKGQYFHSRDYKSPQGFTGKRVVIIGIGNSGGDLAVEISHTAKQVFLSTRRGAWILNRVGSHGYPIDVLISSRLSHFLFKMCGEALANTLLEKRLTERFDHELFGLKPKHRALSQHPTVNDDLPNRIIAGMVKVKGNVKEFTETAAIFEDGSREDDIDAVIFATGYSFAFPFLEDS-VNVVKNKVSLYKKVFPPNLERPTLAIIGLIQPLGAIMPIAELQGRWATQVFKGLKTLPSQSEMMAEITKIREEMAKR-YVDSQRHTIQGDYVETMEELADLVGVRPKLLPLTFTDPKLALHLFTGPCTPVHYRLQGPGKWEGARKTILTTEDRIRKPLQTRVT--EKSKSMIS-AVMGRFVLAV-VFFAIIMASI
>I3MPC8_Ictidomys_tridecemlineatus
TKKRICVIGAGASGLCSIKCCLDEDLEPVCFERTDDIGGLWRYQENPEEGRASIYKSVIINTSKEMMCFSDYPIPDHYPNFMHNSQILEYFRMYAKDFNLLKYIQFKTTVCSVKKRPDFSTSGQWEVVTECEGKKEANVFDGVMVCTGHHTNAHLPLESFSGIEKFRGQYFHSRDYKNPEAFAGKRVIIIGIGNSGGDLAVEISHTAKQVFLSTRRGAWILNRVGDHGYPFDVVHSSRFKYLISKICGQALTSTFLEKRMNQRFDHEMFGLKPKHRALSQHPTVNDDLPNRIISGLVKVKGNVKEFTETAAIFEDGSREDDIDVVIFATGYSFAFPFLEDS-IKVVKNKISLYKKVFPPNLEKPTLAIIGLIQPLGAIMPIAELQGRWATQVFKGLKKLPSQSEMMADISKTQEEMAKR-YVESQRHTIQGDYIDTMDQIADLMGVKPNLLSLAFTDPKLALQLFWGPCTPAQFRLQGPGKWDGARKTILTTHDRIRKPMKTRVI--EKNNSIAL-TKMGRIMLAV-IFFAVIMAYF
>G3T364_Loxodonta_africana
SKKRIAVIGAGSSGLTSIKCCLEEGLEPVCFEGTDDIGGLWRFQENPEEGRASIYKSVIINTSKEMMCFSDYLIPDHYPNFMHNSHVLEYFRLYAKEFDLLKYIRFKTTVCTVRKRPDFPTSGQWDVVTKSEGKEEVNIFDGVMVCTGHHTNAHLPLESFPGIEKFKGQYFHSREYKNPQVFTGKRVIIIGIGNSGGDLAVEISHTAKQVFLSTRRGAWILNRVGDHGYPFDTVLSSRFSYFLKKIISLSLINAFLEKKMNERFDHEMFGLKPKHRALGQHPTINDDLPNRVISGMVKVKGNVKEFTETAAVFEDGSREDDIDAVIFATGYSFSFPFLDDS-VKVVKNKISLYKKVFPPNLEKPTLAIIGLIQPLGAIMPISELQARWATQIFKGLKTLPSQSEMMAEISKAQEEIEKR-YVESPRHTIQGDYVDTMEELADLVGVRPNLLSLAFSDPKLALQLFWGPCTPIHYRLQGPGKWDGARKAILATDNRIRKPMMTRVI--ERNNSTTS-GMMVKVMLAI-AFFAIIIAYF
>XP_006900388_Elephantulus_edwardii
AKKRIAVIGGGVSGLTSIKCCLEEDLEPVCFERSGDIGGLWRFQENPEEGRASIYKSVIINTSKEMMCFSDYPIPDHYPNFMHNSQVLEYFRLYAKEFNLVKYIRFKTTVCSVKKRPDFATSGQWEVVTESEGKKEMNIFDGVMVCTGHHTNAHLPLESFPGIEKFKGQYFHSREYKNPEAFAGKRVIVIGIGNSGGDLAVEISHIAKQVFLSTRRGAWILNRVGDHGYPIDIVVNSRLKYYIKNILNESLVNTFLERKMNQRFDHALFGLKPKHRALSQHPTVNDDLPNRIISGSVKIKGNVKEFTETAAIFEDGSREDDIDAVIFATGYSFAFPFLDDC-VKVVKNKVSLYKKVFPPNLEKPTLAIIGLVQPLGAIMPISELQGRWVTQVFKGLKTLPSKNEMITEISKVQEEMEKR-YVTSQRHTIQGDYMDTMEELAELVGVKPNLLSLAFTDPRLALYLLLGPCTPIQYRLQGRGKWNGARKAILATDDRIRKPLMTRVV--EKNDSMTS-AMMVKIMLAV-AFFAIIMGYF
>P97872_Mus_musculus
AKKRIAVIGAGASGLTCIKCCLEEGLEPVCFERSGDIGGLWRFQEAPEEGRASIYQSVVINTSKEMMCFSDYPIPDHYPNYMHNSQVLEYFRMYAKEFDLLKYIQFKTTVCSVKKQPDFSTSGQWQVVTECEGKQQVDVFDGVLVCTGHHTDAHLPLESFPGIEKFKGKYFHSRDYKNPVEFTGKRVIVIGIGNSGGDLAVEISHTAKQVFLSTRRGAWILNRVGKHGYPIDLLLSSRIMYYLSRICGPSLKNNYMEKQMNQRFDHEMFGLKPKHRALSQHPTVNDDLPNRIIAGLVKVKGNVKEFTETAAVFEDGSREDGIDVVIFATGYSFAFPFLEDS-VKVVKNKVSLYKKVFPPNLEKPTLAIIGLIQPLGAIMPISELQGRWATQVFKGLKKLPSQSEMMAEINKAREEMAKR-YVDSQRHTIQGDYIDTMEEIADLVGVRPNILPLVFTDPRLALRLLLGPCTPVQYRLQGPGKWAGARKTILTTEDRVRKPLMTRVV--ERDSSGGS-LVVRVLMLAV-AFFAVILAYF
>Q8K4C0_Rattus_norvegicus
AKKRIAVIGSGASGLTCIKCCLEEGLEPVCFERSDDIGGLWRYQENPEKGRASIYKSVIINTSKEMMCFSDYPIPDHYPNFMHNSQVLEYFRMYAKEFGLLKYIQFKTTVCSVKKQPDFSTSGQWQVVTEHEGKQQVDVFDGVLVCTGHHTDPHLPLDSFPGIEKFKGKYFHSREYKNPVEFTGKRVIVIGIGNSGGDLAVEISHTAKQVFLSTRRGAWILNRVGKRGYPIDILLSSRITNYLSKICGSALKNRYMEKQLNQRFDHEMFGLKPKHSALGQHPTINDDLPNRIISGLVKVKGNVKEFTETAAIFEDGSREDDIDVVIFATGYSFAFPFLEDS-VKVVQNKVSLYKKVFPPNLEKPTLAIIGLIQPLGAIMPISELQGRWATQVFKGLKKLPSQSEMMAEINKTREEMAKR-YVDSQRHTIQGDYIDTMEEIADLVGVRPNLLSLAFTDPKLAFQLLVGPCTPVQYRLQGPGKWAGARKTILTTEDRIRKPLMTRVV--ERDSSGTS-LVVRVLMLAV-TFLAVILAYF
>A0A1A6H802_Neotoma_lepida
TKKRVAIIGSGASGLTCIKCCLEEDLEPVCFERSDDIGGLWRFQENXEEGRASIYKSVIINTSKEMMCFSDYPIPDHYPNFMHNSQVLEYFRMYAKEFDLLKYIQFKTTVCTVKKQPDFSTSGQWEVVTECGGKKQVDVFDGVLVCTGHHTDAHLPLESFPGIEKFKGKYFHSRDYKNPVEFTGKRVIVIGIGNSGGDLAVEISHTAKQVFLSTRRGAWILNRVGNNGYPMDVVFSTRLSYYLSKILSPSLKSGFMEKQMNQRFDHEMFGLKPKHRALSQHPTVNDELPNRIIAGLVKVKGNVKEFTETAAIFEDGSRENDIDAVIFATGYSFAFPFLEDS-VKVVKNKVSLYKKVFPPNLEKPTLAIIGLIQPLGAIMPISELQGRWATQVFKGLKKLPSQSEMMEEINKXREEMAKR-YVDSQRHTIQGDYVDTMEEIADLVGVRPNLLSIAFTDPKLALRLLLGPCTPVQYRLQGPGKWAGARQTILTTEDRIRKPLMTRVV--EKGDSGAS-LMIRVIMLAV-VFFAVILAYF
>G3HP87_Cricetulus_griseus
AKKRIAVIGSGASGLTCIKSCLEEGLEPVCFERSDDIGGLWRFQENPEEGRASIYKSVIINTSKEMMCFSDYLIPDRYPNFMHNSLVLEYFRMYAKEFDLLKYIKFKTTVCSVKKQPDFSTSGQWEVVTECGGKKQVDVFDGVLVCTGHHTDAHLPLNSFPGIEKFKGKYFHSRDYKNPVEFTGKRVIVIGIGNSGGDLAVEISHTAKQVFLSTRRGAWILNRVGKNGYPIDVLFSSRLNYYLSKILGSSFKNGFMEKQINQRFDHEMFGLKPKHRVLSQHPTINDELPNRIIAGLVKVKGNVKEFTETAAIFEDGSREDDIDVVIFATGYSFAFPFLEDS-VKVVNNKVSLYKKVFPPNLEKPTLAIIGLIQPLGAIMPISELQGRWATQVFKGLKKLPSQSEMMEEINKTQEEMEKR-YVESQRHTIQGDYVDTMEEIADLVGVRPNLLSLAFTDPKLALRLLLGPCTPVQYRLQGRGKWTGARQAILTTEDRIRKPLMTRVV--EKSDSGAS-LMMRVIMLAV-VFFAVILAYF
>S9XQV9_Camelus_ferus
TNKRVAVIGSGASGLTSIKCCLEEGLEPVCFERSDDIGGLWRFQENPEEGRASIYKSVIINTSKEMMCFSDYPIPDSYPNFMHNSQVLEYFRMYAKEFDLLKYIRFKTTVCSVKRQPDFSTSGQWKVVTESEGQMETNIFDAVMVCTGHHTDAHLPLESFPGIEKFKGQYFHSRDYKNPESFADKRVIVIGIGNSGGDLAVELSHTAKQVFLSTRRGAWILNRVGDYGYPFDVVLSSRLKHFLQKIFGQSAANTFLEKQMNQRFDHEMFGLKPKHRALSQHPTVNDDLPNRIISGMVKVKTNVKEFTETAAIFEDGSREEDIDAVIFATGYSFDFPFLEDS-VKVVKNKISLYKKVFPPNLEKPTLAIIGLIQPLGAIMPVSELQGRWATQVFKGLKTLPSQSEMVREIAEVQEKIEKR-YVGSPRHTIQGDYVNTMEELAELVGVRPNLLSLAFTDPKLALKLLWGPCTPIHYRLQGPGKWDGARKAILSTEERIRKPLMTRAV--AGGDSTVS-VAVTKCVLAV-AFFAMIMAYF
>A0A1S3FCC7_Dipodomys_ordii
ARLRIAVIGAGASGLASIKSCLEAGLDPVCFERTGDLGGLWRFQENPEQGRASIYQSVVINTSKEMMCFSDFPIPDHFPNFMHNSQVLEYFRMYAKEFDLLKYIRFKTAVCSVKRQPDFCTSGQWEVVTECEGTEQVEVFDGVMVCTGHHTDAHLPLDSFPGIERFQGQYFHSRDYKNPAGFKGKRVIIIGIGNSGGDLAVEISHTAKQVFLSTRRGTWVLNRVGQNGYPFDMEVSSRFWQFLSKMCGPSLSSSYLERRMNQRFDHEMFGLKPKHRALSQHPTVNDELPNRIISGLVKVKGNVKEFTETAAIFEDGSREEDIDVVIFATGYSFAFPFLDDS-VKVVKNKVSLYKKVFPPHLEKPTLAIIGLIQPLGAIMPIAELQARWVTQVFKGLKKLPPKSEMMAEIIKAQEEMAKR-YVDSQRHTIQGDYIDTMEEMAECVGVRPDLWSLAFTDPRLALKVLFGPCTPVQYRLQGPGKWDRARETILTTDDRVRKPLMTRAV--ERSHSSSS-VIMSRFILAV-LLFAVIMAYF
>L5K3R4_Pteropus_alecto
TKKRIAVIGAGASGLPSIKCCLEEGLEPVCFERTGDIGGLWRFQEIPEEGRASIYKSVIINTSKEMMCYSDYLIPDHFPNYMHNSQVLEYFRMYAKEFDLLKYIRFKTNVCSVTKQPDFSTSGQWEVVTECAGKKEVNVFDGVMVCTGHHTYAHLPLDSFPGIEKFQGQYFHSREYKDPQSFTGKRIIVIGIGNSGGDLAVELSSVAKQVFLSTRRGSWILNRVGDKGYPQDVVSLTRFKQLFLQMCHESLINTYLENQLNQRFNHEMYGLKPKHRALSQHPTINDDLPNRILSGLVKVKGNVKEFTERAAIFEDGSREDDIDVVIFATGYSFAFPFLKDV-VKTTKNKILLYKKVFPPNLEKPTLAIIGLIQPVGAIMPISELQGRWVAQVFKGLKTLPSQSEMITEITKIQEKLEKR-YVESPRHTIQTDYVAIMDDLADLVGVKPNLLSLAFTDPKLALQLFLGPCTPIQYRLRGPGKWGGAREAILTTEDRIRKPMMTRAI--ENSSSSTS-TIMARFMQAV-VLFAVIVAYF
>F7FCD2_Monodelphis_domestica
SKKRIAVIGAGVSGLSSIKCCLEEGLEPICFERTDDIGGLWRFQENPEEGRASIYKSVIINTSKEMMCFSDYPIPDDFPNFMHNSQIMEYFRMYAKEFDLIKYIRFKTMVCSVKKRPDFATSGQWDIVTESNGKQEVNVFDGVMVCTGHHTNAHMPLECFPGIEKFRGQYFHSRDYKDPQGFAGKRVIVIGIGNSGGDLAVEISHTAKQVFLSTRRGAWVLNRVGNNGYPFDIVFYSRLKNHISKLLSISILNSLLEKQMNARFDHEMYGLKPKHRALSQHPTVNDDLPNRIISGRVRVKGNVKEFTETAAIFEDGTREDNIDAVVFATGYSFDFPFLEDS-VRVVKNKVSLYRKVFPPNLEKPTLAIIGLIQPLGAIMPISELQGRWATQVFKGLKTLPSQSEMMEEITATKEAIAKR-YVDSPRHTIQTDFVEYMEELAELVGARPNLLKLAFTDPKLAYHMFIGPCTPLQYRVQGPGKWDGARKAILTVNDRIQKPMKTRVI--GENKHSSS-MMIGKCMLAV-VFISIVLAYF
>G3WY85_Sarcophilus_harrisii
TKMRIAVIGAGVSGLSSIKCCLEEGLEPVCFERTSDIGGLWRFQENPEEGRASIYKSVIINTSKEMMCFSDYLIPDDFPNFMHNSQIMEYYRMYAKEFDLLKYIRFKTIVCSVKKRPDFATSGKWDIVTESNGKQEVNVFDGVMVCTGHHTNAHLPLECFPGIEKFKGQYLHSRDYKDSQRFAEKRVIVIGIGNSGGDLAVEISHTAKQVFLSTRRGAWIINRVGDNGYPFDVIFFSRFKHFISKFLSLSTKNSFLERKMNARFDHEMYGLKPMHRALSQHPTVNDDLPNRIISGRVRVKGNVKEFTETAAIFEDGTREDNIDAVIFATGYSFDFPFLEDS-VKVVKNKTSLYRKVFPPNLEKPTLAIIGLIQPLGPIMPISELQGRWATQVFKGLKTLPSQSEMMEEITNNREEMAKR-YVESSRHTIQADFLEYMEELAELVGVKPNLLSLAFTDPKLAFHMFFGPCTPLQYRLQGPGKWDGARKAILTVNDRIQKPMKTRMV--GKNIHDSSMMMVGKWMLAV-VFISIIFTYI
>A0A1S3A3I9_Erinaceus_europaeus
------MFTKGVLGTPSFVFWDTVGSRSAVTNFSDSTNASYVLQESPEEGRASIYKSVIINTSKEMMCFSDYPIPEHYPNFMHNSQVIEYFRLYAKEFGLLKYIHLKTTVCSVKKQPDFSTSGQWEVVTESEGKKETTVFDGVMVCSGHHTNAHLPLESFPGIEKFKGQYFHSRDYKNPQLFSGKRVIIIGIGNSGGDLAVEISHTAKQVFLSTRRGSWIMNRVGDHGYPIDVQLSSRFKNYMKMICGEFIQNMYLERKMNQRFDHAMFGLKPNHRAISQHPTVNDDLPNRIISGFVKVKGNVKAFTETAAIFEDGSREDDIDVVIFATGYSFDFPFLEDS-VKVVKNKISLYKKVFPPNLEKPTLAMIGLIQPLGAIMPISELQGRWVTQVFKGLKTLPSESEMKAEIAKTQEEMAKR-YVESQRHTIQGDYIDTMEELADLVGVKPNLLSLAITDPKLTLQLLFGPCTPIQYRLQGPGKWAGARNAILTTEKRIRKPLMTRVV--ENNDSTSS-PIMVRLMLAV-VLFAAIMSYF
>XP_015278056_Gekko_japonicus
AKKRIAVIGAGASGLVSIKCCLDEDMEPVCFEMSSDIGGLWRFEEKLEEGRASIYRSVIINTSKEMMCYSDFPIPDDYPNYMHNSKIMEYFRQYAKHFDLLKYIHFRTKVCNISKSPDFAETGQWNVITETNEKQESSVFDGIMVCTGHHTNAYLPLHSFPGIEKFKGRYFHSRDYKDPSEFMGKRVIVVGTGNSGVDIAVEISQVANQVFLSTRRGAWIMNRVWDGGEPQDLILNRRFHSFYRHTFIRNSVHFLVQKKINKKFDHTMYGLQPQHSLFSQHPTINDDLPNRIISGRVMVKPNIKEFTGTSVLFDDGSKEDNIDFVVFATGYSFSFPFLGNT-LSVTNNQVTLYKFVFPPHLEKPTLAIIGLVQPLGAIMPISEMQARWVTRVFKGLCKLPSASDMLKDIHFKQAEMAKR-YVTSPRHTIQVDYIEYMDEIAALIPVNVNIWLLFLTDPKLAWQVFFGPCTPYQYRLQGPGKWGNARKAILTQRERILKPFMTRVV--SNSLSHSKQPSVFKAFVVV-ALVTALLGWF
>XP_030063089_Microcaecilia_unicolor
MAKRVAVIGAGSSGLVAIKCCLDEGLEPTCFEGTDDIGGLWRFKETPEDGRASIYRSVIMNTSKEMMCFSDFPSPEDFPNYMPNAKVLEYFRMYAKHFNLVKYIRFKTTVCSVKKRPDFSSTGQWDVITETEGRQESAIFDAILVCSGHHTSPNLPLSSFPGIDKFKGQCFHSRDYKDPFEFKGKRIIVIGLGNSGGDLAVELSLVAKQVFISTRKGAWILNRVSENGFPLDVVMSKRYKQLMKLFMPMSVLSSREERKMNARFNHENYGLKPRHRIISQHPTVSDDLPNRIISGKVLVKPNVKVFTETAAVFEDGTKEENIDVIIFATGYHCVFPFFEDSIVKVQENRIPLYKFVFPPHLEKTTVAFIGLIQPLGAIMPVAELQIRWATRVFKGLNKLPSEDVMNADINLKKEKQKKF-YVESPRHNLQVDFIDYMDGLAMEIDVKPNLLSLLFKDPKLAKELFFGPCTPYQYRLKGPGKWEKARETILTQRDRIIKPTKTRLPDYDMSDSSSSMPLFLKVVALL-LVLAAVFLSF
>XP_029474782_Rhinatrema_bivittatum
MAKRVAVIGAGSSGLTSIKCCLDEGLEPVCFEATEDVGGLWRFKENSEDGRASIYRSVIMNTSKEMMCFSDFPSPDDFPNYMPNTKVLEYFRMYAKHFDLLKYIRFKTTVCSAKKRADFSSTGQWDVITETEGKRESAIFDAILVCSGHHTSPNLPLNSFPGIENFKGQYFHSRDYKDPFEYQGKRIIVIGLGNSGGDLAVELSLVAKQVYLSTRRGAWILNRVSDGGFPLDVVQSRRYKQLIKLIMPSSVLNSREENKMNARFNHENYGLKPVHRLISQHPTVSDDLPNRIISGKVLIKPNVKMFTENAAVFEDGTVEENIDVIIFATGYLCYFPFFEDSVVKVDNNRVPLYKYVFPSHLEKMTVAIIGLIQPLGAIMPVAELQARWATRVFKGLNTLPSLNAMDADIALNQEKQKKS-YVESPRYTLQVDFIQYMDELAKMIDAKPNLLSILFKDPELAKELFFGPCTPYQYRLNGPGKWEKARQTILTQRDRIIKPTKTRLPGNDIMDSSSSMPLLLKVVALL-FVLAAVFLSF
>XP_029474642_Rhinatrema_bivittatum
MVKRVAVIGAGSSGLTAIKCCLDEGLEPTCFERTEDIGGLWRFKETPEDGRASIYRSVIVNSSKEMMCFSDFPIPDDFPNYMHNVKILEYFRMYAKHFDLLKCIRFKTTVCSVKKLPDFSSTGQWDVITETEGKQESAIFDAILVCTGHHTSPYLPLNSFPGIETFKGRYFHSREYKDPFEFQGRTIVVIGIGNSGGDLAVELSSVANQVYLSTRRGAWILNRVFDDGFPIDVVLLSRFNYLIKQLLPISVLNRLVEKKMNSRFNHENYGLKPLHSIISQHQTVNDDLPNRILSGKVLVKPNVKMFTETAAIFEDGTMEENIDVVIFATGYSFSFPFFEDPAFKVHNNKIPLYKQVFPLDLEKATVAFIGLVQPLGPFIPIAEIQARWATRVLKGLSKLPSAKDMKADIALTRQEMEKR-YVDSPRHTLQVDFIEYLDELATQIDVKPNLLSLLLTDPKLAKEVFFGPCTPYQYRLRGPGKWEGARQAILTQRDRIIKPTKTRQLDNKTMEQSSSIPLLLKVLALL-CCSFPIFLII
>NP_001083227_Xenopus_laevis
MVKKICVVGAGSSGLAAIKCCLEEDLEPTCFERYHDIGGLWRYKEDPEEGRASIYKSVIINTSKEMMCFSDYPIPDDFPNYMHNSKIMDYFRMYAKNFNLLKYIRFKTTVCSIKKRPDFAISGQWEIVTECDGKQDMGIYDGVLLCSGHHTFPNLPLESFPGIEKFKGQYFHSREYKYPHSFQDKRIIVIGIGNSGGDLAVELSTVAQQVYLSTRRGAWVINRVHDEGYPLDVVLLSRFKNVIKEFMTTDMLNCWVEKRLNARFNHENFGLKPKHRILSQHPTINDDLPNRIISGKVIMKTNVKGFTETDAIFEDGTIEKNIDVVFFATGYSFSFPFFEDSVLNAENNKIPLYKFVFPPHLEKTTVACIGLIQPLGAIMPVSELQCRWAVRVFKGLAKLPSQEDMLADVACKKKEMECR-YVTSPRHTIQVDYLDYMDELASQFGVKPNLLHFLFTDPILAWEMFFGPCTPYQYRLMGSNKWSGARKAILTQQERIIKPTKSRVLVDDDMKKHHVIPFPLKLLAVF-ALLAAVYFIC
>NP_001015783_Xenopus_tropicalis
MVKKICVVGAGSSGLAAIKCCLDEDLEPTCFERYHDIGGLWRFKEDLEDGRASIYKSVIINTSKEMMCFSDYPIPDDFPNYMHNSKIMDYFRMYAENFNLLKYIRFKTTVCSIKKCPDFAKSGQWEIVTECDGKQDMGIYDGVLLCSGHHTFPHLPLESFPGIKKFKGQYFHSREYKYPHLFQDKRIIVIGIGNSGGDLAVELSSVAKQVYLSTRRGAWIINRVHDEGFPLDVVLFSRFKNIIKEYMTTDMLNSWAEKRLNARFNHENFGLKPKHRILSQHPTINDDLPNRIISGKVIMKANVKEFTETNAIFEDGTIEKNIDVVFFATGYSFSFPFFEDSVLKTENNKIPLYKFVFPPYLEKPTVACIGLIQPLGAIMPVSEQQCRWAVRVFKGLCTLPSQQDMLADIACKKKHMECR-YVTSPRHTIQVDYVDYMDELASQFGVKPNLFHFLLTDPTLAWELFFGPCTPYQYRLTGSNKWKGARNAILTQRERIIKPTKSRVLVDDDMKKPHPVPFLLKILAAF-ALLAAVYFVY
>XP_030061708_Microcaecilia_unicolor
MAKRVAVIGAGASGLVSIKCCLDEGLEPTCFERTDDIGGLWKFKEVPEDGRASIYRSVIINTSKEMMCYSDFPIPDDYPNYMHNSKILDYFRIYAKHFNLLKYIRFKTLVHSIRKRPDFSLTGQWDVITETDGKQESAIFDAILVCTGHHTDAYLPLASFPGIETFKGQYFHSRDYKDPEEFRGKRIIVIGIGNSGGDISVELSRTAQQVFLSTRRGSWILNRVSDYGYPIDMMGSTRFLNVMKYTLPSSLVNWLAELKLNRRFDHANYGLKPQHRVFSQHPMVNDDLPNRILSGTVLVKPNVKKFTETAAIFEDGTVEENIDVVVFATGYSFAFPFLEESTVKVHNNHVSLYKYIFPPDLEKSTVAIIGLIQPLGAIMPISELQARWATRIFKGVTKLPTASNMKYDIAQKKEAMNKQ-YVTSNRHTLQVDYINYTDELAMQLGVKPNIWSLFLTDPKLAREVFFGPCTPYQFRLTGPGKWSGARQAILTQWNRTVKPTRTRDIANYLNRSS--VPVWLKLFGLI-VLFAAWYFFS
>XP_018414568_Nanorana_parkeri
MGKKVAVIGAGASGLVAIKSCLEEGLEPTCFERTEDIGGLWRFKENPEDGRASIYKSVIINTSKEMMSYSDFPIPDDFPNFMHNSKILIYFKKYAEHFQLTQYIQFKTNVLSVAKRPDFAKTGQWDVTTEKDGKQETAIYDAVLVCSGHHTDAHLPLDSFPGIQNFKGRYLHSRDYKNPEEFAGKRVVVIGIGNSGGDIAVELSRTTSQVFLSTRRGSWVLNRVSNYGYPVDMLHLTRFLNTLKHALPVPVLNYVGESKMNQRFDHANYGLKPKHSIFNQHPMVNDDLPNRIIAGTVLVKCNVARFTETDAIFDDESEEKNIDVVIFATGYSFSFPFCKE--IKAENNKVSLYKYTFLPELEKQTLAVIGLIQPLGAIMPISEMQCRLAARVFTGAKLLPSASAMKEDIRKKKEEMAKR-YVFSQRHTIQVDYIEYMDELAESLGVKPDLWELLRTDPKLAWHVFFGPCTPYQYRIAGPGKWDKARKTILSQWDRTLKPTRTR----YVEQSSGISPIQLFLLGIL-VVFAVIFFYS
>XP_018112342_Xenopus_laevis
MAKKVAVIGAGTSGLVAIKTCLDEGLEPTCFERTNDIGGLWRFNDDPEDGRASIYKSVIINTSKEMMCYSDFPIPEDYPNFMHNSKIFNYFRMYAEHFQVFKYIHFKTSVLSIKKCPDFATTGQWEVVTEKEGKQEAAIFDAVLVCTGHHTNAHLPLDSFPGIERFKGKYFHSRDYKNPQLFNGKRVIVIGIGNSGGDIAVELSRTASQVFLSTRRGSWVLNRVSDYGYPIDMLHVTRFLNHLKQAVPKSMLNWIGESKINKRFDHANYGLKPSHRLFSQHPMVNDDLPNRIIAGAVVVKCNVKGFTETDAIFEDGSIEKNIDVVVFATGYTFGFPFCED--LKVQNNKVSLFKYTFLPELEKQTLAVIGLIQPLGAIMPISELQVRLATRIFNGEKLLPSASAMKEDIMKKKEEMENR-YVASQRHTIQVDYLEYMDELAELLGVKPDLWNLFLKDPKLAWNVYFGPCTPYQYRITGHGKWPKAREAIFTQWDRAMKPLKTR----AVEKSGGNSMASLIILGSI-LLLVAIFVF-
>XP_012817920_Xenopus_tropicalis
MAKKVAVIGAGTSGLVAIKTCLDEGLEPVCFERSNDIGGLWRFNGDPEDGRASIYKSVIINTSKEMMCYSDFPIPEDYPNFMHNSKIFSYFRMYAEHFQLFKYIRFKTSVNSVKKCPDFATSGQWEVVIETEGKQEAAIFDAVLVCTGHHTNAHLPLDSFPGIERFKGQYFHSRDYKNPAEFSGKRVIVIGIGNSGGDIAVELSRTASQVFLSTRRGSWILNRVSDYGYPLDMLNITRFLNTLKHSIPISMLNWIGESKVNRRFDHANYGLMPKHRIFSQHPMVNDDLPNRIIAGALTVKCNVKAFTETDAIFEDGSVEKNIDVVVFATGYTFGFPFCED--LKVQSNKVSLYKYTFLPELEKQTLAVIGLIQPLGAIMPISELQVRLATRIFNGEKLLPSASAMKEDIMKKKEEMEAR-YVTSQRHTIQVDYLEYMDELAELLGVKPDLWNLFLTDPKLAWHVYFGPCTPYQYRLTGHGKWKKAREAILTQWDRAMKPLQTR----TVDKSSGISMASLIILGSI-LLLVAIFVF-
>XP_018425984_Nanorana_parkeri
MGKTVAVIGAGASGLTAIKCCLDEGLEPTCFEKSDDIGGLWRYKDGPEDGRASIYKSVVINTSKEMMCFSDFPAPEDFPNFMHNSKIMEYFRMYAEKFNLLKYIHYKTAVCSIKKTQDFPTTGQWIVTTEREGKQDTAIFDAVLICTGHHSSPNLPLSSFPGIEQFKGQYLHSREYKRPDNFKGKRVLVIGIGNSGGDIAVELSRTAEKVFLSTRRGAWVTHRVSKNGFPRDITNLSRFRNVIIKTLPSSVSNYMIESALNNRFNHCNYGLLAQHRFSGQHPTVNDELPNRIISGYVQIRSNVKEFTSTDVIFEDGTTEKNIDVVIFATGYSISFPFCDKSLLIVNSNKVSLYKYMFPYHLEMYTLAVVGLIQPIGSIMPISELQCRLATRVFKGLVKLPNKETMTIDIATKKFKISDR-YVTSQRHTIQVDYIEYVDEIATLLGVKPDLLHLFITDPKLAFQVLFGPCTPYQFRLMGPGKWSGARKSIMTQWNRIIKPTKTRTL--KNSAQDASFPKMLIAGAVL-IILAIFVFHF
>XP_002933817_Xenopus_tropicalis
MVKTVAVVGAGASGLAAIKCCVDEGLEPTCFERSEDIGGLWRYKDNPEDGRASIYKSVIINTSKEMSCFSDFPIPDDFPNYMHNSKIMEYFRMYAQNFSLMKYIQFKTTVCSITKSLDFPTSGQWTVTIEKDGKQNKCVFDSILICSGHHTFPHLPLTSFPGIETFKGQYMHSRDYKGPEDFKNKRVLVIGIGNSGGDIAVELSRIAKQVFLSTRRGAWIVNRVSKNGYPLDILKS-RFVYLLNKALPSSLTNYMAENAVNQRFNHDNYGLLPTHRFYSQHPTLNDELPNRIISGQVKIKCNVKEFRENDVVFEDGTEEKDIDMVIFATGYSFSFP-CDESVLTVTENKVSLYKYVFPPRLEKNTLALIGLIQPLGAIMPISELQGRLATRVFKGLVRLPAAQTMIHDVAQKRQKMECR-YVRSQRHTIQVDYVDYMDELASLLGVKPSLFQLFMTDPKLSLKVLFGPCTPYQYRLMGPGKWSGARAAIMTQHDRIIKPTKTRAL--NKPSGDKSLLHFIQLCTML-ILLVAFFPPL
>NP_001087387_Xenopus_laevis
MVKTVAVVGAGASGLAAIKCCLDEGLEPVCFERSGDIGGLWQYKDNPEDGRASIYKSVIINTSKEMMCFSDFPIPDDFPNYMHNSKIMDYFRMYAQNFSLMKYIQFKTTVCSIKKSLDFPTSGQWIVTTEKEGKQDTSVFDSILICSGHHMFPNLPLASFPGIETFKGLYMHSRDYKSPEGFQNKRVLVIGIGNSGGDIAVELSRIAKQVFLSTRRGAWIVNRVSANGYPLDTLKTRRYVYLLNKVLPSSLINYIAENKVNQRFDHDNYGLLPTHRFNGQHPTVNDDLPNRIISGQVKIKCNVKEFKENDVVFEDGTEEKDIDMVIFATGYSFSFPFCDESVLVVTENKVSLYKYIFPPHLEQNTLAVIGLVQPIGAIMPISELQARLATRVFKGLVRLPAAQSMVHDVAQKRQKMESR-YVRSQRHTIQVDYVEYMDEVASLLGAKPRLFLLFMTDPKFALKVFFGPCTPYQYRLMGPGKWSGARAAIMTQYDRIIKPTKTRSL--DNPSRDKSFLNVIQVCTIL-ILLAALLYQI
>ETE65077_Ophiophagus_hannah
MAKRVAIIGAGASGLTAIKCCLDEGLQPTCFERSEDIGGLWRFQEHVTEGHNSIYKSLTTNSSKELMSFSDFPIPEEYPNYVHHSKMMEYFRMYAKQFDLIKYIHFKAQVCHLRKHTDFPITGQWEIVTEKNGKQETAIFDAVLLCTGLCMQPYFPLDSFLGVEKFKGKIIHSSAYKNPEKYQDQRILIIGVGNSGIEIAIDLSHNTKQVFLSTRTGAWVVNRVSNDGYPLDVVYFTRFKNLLFHKLPVALINQWGERKLNMKFNHENYGVKPQHRFLSKSPIMGDDLPNAIITGRVLMKPHVKKFTEKGVIFEDGSTEENIDVVIFATGYNFSFPYTQDSILGTQTNKLSLYKYVFPPHLEKHTLAVIGLIKPIGATMPISELQVRWATRIFKGLNKLPSGNDMMTDI-----------------------YVDYMDELASIVGVKPKLLSLLLTDPKLAWEIYFGPYSATQFRLTGPGKWEGARNTILTQRERIIKPTKTRPL--QSSTNT------------------------
>XP_026559216_Pseudonaja_textilis
MAKRVAIIGAGASGLTAIKCCLDEGLQPTCFERSEDIGGLWRFQEHVTEGHSSIYKSLTTNSSKELMSFSDFPIPEEYPNYVHHSKMMEYFRMYAKQFDLIKYIHFKAQVCHLRKCTDFPISGQWEIVTEKNGKQETAIFDAVLLCTGLYMQPYFPLDSFLGVEKFKGKIIHSSAYKNPEKYQDQRILIIGVGNSGIEIAIDLSHNTKQVFLSTRTGAWVVNRVSNDGYPLDVVYFTRFKNLLFHKLPVALINQWGERKLNMKFNHENYGVKPQHRFLSKSPIMGDDLPNAIITGRVLMKPNVKKFTEKGVIFEDGSTEENIDVVIFATGYNFSFPYTQDSILGTQTNKLSLYKYVFPPHLEKHTLAVIGLIKPMGATMPISELQVRWATRIFKGLNKLPSGNDMMTDIVKKIQYNEKR-YTAIPINSLIVQYIDYMDELASILGVKPKLLSLLLTDPKLAWEVYFGPYSATQFRLTGPGKWEGARNTILTQRERIIKPTKTRPL--QSSTNTKVPSFFIKALVCL-GLLAIVLTYL
>XP_007438621_Python_bivittatus
MAKRVAIIGAGVSGLTAIKCCLDEGLQPTCFERSEDIGGLWRFQEHVTEGHSSIYKSLTTNSSKEMMSFSDFPIPEEYPNYMHHSKMMEYFRMYAKQFDLLRYIHFKARVCHLRKHTDFPITGQWEIVTEVNGKQESAVFDAVLICTGLHVHPYFPLDSFLGFEKFKGKIIHSWTYKNPEKFEDQRILIIGLGNSGVEIAIDLSHITKQIFLSTRTGAWVISRVSDGGYPLDIAHFTRFKNLLYHILPVALVNRWGEKKLNMRFNHENYGVKPQHRFLSKTPVMGDDLPNAIIAGRVLIKPHVKKFTERGVIFEDGSTEENIDVVIFATGYNFSFPFTQDTVLRTQTNKISLYKYVFPPHLEKHTLAVIGLIQPVGAIIPVSELQVRWATRIFKGLNKLPSDNEMMADIVKKIQYNEKR-YAASHNNSLVVQYIDYMDELASLLGVKPNLLSLLLTDPKLAWEVYFGPCTPTQFRLTGPGKWEGARNTILTQEERIVKATKTRPL--QSCTDTKVSSFFIKALTCL-GLLTVILSYL
>XP_003225490_Anolis_carolinensis
MTKKVAIIGAGASGLTAIKCCLDEGLQPTCYERSEDIGGLWRFCENDIEGQASIYKSLTINTSKEMMCYSDFSIPEDYPNYMHNSKVMEYFRMYAKHFDLLRYIHFKSRVCSVRRHPDFHINGQWEVVAEIYGKQEAAIFDAVLVCTGHHVDAYFPLNSFPGVKKFKGELMHSREYKHSEKFQDQRVLVIGLGNSGADISVDLSHVTKQIFLSTRTGTWVVNRVCDDGYPLDVVHFTRFKNFLRHLLPAALVNLWGEKKLNSRFNHENYGIKPQHRFLTRYPIAADDLPNAIIAGRVIIKPNIKEFTERGVIFEDGSSEENIDVVIFATGYSYSFPFIEEGVIKTNGNHIPLYKFVFPPHLKRPTLAIIGLLQPLGAIMPISELQARWATRVFKGLIKLPSEDMMMADIAKKFQYNNKR-YVPSQHISLQVQYVDHMDELASLSGVKPNLLNLWLTDPRLAWEVFFGPCSPMQFRLSGPGKWEGARNAILTQEKELSGLQKHEPC--NH----ALLSIFMKVFGCF-ALFAVILAYL
>XP_015266974_Gekko_japonicus
MAKTVAVIGAGASGLTALKCCLDEGLQPTCFERSEDIGGLWKFQECDINGQASIYKSLTINTSKEMMSYSDFPIPKDFPNYMHHSKVMEYFRMYAKHFNLLEYIQFKACVCQIRKRPDFPTTGQWEVVTEMYGKRESTIFDAIMVCTGHHVYPYFPLDSFPGVKKFKGKIIHSREYKHPEEFRDQRILVIGLGNSGADISVDLSHITKQIFLSTRTGTWVVNRVSDNGYPLDVVHFTRFKTLLRQTLPVALVNLWGERKLNTRFNHENYGIKPQHRFLSRYPIAADDLPNAIISGRVLMKPNVREFTERGVIFEDGSHEENIDVVIFATGYNFSFPFIDDSIINVRNNQVPLYKFVFPPHLERSTLAIIGLLQPLGAIMPIAELQARWATRVFKGLIKLPPVDVMMDDIAKKIKKNEKW-YAPSQHISLQVQYVDHVDELASLSGVKPDLLRLFLTDPKLAWKVFFGPCSPVQFRLNGPGKWDGARDAILTQEERIVKATKTHWV--TR------PVLQMVL---------------
>XP_020670369_Pogona_vitticeps
MAKTVAVIGAGASGLTALKCCLDEGLQPRCFERGDDIGGLWRFQENDTDGQASIYKSLTINTSKEMMSYSDFPIPEDFPNYMHHSKVMEYFRMYAKHFDLLKYIRFKATVCQVKKCPDFAITGQWEVVTEMYGKQQSAIFDAVLVCTGHHIDPYLPLDSFPGIEKFKGKIIHSREYKHPEKFRDQRLLVIGLGNSGADISVDLSHVTKQVFLSTRTGTWVVNRVSDDGYPLDVIHFTRFKNLLRHMLPTALVNLWGEKKLNTRFNHENYGIKPQHRFLSRYPIAADDLPNAIIAGRVLMKPNVKEFTERGVVFEDGSREENVDVVIFATGYSYSFPFIENGVIKTRNNHIPLYKFVFPPHLEKPTLAIIGLLQPLGAIMPVSELQARWATRVFKGLITLPSKDEMMADIMKKMKYNEKR-YVPSQHISLQVQYVDHVDELAFLAGVKPNLLRLFLTDPRLAWEVFFGPCSAMQFRLMGPGKWEGARNAILTQRERIVKATKTRAL--PSYADSATPSLFIKVLGCL-AVLAAIFAYL
>XP_028587905_Podarcis_muralis
MAKRVAVIGAGASGLTAIKCCLDEGLQPTCFERSDDIGGLWRFQEHDIGGQASIYKSLTINTSKEMMSYSDFPIPAEYPNYMHHSKVMEYFRMYAEHFDLLRHIRFKACVCSIKKRPDFPITGQWEVVSEIYGKQESAIFDAVLVCTGHHIDPYFPLDLFPGVEKFKGEIMHSREYKHPEKFRDQRILVIGLGNSGADISVDLSHVTKQIFLSTRTGTWVVNRVSDDGYPLDVVHFTRFKNLLRNMLPCALVNLWGEKKLNARFNHENYGIKPQHRFLSRYPIAADDLPNAIISGRVLMKPNVKEFTERGVIFEDGSREEDIDVVIFATGYNYSFAFVEEGVIKTRDNWIPLYKFVFPPQLEKPTLAIIGLLQPLGAIMPIAELQARWATRIFKGLLKLPSEDEMMADITEKVKYNEKR-YLPSQHTMLQVQYVDHMDELASLSGVKPNLPRLILTDPKLAWEVFFGPCSPAQFRLTGPGKWEGARNAILTQKERIVKATKTRGL--QSCVGTSLPCFFIKVLGCF-VFFAILVAYL
>XP_026511921_Terrapene_carolina
-AKRVAVIGAGASGLTALKCCLDEGLQPTCFERSEDIGGLWRFQECDTDWKASIYKSVTINTSKEMMGYSDFPIPEDYPNYMHNSKVMDYFRMYIKHFDLLQYIRFKTSVLSIRKCSDFSTTGQWDVVTETDGKQNSAIFDAILVCTGHHIDPYLPLECFPGVEKFKGKIMHSREYKYPEEFRDKRMVVVGLGNSGVDISLDLSHTTKQVFLSTRTGAWVVNRVSDNGFPLDVVHFTRFKNMLRHIIPLYLMNRWGENKLNARFNHENYGLKPKFRFLSKYPIVGDDLPNAIVSGRVLMKPNVKEFTDTAVIFVDGSREENIDVVLFATGYNFSFPFLEENVLRVSNNRVPLYKFVFPPHLEKPTLAIIGLLQPLGAIMPIAELQARWATRVFKGLLKLPSLDDMMADIAKKIKENEKR-YIPSQHITLQVQYIDHVDELASLLSVKPNLLFLFLTDPKLALEVLFGPCTPAQFRLTGPGKWDGARKSILTQRQRILKATKTRAL--KTHSDTCLSSLCIKIMGLF-VLIAAICAYF
>XP_005283451_Chrysemys_picta
-AKRVAVIGAGASGLTALKCCLDEGLQPTCFERSEDIGGLWRFQECDTDWKASIYKSVTINTSKEMMGYSDFPIPEDYPNYMHNSKVMDYFRMYTKHFDLLQYIHFKTSVLSIRKCSDFSTTGQWDVVTETDGKQNSAIFDAILVCTGHHIDPYLPLECFPGVEKFKGKIMHSREYKYPEEFRDKRMVVVGLGNSGVDISLDLSHTTKQVFLSTRTGAWVVNRVSDNGFPLDVVHFTRFKNMLRHIIPLYLMNRWGENKLNARFNHENYGLKPKFRFLSKYPIVGDDLPNAIVSGRVLMKPNVKEFTDTAVIFVDGSREENIDVVLFATGYNFSFPFLEENVLRVNNNRVPLYKFVFPPHLEKPTLAIIGLLQPLGAIMPIAELQARWATRVFKGLLKLPSLDDMMADIAKKIKENEKR-YIPSQHITLQVQYIDHVDELASLLSVKPNLLFLFLTDPKLALEVLFGPCTPAQFRLTGPGKWDGARKSILTQRQRILKATKTRAL--KTHSDTCLSSLCIKIMGLF-VLIAAICAYF
>XP_030428132_Gopherus_evgoodei
-AKSVAVIGAGASGLTALKCCLDEGLQPTCFERSEDIGGLWRFQYRDTDWKASIYKSVTINTSKEMMGYSDFPTPEDYPNYMHNSKVMDYFRMYAKHFDLLQYICFQTSMLSIRKCSDFSTTGQWDVVTETDGKQNSAIFDAILVCTGHHIDPYLPLECFPGVEKFKGKIMHSREYKYPEEFRDKRMVVVGLGNSGIDISLDLSHTTKQVLLSTRTGAWVVNRVSVNGFPLDVVHFTRFKNMLRHIIPLYLMNRWGENKLNARFNHENYGLKPQFRFLSKYPIVGDDLPNAIVSGRVLMKPNVKEFTDTAVIFEDGSREENIDIVLFATGYNFSFPFLEENILRVNNNRVPLYKFVFPPHLEKPTLAIVGLLQPLGAIMPIAELQARWAIRVFKGLLQLPSVDDMMADVTKKITENEKR-YIPSQHITLQVQYIDHVDELASLLNVKPNLLFLFLTDPKLALEVLFGPCTASQFRLTGPGKWDGARKSILTQRQRILRATKTWAL--KTHSDTCLFSLCVKIMGLF-VLITAICAYF
>M7B995_Chelonia_mydas
MSGRLTSLGCGTCDLLIRKALFDEGLQPTCFERSEDIGGLWRFQE--TDWKASIYKSVTINTSKEMMGYSDFPIPEDYPNYMHNSKVMDYFRMYAEHFDLLRYIRFQTSVLSVRKCSDFSTTGQWDVITETVGKQNS--FDVILVCTGHHIDPYLP--CFPGVEKFKGKIMHSREYKYPEEFRDKRIVVVGLGNSGVDISLDLSHTTKQVFLSTRTGAWV--------FP-DVVHFTRFKNLL---IPLYLMNRWGENKLNVRFNHENYGLKPQFRFLSKYPIVGDDLPNAIVSGRVLMKPNVKEFTDTAV-FEDGS-EENIDIVLFATGYNFSFPFLEENILKVNNNRVPLYKFVFPPRLEKPTLAIIGLLQPLGAIMPIAELQTRWATRVFKGLLKLPSLDDMMADIAKKIKENEKR-YIPSQHITLQVQYIDCVDELACLLGVKPNLLFLFLTDPKLALEVLFGPCTPAQFRLT--GKWDGARKSILTQRQRILKAT-----------DTCLSS-CIKIMGLF-VLIAAIFAYL
>XP_018114114_Xenopus_laevis
MVKRVAVVGAGCSGLPTIKCCLDEGLEPTCFERTDDIGGLWRFKEDPEDGRASIYNSVISNTSKEMTCYSDFPIPEDYPNYMHNSKLLQYFRFYVEQFKLLQYIRLKTTVCSIRKRPDFSMTGQWDVTSECNGKQQTEIFDAVLICTGHHCTQNLPLHSFPGIEKFKGQYLHSRQYKTPHPFKNKRIIVVGIGNTAVDLVVELSSVAKQVFLSTRRGAWLVNRVCDNGFPLDTVQSTRFNYIVQGMIPV-LTNKYLESKVNARVNHDNYGLTPQHRFLSQQPTVSDDLPNRILAGKVLLKTNVKRFTETDVIFEDGTVEKDIDVVIFATGYVFSLPFLEESVLKVQNNEVSLFKMIFPPNLEKPTLGCIGYIQPTGALMPIAEIQARWATRVFKGLHQLPSVEGMMKEIKERKQKIQNR-YFKSQRHTLQVSYVSYMDEIATEIGCKPDVKKVMLNDPKLGWELFFGPCSPYQYRLFGPGKWKGARQAILTQMDRIIKPTKTRVL--KNDDTQAFLPFGFKLLGIL-MVFVAMYATI
>XP_002934191_Xenopus_tropicalis
MVKKVAVVGAGCSGLPTIKCCLDEGLEPTCFERSDDIGGLWRFKENPEDGRASIYNSVISNTSKEMTCYSDFPIPEDYPNYMHNSKLLQYFRLYAEHFNLLQYIRFKTTVCNIQKRPDFSMTGQWDVTSECNGKQQTEIFDAVLICTGHHCTQNLPLHSFPGIENFKGQYLHSRQYKTALPFKNKKIIVVGIGNTAVDLVVELSSVAKQVFLSTRQGAWIVNRVCDNGYPLDTVQSTRFNCIVQGMIPV-LTNHLLESKVNARVNHDNYGLRPQHRFLSQQPTVSDDLPNRIIAGKVLLKTNVKRFTETDVIFEDGTVEKDIDVVIFATGYVFSLPFLDESVLKVQNNEISLYKMIFPPNLEKPTLGCIGYIQPTGAIMPIAEMQARWATRVFKGHHQLPLPEGMMKEISERKQKIQNR-YFKSQRHTLQVSYVAYMDEIATELGCKPDIKQVMLTDPKLGWELFFGPCSPYQYRLFGPGKWKGARQAILTQMDRIIKPTKTRVL--NNKDSQSTMPFGFKLLGIL-MVFVAMYAMI
>RXM98230_Acipenser_ruthenus
MGRRIAVIGAGATGLTCIKSCLDERLEPVCFERSKDIGGLWRFKEEAEAERASIYHSVIINTSKEMMCYSDFPIPDHFPNYMHNSRILEYFRMYAQHFDLTRHVRFQTAVRSVKKRPDFSRSGQWEVVSVSAGQEQSETFDGVMVCTGHHTHPHMPLHDFPGIEKFGGQYFHSRDYKSPQEFQGKRVLVIGIGNSGGDIAVEMSGVAEQVFLSTRRGSWVLNRVSDNGFPVDMMYGTRVMALLWKYLPFSLLNWIGERKINTRFDHSLYGLQPEHRLFSQHPMVNDDLPNRILSGRVQVKPNVSEFRSASVVFQDGSVEDRIDVVVFATGYTFSFPFLDDSVLAVADNQVSLYKYVFPPALERPTLAVIGLIQPLGAIMPISELQARWATRVFAELQKLPLEKTMLKDIENKKKAMAKR-YVLSQRHTIQVDYIPYMDELAAQLGVRPRLGWLLLRDMRLGLQLLLGPCTPYQYRLCGPGQWAGARRAILTQWDRVAKPLRTRVPETPRPS---TMPVLLKLSAALPPFIQRFVPNL
>XP_026147182_Carassius_auratus
MAKRVAVIGGGTSGLACIKCCLDEGLEPVCFETSDDIGGLWRFKENPDPDRASIYHSLIINTSKEMMCFSDFPIPAHFPNYMHNSLIMDYFRMYADHFQLKRHIRFQTKVLHVTPRPDFSHSGQWDVETESDGHREKQVFDAVMVCTGHHCHPHLPLQDFPGINTFKGKFFHSRDYKNPEEWRGKRVVVIGIGNSGGDIAVELSRMAKQVYLSTRRGSWILNRVGDKGVPSDMLFNNRMSNWLIQMLPVGFINNFGEKQLNKRFNHKLYGLQPAHRIFSQHPMVNDDLPNRILSGTVSVKPNIQEFRGSSVVFEDGTVEDDIDLVVFATGYTFSFPFLSSHVIPVSKNKVSLYKYIYPPGLERPTLAVIGLIQPLGAIMPISEMQARWATRVFKGL-KLPPMTGMIKDIKAKEEAMARR-YVAAQRHTIQVDYIPYMDELAKEVSVRPSILKLLLTDPRLALNVIFGPCTPYQFRLHGPGRWDGARQAILSQWDRVNKPLRTRCTPEPQSQRS-SLSLIFSVSVALSSLLDKIRAFI
>KTF90651_Cyprinus_carpio
MAKRVAVIGGGTSGLACIKCCLDEGLEPVCFETSDDIGGLWRFKENPDPDRASIYHSLIINTSKEMMCFSDFPIPAHFPNYMHNSLIMDYFRMYADHFQLKQHIRFQTKVLHVTPRPDFSHSGQWDVETESDGRREKQVFDAVMVCTGHHCHPHLPLQDFPGINTFKGKFFHSRDYKNPEEWRGKRVVVIGIGNSGGDIAVELSRMAKQVYLSTRRGSWILNRVGDKGVPSDMLLNNRMSNWLIQMLPVGFINNFGEKQLNKRFNHKLYGLQPAHRVFSQHPMVNDDLPNRILSGTVSVKPNVQEFRGSSVVFEDGTVENDIDLVVFATGYTFSFPFLCSHVIPVSKNKVSLYKYVYPPGLERPTLAVIGLIQPLGAIMPISEMQARWATRVFKGL-KLPTMTGMMKDIKAKEEAMARR-YVAAQRHTIQVDYIPYMDELAKQVGVRPSILKLLLTDPRLALNVIFGPCTPYQFRLHGPGQWEGARQAILTQWDRVNEPLRTRCTPEPQSQRS-SHSLIFSVSVALSSLLDRIRAFI
>XP_016373719_Sinocyclocheilus_rhinocerous
MAKRVAVIGAGSSGLTSIKCCLDEGLEPVCFESSDDIGGLWRFKENPDPDRASIYHSLIINTSKEMMCFSDFPIPAHFPNYMHNSLIMDYFRMYADHFQLKRHIRFQTKVLHITPRPDFSHSGQWDVETESDGRREKQVFDAVMVCTGHHCHPHLPLQDFPGINTFKGKFFHSRDYKNPEEWRGKRVVVIGIGNSGGDIAVELSRMAKQVYLSTRRGSWILNRVGDNGVPADMLFNKRMSNWLIQMLPVGFINNFGEKQLNKRFNHKLYGLQPAHSVFNQHPMVNDDLPNRILSGTVSVKPNVQEFRGSSVVFEDGTVEDDIDLVVFATGYTFSFPFLSSHVIPVSKNKVSLYKYVYPPGLERPTLAVIGLIQPLGAIMPISEMQARWATRVFKGL-KLPPMTGMMKDIKAKEEAMARR-YVAAQRHTIQVDYIPYMDELAKQVGVLPSILKLLLTDPRLALNVIFGPCTPYQFRLHGPRRWEGARQAILTQWDRVNEPLRTRCTPEPQSQRF-SLSLIFSVSVALSSLLDKIRAFV
>XP_016353780_Sinocyclocheilus_anshuiensis
MAKRVAVIGGGTSGLACIKCCLDEGLEPVCFETSDDIGGLWRFKENPDPDRASIYHSLIINTSKEMMCFSDFPIPAHFPNYMHNSLIMDYFRMYADHFQLKRHIRFQTKVLHVTPRPDFPHSGQWDVETESDGRREKQVFDAVMVCTGHHCHPHLPLQDFPGIDIFKGKFFHSRDYKNPEEWRGKRVVVIGIGNSGGDIAVELSRMAKQVYLSTRRGSWILNRVGDKGVPTDMLFNNRMNGWLSQLLPVGFISNFGEKLLNKRFNHKLYGLQPAHRVFSQHPTVNDDLPNRILSGTVSVKPNVKEFRGSSVVFEDGTVEDDIDLVVFATGYTFSFPFLSSHAIPVSKNKVSLYKYVYPPGLERPTLAVIGLIQPLGAIMPISEMQARWAARVFKGL-KLPPMSAMMKDIKAKEKAMAKR-YVAAQRHTIQVDYIPYMDELAKQVGVCPPILKLLLTDPRLALNIIFGPCTPYQFRLHGPGRWDGARQAILTQWDRVDEPLKTRCTPEPQSQRS-SHSLIFSVSVALSSLLDKIRAFV
>XP_016144472_Sinocyclocheilus_grahami
MAKRVAVIGGGTSGLACIKCCLDEGLDPVCFETSDDIGGLWRFKENPEPDRASIYYSLIINTSKEMMCFSDFPIPAHFPNYMHNSLIMDYFRMYADHFQLKRHIRFQTKVLHVTPRPDFPHSGQWDVETESDGRREKQVFDAVMVCTGHHCHPHLPLQDFPGIDTFKGKFFHSRDYKNPEEWRGKRVVVIGIGNSGGDIAVELSRMAKQVYLSTRRGSWILNRVGDKGVPTDMLFNNRMNGWLSQLLPVGFINNFGEKQLNKRFNHKLYGLQPAHRVFSQHPTVNDDLPNRILSGTVSVKPNVEEFRWSSVVFEDGTVEDDIDLVVFATGYTFSFPFLSSHAIPASKNKVSLYKYVYPPGLEHPTLAVIGLIQPLGAIMPISEMQARWAARVFKGL-KLPPMSAMMKDIKAKEEAMAKR-YVAAQRHTIQVDYIHYMDELAKQVGVCPPILKLLLTDPRLALNIIFGPCTPYQFRFHGPGRWDGARQAILTQWDRVDEPLKTRCTPEPQSQRS-SHSLIFSVSVALSSLLDKIRAFV
>XP_026088984_Carassius_auratus
MAKRVAVIGGGTSGLACIKCCLDEGLEPVCFETSDDIGGLWRFKENPDPDRASIYHSLIINTSKEMMCFSDFPIPAHFPNYMHHSLIMDYFHMYADHFQLKRHIRFQTKVLHVTPRPDFPHSGQWDVETESDGRREKQVFDAVMVCTGHHCHPHLPLQDFPGINTFKGKYFHSRDYKNPEEWRGKRVIVIGIGNSGGDIAVELSRMAKQVYLSTRRGSWILNRVGNKGFPADMMFKKR-ALWFLQLLSVGFLNKWREQQLNKRFNHKLYGLQPAHRIFSQHPTVNDDLPNRILSGTVSVKPNVKEFRGSSVVFEDGTVEDDIDLVVFATGYTFSFPFLPSHLIPVSKNKVSLYKYVYPPGLECQTLAVIGLIQPLGAIMPISEMQARWATRVFKGL-KLPPMSAMLKEIKAKEEAMAKR-YVAAQRHTIQVDYLPYMDELAKQVGVCPPILKLLLTDPRLALNIIFGPCTPYQFRLYGPGQWDGARQAILTQWDRVTKPLKTRCTPEPQSQRS-SHSLIFSVSVALSSLLDKIRAFL
>ROL55563_Anabarilius_grahami
MAKRVAVIGGGTSGLTCIKCCLDEGLEPVCFETSDDIGGLWRFKENPDPDRASIYYSLIINTSKEMMCYSDFPIPAHFPNYMHNSLIMDYFRMYAEHFQLKQHIRFQTKVLHVTPRPDFSHSGQWDVEIESDGQREKQVFDAVMVCTGHHCHPHLPLKDFPGIDTFKGKYFHSRDYKTPEEWRGKRVVGIGIGNSGGDLAVELSRMAKQVYLSTRKGSWIINRVGDNGLPSDMMFRNRMRGWINQMLPVGFINNVREKQLNKRFNHKLYGLQPAHRVFNQEPMINDDLPNRILSGTVLVKPNVQEFRGSSVVFEDGTVEDDIDLVVFATGYTFSFPFLSSHVIPVSKNKVSLYKFVYPPALEHPTLAMIGLIQPLGAIMTICEMQARWATRVFKGL-KLPPMSAMMKDIKAKEEAMAQR-YVAAQRYTIQVDYIPYMDELAKQVGVRPSILKLLLTDPKLALNIIFGPCTPYQFRLHGPGQWEGARQAILTQWDRVTEPLKTRCALEPQSQRS-SHSLIFSVSVALSSLLDTIRALV
>ROL55564_Anabarilius_grahami
MAKRVAVIGGGASGLSCIKCCLDEGLEPVCFETSDDIGGLWRFKENPETDRASIYHSLIINTSKEMMCYSDFPIPAHFPNYMHNSLIMDYFRMYAEHFQLKRHIRFQTKVLHVTPRPDFPHSGQWDVEIESDGRREKQVFDAVMVCTGHHCHPHLPLKDFPGIDTFKGKYFHSRDYKTPEELRGKRVVVIGIGNSGGDIAVELSRMAKQVYLSSRKGSWILNRVGDNGLPSDMVFKNRMRGWIIQLLPVGFINNVREKQLNKRFDHKLYGLQPAHRVFSQHPMDNDDLPNRILSGTVSVKPNVQEFRGSSVVFEDGTVEDDIDLVVFATGYTFSFPFLSSHVIPVSKNKVSLYKYMYPPALERPTLAMIGLVQPLGAIMPISEMQARWATRVFKAVNQIRPYPGEFEDLQLKYQQRSSRLYVATQRHTIQVDYIPYMDELAKQVGVRPSILKLLLTDPKLALNIIFGPCTPYQFRLHGPGQWEGARQAILTQWARVTEPLKTRCAPEPQSQRS-SHSLIFSVSVALSSLLDTIRALV
>NP_944592_Danio_rerio
MAKRVAIIGGGTSGLACIKCCLDEGLEPVCFETSDDIGGLWRFKENPDAGRASIYHSLIINTSKEMMCYSDYPIPAHFPNYMHNSLIMEYFRMYAENFQLKRHIRFQTRVLHVTPRPDFPHSGQWDVETESDGQREKQVFDAVMVCTGHHCHPHLPLKDFPGIDTFKGRFFHSRDYKNPEDWRGKRVVVIGIGNSGGDIAVELSRMAKQVYLSTRKGSWILNRVGDNGIPSDMLFNRRLQNWFLKMLPVGFVNNMGESRLNKRFDHKLYGLQPEHRFFSQHPMVNDDLPNRILSGTVSVKPNVQEFRGSSVVFEDGTVEDNIDLVVFATGYTFSFPFLSSHVIPVSNNKVSLYKFVYPPGLERSTLAVIGLIQPLGAIMPISEMQARWATRVFKGL-KLPSMNAMMNDIKSKEEAMARR-YVVSQRHTIQVDYIPYMDELAKQVGVRPSIPRLLLTDPRLAFKIIFGPCTPYQFRLHGPGQWEGARQAILTQWDRVMKPLKTRCREEPQSQSF-LHSLIFSVSVALSALLDKIRGFV
>KAA0708817_Triplophysa_tibetana
MAKRVAVIGGGTSGLACIKCCLDEGLEPVCFESSDDIGGLWRFKENPDPARASIYQSLIINTSKEMMCYSDFPIPAHFPNYMHHSFIMDYFRMYAEHFHLIRYIRFQTKVLHVTPRKDFPHSGQWDVETESDGKREKEVFDAVMVCTGHHCHPHLPLQDFPGIDTFKGKFFHSREYKTPEEWRGKRVVVIGIGNSGGDIAVELGRMAKQVYLSTRKGSWILNRVGENGLPSDML-RHRAIMWLNKLLP-KFLISMKEKQVNRRFNHKLYGLQPAHRIFSQHPTVNDDLPNRILSGTVMVKPNVQEFRGSSVVFEDGTVEDNIDLVVFCTGYTFSFPFLSSDITPVSKNKVSLYKYIYPPNLERPTLAVIGLIQPLGAITPISEIQARWATRVFKGL-KLPSMSAMLEDIEAKEEKMAKR-YVATQRHTIQVDYIPYMDEIATEMGVRPALLKLFLTDPRLGLKVIFGPCTPYQFRLCGPGRWEGARQAILTQWNRVAQPLKTRSVSEQKSHRF-SVSLVFSVSVALSVILDKIRDYA
>XP_022520588_Astyanax_mexicanus
MARRVAVIGGGSSGLTCIKCCLDEGLEPVCFESSDDIGGLWRFKENPEQDRASIYQSVIINTSKEMMCFSDYPIPAHFPNYMHNSYIMEYFRMYAEHFKLQKYVRLKTKVLHVIPRPDFAHSGQWDIETEDQGNRAKHVFDAVLVCTGHHCHPHIPVKDFPGLDTFKGTYFHSRDYKTPEDWRGKRAVVIGIGNSGGDIAVELSRMTKQVFLSTRRGSWILNRVGNEGVPMDMVF-NRFSRMLQAITPNNIISSIGEKKLNQRFNHAMYGLQPKHRLLSQHPMVNDDLPNRIISGTVMVKPNVREFRGSSVVFEDGTVEDNIELVVFATGYTFSFPFLPNHVISVTENRTSLYKNVYPPGLEKSTLAVIGLVQPLGAIMPISEMQARWATRVFKGLLKLPSKKKMQKDIKAKEDLMAKR-YVASQRHTIQVDYLPYMDELAVELGARPKLFWLFLTDPGLAWRVMFGPSTPYQYRLFGPGRWDGARKAIYTQWERVAKPLKTRSTPVQESHHS-VLPLLLSVSAAVTSLLDRVTGYL
>XP_017544216_Pygocentrus_nattereri
MAQRVAVIGGGSSGLTCIKCCLDEGLEPVCFESSDDIGGLWRFKENPEPDRASIYHSVIINTSKEMMCYSDFPIPGHFPNFMHNSYIMDYYRMYAEHFKLTCYIRFQTKVLRVIPRPDFAHSGQWDIETEDEGNREKHVFDAVLVCTGHHCHPHLPLKDFPGIDTFKGKYLHSRDYKTPEEWRNKRVVVIGIGNSGGDIAVELSRMTKQVFLSTRRGSWILNRVGPNGVPIDMFF-NRASQMMRHILPLSVISSLGEKRLNQRFNHALFGLQPKHRLTSQHPMVNDELPNRILSGTVLVKPNVCEFRGSSVIFEDGTVEDNIDLVVFATGYTFSFPFLPDHVISVTGNKTSLYKHIFPPGLERSTLAVIGLIQPLGAIMPISEMQARWATRVFKGLLKLPSMKTMLKDIKAKEETMAKR-YVASQRHTIQVDYLPYMDELAMQVGVRPNLLWLFLTDPILGWRVMFGPTTPYQYRLHGPGRWERARQAIYTQWERVAQPMKTRSVPMQESHHS-SLPLLLSMSAALSSHLDRVTAYL
>XP_026800404_Pangasianodon_hypophthalmus
MARRVAVIGGGSSGLTCIKCCLDEGLEPVCFESSDDIGGLWRFKENPETDRASIYHSVIINTSKEMMCFSDFPIPAHFPNYMHHTYIMDYFRMYADHFQLKRYIRLQTKVLNVSPRPDFAQSGQWDIETEDDGKREKHVFDAVLVCTGHHCHPQLPVKDFPGIETFKGKYFHSRDYKTQDEWRNKRVVVIGIGNSGGDIAVELSRVTKQVFLSTRRGSWILNRVGTNGIPGDMIF-NRVFRMAQCILPFGFLCNVAEKRLNERFNHAMYGLKPKHRLLSQHPMVNDELPNRLISGTIRVKPNVCEFRGSSVIFEDGTVEDDIDLVVFATGYTFSFPFLQSDVISVTENKTRLYKYMFPPGLERPTLAIIGLIQPLGAIMPISEMQARWATRVFKGLSKLPSMSSMLKDIKAKEDRMAKR-YVTSQRHTIQVDYLPYMDELAMQVGVRPNLLWLFLTDPGLGLRVLFGPSTPYQFRLCGPGQWDGARQAIFTQWERVAQPFKTRSVPVQKSSQS-HLPLLLSVSAALTSFLERLKSHL
>XP_017311638_Ictalurus_punctatus
MAQRVAVIGGGSSGLTCIKCCLDEGLEPMCFESSDDIGGLWRFKENPESDRASIYHSVIINTSKEMMCFSDFPIPAHFPNYMHNSYIMDYFHMYADHFQLSPYIRLQTKVLNVSPRPDFAQTGQWDIETEDNGKKEKHVFDAVLVCTGHHCHPHLPLKDFPGIDTFKGKYFHSRDYKTSDEWRSKRVVVIGIGNSGGDIAVELSRVTKQVFLSTRRGSWVLNRVGTNGLPVDMIW-SRAFRMIQSILPFGFLCNVAEKRLNERFNHSMYGLKPKHRLLSQHPMVNDDLPNRIISGTIKVKPNVREFRGSSVIFDDSTVEDNIDLVVFATGYTFSFPFLQRNVISVTENKTRLYKYVFPPGLERPTLAIIGLIQPLGAIMPISEMQARWATRVFKGLRKLPSMNSMLKDIKMKEDRMAKR-YVTSQRHTIQVDYLPYMDELATQVGVRPNLPWLMLTDPGLGLRVLFGPTTPYQFRLCGPGQWDGARQAILTQWERVAQPLKTRKVPVQESRHS-HLPLLLSVSAALTSFLDKLKSHL
>XP_027027086_Tachysurus_fulvidraco
MARRVAVIGGGSSGLTCIKCCLDEGLEPVCFESSDDIGGLWRFKENPESDRASIYHSVIINTSKEMMCFSDFPIPAHFPNYMHNSYIMDYFYMYADHFQLRPYIRLQTKVLNVNQRPDFAQSGQWDIETEDDGKREKHVFDAVLVCTGHHCHPHLPLKDFPGINTFKGKYFHSRDYKTPEDWRNKRAVVIGIGNSGGDIAVELSRMTKQVFLSTRRGSWILNRVGINGVPGDMIF-TRAFRMIMHFLPFGVLCNIGEKRLNKRFDHELYGLKPKHRLFSQHPMVNDDLPNRLISGTIKMKPNVCEFRGSSVVFEDGTIEDNIDLVVFATGYTFSFPFLQSHVISVAENKTQLYKYLFPPRLEKPTLAIIGLIQPLGAIMPISEMQARWATRVFKGLSKLPSTSNMLKDIKAKEDCMAKR-YVTSQRHTIQVDHLPYMDELATQIGVRPNLLWLFLTDPRLWLRVLFGPGTSYQFRLFGPGQWAGARQAILTQWERVVQPLKTRSVLGQESGHS-HLPLLLSVSAALTSFLERLKSHL
>TSK58147_Bagarius_yarrelli
MARRVAVIGGGSSGLTCIKCCLDEGLEPVCFESSDDIGGLWRFKENAESDRASIYQSVIINTSKEMMCFSDYPIPAHFPNYMHNSYIMDYFHMYADHFQLKRYIRLQTKVLTVRQRPDFALTGQWDIETEYDGKREKHVFDAVLVCTGHHCHPHLPLKDFPGIETYKGKYFHSRDYKTADEWRNKRVVVIGIGNSGGDIAVELSRVAKQVFLSTRRGSWILNRVGVNGLPGDMIF-TRAFRMALTFLPFGLLCNIGEKRLNQRFNHAMYGLKPKHRLLSQHPMINDDLPNRIISGTIKVKPNVCEFRGSSVVFEDGTIEDNIDLVVFATGYTFSFPFLPSHVTSVAGNKAQLYKYVFPPQLDKPTLAIIGLIQPLGAIMPISEMQARWATRVFKGLSKLPSTSNMLKDIKSKEDRMAKR-YVTSQRHTIQVDYIPYMDELAMQVGVLPRLLWLFLTDPRLGFRVLLGPCTPYQFRLFGPGQWAGARQAIFTQWERVTQPFKTRGIPVQESHHS-HLPLLLSVSAALPAILEKLKFHL
>XP_026881818_Electrophorus_electricus
MARRVAVIGAGSSGLACIKCCLDEGLEPVCFESSDDIGGLWRFKENPDPDRASIYHSVIINTSKEMMCYSDFPIPAHFPNYMHNTYIMDYFRLYAERFQLMRYVRLQTKVLHIIPKSDFTQSGQWDIEMEDDGKKEKHVFDAVLVCTGHHCHPNLPLKDFPGIDTFKGKYFHSRDYKTPEEWRHKRAVVIGIGNSGSDIAVELSRMTKQVFLSTRKGSWIRNRVGYRGIPLDMTF-TRVDQILASYFPHTVISHLVEKSLNKRFNHELYGLKPKHRAYSEHPTLNDELPNRIISGTVLVKPNVKEFRGSAVVFEDGTVEDHIDLVVFATGYTFSFPFLPAHVLSVTANKMPLYKYVFPPDLDKPTLAVIGLIQPLGAIMPISEMQARWATRVFKGVKKLPSQSAMLEDIKAKKETMAKR-YVASQRHTIQVDYMAYMDELADQVGVRPSILWLLLTDPAIGFRVLFGPCTPYQYRLRGPGWWEGARRAILTQWERLATPLKTRSAPVQEPSHS-ALPVVLTASAAVSSLLERLRAYL
>XP_030628441_Chanos_chanos
MVKRVAVIGAGSSGLACIKCCVDEGLEPVCFESSDDIGGLWRFKENPEPDRASIYHSVIINTSKEMMCYSDFPIPADFPNFMHNSLIMDYFRMYAEHFQLRRFIRFQTKVLQVTPRPDFSHSGQWDVEIECDGQREKHVFDAVMVCIGHHCYPNMPLKDFPGIDTFKGKYFHSRDYKTPDEWRGKRVVVIGIGNSGGDIAVELSRVAKQVFLSTRRGSWILNRVGPNGIPLDMTF-SRLTDMLRHTLPFDFLCGVVESQLNKRFNHELYRLQPEHRIFNQHPMVNDDLPNRILSGTIAVKPNVQKFQGSSVVFEDGTVEADIDLVVFATGYTFGFPFLPSSVLSVSGNKTSLYKYMLPPGLEHPSLVVIGLIQPLGAIMPISEMQARWATRVFKGLNKLPSMNDILKDIKAKENAMAKR-YVLSQRHTIQVDYIPYMDELARQIGVRPNVLSLLLRDPKLGLSILFGPCTPYQFRLCGPGQWKGARQAILTQWDRVAQPLKTRSVKDKESSHS-HLRLLLPLSAALAVVLDRIRAYL
>XP_028817664_Denticeps_clupeoides
MAKRVAIIGGGSSGLTCIKCCLDEGLEPVCFESSDDIGGLWRYKENPESDRASIYHSVIINTSKEMMCYSDYPIPARFPNFMHNSMIMDYFHMYADHFDLNRYVRLQTRVLNVTQRPDFSTSGQWDVETENKGERQKQVFHAVLICTGHHCHPHLPLSDFPGIDTFKGKYIHSRDYKTPEEWRGKRVVVIGIGNSGGDIAVELSRMTKQLFLSTRRGAWVLNRVGDNGVPIDMTF-NRLGRMLQNVLPFNFICNYAEERLNRRFNHSMYALKPKHRLFSQHPTVNDDLPNRILSGTVQVKPNIREFRGSSVVFEDGTVEADIDLVVFATGYTFSFPFLPSHVLPVSGNKASLYKYMYPPGLERPTLAIIGLIQPLGAIMPISEMQARWATRVFKGLNKLPPTSAMLKDIKNKEEKMSKR-YVTSQRHTIQVDYIPYMDELAQQVGVRPSLLSLFFCDPALWLKIVLGPVTPYQYRLRGPGKWAGARQAIYTQWERVAEPMRSRPVPAQKSRRA-AVPLLVTLSAALADFLAKLKTHL
>XP_012695014_Clupea_harengus
MVKRVAVIGAGASGLVCIKSCLDEGLEPVCFESSDDIGGLWRFKENPEPDRASIYSSVIINTSKEMMCFSDFPIPAHFPNYMHNSFIMDYFNMYADHFQLRQYIHFQTRVLHVKQRPDFSHSGQWEVETETDGKKESNVFDAIMVCTGHHCHPRLPLSDFPGIDTFKGKYFHSRDYKTPEEWRGKRAVVIGIGNSGGDIAVELSRMAKQLFLSTRRGAWVLNRVGDNGMPLDMIF-TRMTRTVQRILPFDFFCGIVENQLNRRFNHAMYGLQPKHRFYSQHPTLNDELPNRILSGTVQVKPNIKEFQGSSVVFDDGSVEHDIDLVVFATGYSFSFPFLPPHVLSVSENKTPLYKYIYPPGLEHPTLAVIGLIQPLGAIMPISEMQARWATRVFKGLNKLPSMSAMMKDIKCKEDSMNKR-YVTSNRHTIQVDYIPYMDELADQVGVQPRFLSVLLRDPGLWLRIVFGPCTPYQYRLCGPGHWEGARQAIYTQLERVVAPLKTRPIPAKETRRT-FSAHLLSLSVALIMLLDRLKTHL
>XP_029939621_Salarias_fasciatus
MTRRVAVIGAGSTGLACIKCCLDEGLDPVCFESSDDIGGLWRFKENPEPGRASIYHSVIINTSKEMMCFSDFPIPAHFPNFMHNSLIMDYFRMYADHFHLTKHIRFNTKVWQVKKRTDFSRSGQWDVETENDGKKEKHIFDAVMICIGHHCNPNLPLEDFPGIDTFTGKYFHSRDYKTPEEWRNKNVVVIGIGNSGGDIAVELSRVTKQLYLSTRRGAWILNRVGDNGYPLDLLF-NRATNFLRKTLPFGYFCNIIENRLNTRFDHALYNLKPKHRVFSQHPTVNDDLPNRILSGTVQVKPNIRRFNGSSVEFDDGSIVENVDLVVFATGYTFSYPFLASHVVSVSNNQASLYKYVFPPELTRPTLAVIGLVQPLGAIMPISELQARWATRVFKGCKTLPPKEEMLKDIEYKQETMARR-YVTSSRHTIQVDYIPYMDEIADLLGVRPNLLSLMLTEPRLALSVIFGPCTPYQYRLRGPGKWAGARNAIATQWERVAEPMQTRLRDVPNEKS--SSKWLLLMSVAVAALLENIKGYL
>XP_026200859_Anabas_testudineus
MTRRVAVVGGGSSGLACIKCCLDEGLEPVCFESSDDIGGLWRFKENPDPDRASIYHSVIINTSKEMMCFSDFPIPAHFPNFMHNSLIMDYFRMYADHFQLTKHIRFNTKVLQVKQRSDFSHSGQWDVETENDGKKEKHIFDAVMICIGHHCHPNLPLHDFPGIDTFKGTYFHSRDYKTPEEWRNKKVVVIGIGNSGGDLAVELSRVAKQVYLSTRRGAWILNRVGDNGLPLDLLF-DRSFNFFWKILPYGFFCSLGERRLNQRFDHSLYNLQPKHRLMSQHPTLNDELPNRILSGTIQVKPNIRRFQGSSVEFDDGSVVEDVDLVVFATGYRFSFPFLASHVVSVSENKASLYKYVFPPELDRPTLAIIGLVQPLGAIMPISEMQARWATRVFKGCIKLPSVAAMLKDIQCKQEAMNKR-YVSSNRHTIQVDYVTFMDEIAELVGVRPRIRRLLLTDPRLGLNVMFGPCTPYQYRLRGPGKWAGARQAILTQWERVAQPMQTRPCNDPKPKR--SFKWPLVLSAAVTALLDKIKLYL
>XP_018525828_Lates_calcarifer
MTRRVAVVGGGSSGLACIKCCLDEGLEPVCFESSDDIGGLWRFKENPEPDRASIYHSVIINTSKEMMCFSDFPIPAHFPNFMHNTLIMDYFRMYADHFQLTKHIRFNTKVLLVKQRSDFSHSGQWDVE-IEDGKKEKHIFDAVMICIGHHCHPNLPLHDFPGIETFTGKYFHSRDYKTPEEWRDKKAVVIGIGNSGGDIAVELSRVTKQLYLSTRRGAWILNRVGDNGVPLDLLF-NRVVNCMETVLPFSVFCGLGESRLNQRFDHGLYNLKPKHRLFSQHPTVNDELPNRILSGTVQVKPNIRRFQGSSVEFDDGSVVEDVDLVVFATGYRFSFPFLASHVVSVSENKASLYKYVFPPELDRPTLAIIGLVQPLGAIMPISEMQARWATRVFKGCVKLPSVAAMQKDIQCKNETMAKR-YVTSQRHTIQVDYISYMDEIAKLVGVQPNIPRMLLTDPRLGLNVVFGPCTPYQYRLRGPGKWAGARQAILTQWERVAQPMQTRPCDEPKPKR--SFKWPLILSAAVTALLDKIKAYL
>XP_022614745_Seriola_dumerili
MTRRVAVVGAGSSGLACIKCCLDEGLEPVCFESSDDMGGLWRFKENPEPDRASIYHSVIINTSKEMMCFSDFPIPAHFPNYMHNSLIMDYFQMYADHFQLTKHIRFTTKVLQVKQRSDFSHSGQWDVETMNDGKKEKHIFDAVMICIGHHCQPNLPLHDFPGIDTFTGKYHHSRDYKTPEEWRDKKAVVIGIGNSGGDIAVELSRVTKQLYLSTRRGAWILNRVGDNGIPLDLNF-NRAINCLQKILPFNVFCSLGESQLNRRFNHSLYNLKPKHRLFSQHPTMNDELPNCILSGRVQVRPNICRFHGSSVEFEDGSVVEDVDLVVFATGYRFSFPFLASHVVSVSENKASLYKYVFPPELDRPTLAIIGLVQPLGAIMPISEMQARWATRVFKGCVKLPSVTAMMKDVQCKQETMAKR-YVTSQRHTIQVDYVSYMDEIAELVGVQPNILRLLLTDPRLGLNLMLGPCTPYQYRLRGPGKWAGARQAILTQWDRVAQPMQTRLCDEPKPKR--SFKWPLIGSAAVTALLDKIKVYL
>XP_030583011_Archocentrus_centrarchus
MTRRVAVIGGGSSGLACIKCCLDEGLEPVCFESSNDIGGLWRFKENPEPDRASIYHSVIINTSKEMMCFSDYPIPAHFPNFMHNSLIVDYFRMYADHFQLLKHIRFNTKVLQVKQKSDFSHSGEWVVETENDGKKEKHIFEAVMICIGHHCYPNMPLHDFPGIETFKGKYFHSRDYKTPEEWRNKKVVVIGIGNSGGDIAVELSRVTKQLYLSTRRGAWILNRVGDNGVPRDLTF-NRVLEFLRKILPFGFFCSLGENQLNQRFNHTLYSLKPKHRLFSQHPTVNDDLPNRILSGTVQVKPNIRRFRGSTVEFDDGSVVEDVDLVVFATGYRFSFPFLASQVVSVSNNKTSLYKYVFPPELERSTLAIIGLVQPLGAIMPISEMQARWATRVFKGCIKLPPVAGMLKDTQCKQEAMAQR-YVASQRHTIQVDYINYMDEIAELLGVRPNILRLLLTDPRLGLNVLFGPCTPYQFRLKGPGKWAGARQAILTQWERIAQPMQTRPCDEPKPKS--SYTWPLLLFAAVAALVDKVKMYL
>XP_019207120_Oreochromis_niloticus
MTRRVAVIGGGASGLACIKCCLDEGLEPVCFESSDDIGGLWRFKENPEPDRASIYHSVIINTSKEMMCFSDFPIPAHFPNYMHNSLIMDYFRMYADHFQLTKHIRFNTKVLQVKQKSDFSHSGEWVVETENDGKKEKHVFEAVMICIGHHCYPNMPLHDFPGIETFTGKYFHSRDYKTPEEWRNKKVVVIGIGNSGGDIAVELSRVTKQVYLSTRRGAWILNRVWDNGIPIDLFF-NRATGFLRKILPFGVFCSLRESRLNKKFDHALYNLKPKHRVFSQHPTVNDELPNRILSGTVQVKPNIRRFQGSSVEFDDGSVVEDVDLVVFATGYRFSFPFLASQVVSVSNNKASLYKYVFPPELERPTLAIIGLVQPLGAIMPISEMQARWATRVFKGCIKLPSAAAMLKDVQSKQEAMAQR-YVTSQRHTIQVDYVSYMDEIAELVGVQPNIPRMLLTDPRLGMNVLFGPCTPYQYRLRGPGKWAGARQAILIQWERVTQPMQTRQCDDPKPRK--SYKWLLLLSAALTALLYRLKI--
>XP_012776223.4_Maylandia_zebra
MTRRVAVIGGGSSGLACIKCCLDEGLEPVCFESSDDIGGLWRFKENPEPDRASIYHSVIINTSKEMMCFSDFPIPAHFPNFMHNSLIMDYFRLYADHFQLTKHIRFNTKVLQVKQKSDFSHSGEWVVETENDGKKEKHIFEAVMICIGHHCNPNMPLHDFPGIDTFTGKYFHSRDYKTPEEWRNKKVVVIGIGNSGGDIAVELSRVTKQLYLSTRRGAWVLNRVGDNGVPLDLTF-NRILDILRKILPLIFFCSMAESRLNQRFNHGLYNLKPKHRLFSQHPTVNDELPNRILSGTVQVKPNIRRFQGSSVEFDDGSVVEDVDLVVFATGYQFSFPFLASQVVSVSNNKASLYKYVFPPELERPTLAIIGLVQPLGAIMPISEMQARWATRVFKGCIKLPPSAAMLKDIQCKQEAMAQR-YVTSQRHTIQVDYISYMDEIAELVGVQPNIPRMLLTDPRLGMNVLFGPCTPYQYRLRGPGKWAGAREAILTQWERMAQPMQTRQCDEPKPRR--SYKWPLLLSAAVTALLDRVKMYL
>XP_026015340_Astatotilapia_calliptera
MTRRVAVIGGGSSGLACIKCCLDEGLEPVCFESSDDIGGLWRFKENPEPDRASIYHSVIINTSKEMMCFSDFPIPAHFPNFMHNSLIMDYFRLYSDHFQLTKHIRFNTKVLQVKQKSDFSHSGEWVVETENDGKKEKHIFEAVMICIGHHCNPNMPLHDFPGIDTFTGKYFHSRDYKTPEEWRNKKVVVIGIGNSGGDIAVELSRVTKQLYLSTRRGAWVLNRVGDNGVPLDLTF-NRILDILRKILPFDFFCSMAESRLNQRFNHGLYNLKPKHRLFSQHPTVNDELPNRILSGTVQVKPNIRRFQGSSVEFDDGSVVEDVDLVVFATGYQFSFPFLASQVVSVSNNKASLYKYVFPPELERPTLAIIGLVQPLGAIMPISEMQARWATRVFKGCIKLPPSAAMLKDIQCKQEAMAQR-YVTSQRHTIQVDYISYMDEIAELVGVQPNIPRMLLTDPRLGMNVLFGPCTPYQYRLRGPGKWAGAREAILTQWERMAQPMQTRQCDEPKPRR--SYKWPLLLSAAVTALLDRVKMYL
>XP_031167834_Sander_lucioperca
MTRRVAVIGGGSSGLACIKCCLDEGLEPVCYESSNDIGGLWRFKENPEADRASIYHSVIINTSKEMMCFSDFPIPAHFPNFMHNSLIMDYFRMYADRFQLTKHIRFNTKVLQVKQRSDFSNSGQWDVETENDGKKEKHIFDAVMICIGHHCHPNMPLHDFPGIETFKGKYFHSRDYKTPEEWRNKKVVVIGIGNSGGDIAVELSRVTKQVFLSTRRGAWVLNRVGNNGLPLDLQF-NRVTNTLRSVLPFGFVCGLGERVLNQRFDHTLYNLKPKHRLFSQHPTLNDELPNRILSGTVQVKPNVRRFQGSSLEFDDGSVMEDVDLVVFATGYTFSFPFLASHVLSVSENKTSLYKYVFPPELDRHTLAIIGLVQPLGAIMPISEMQARWATRVFKGCIKLPSVASMLKDAQCKQEEMAKR-YVTSQRHTIQVDYISYMDELAELVGVRPKIPRLLLTDPRLGLKVMLGPCTPYQYRLRGPGKWAGARQAIFTQWERVAEPLQTRPCDEPKPKR--SFMWPLILSAAVTALLDKIKAHL
>XP_028443011_Perca_flavescens
MKRRVAVIGGGSSGLACIKCCLDEGLEPVCYESSDDIGGLWRFKENPEEDRASIYHSVIINTSKEMMCFSDFPIPAHFPNYMHNSLIMDYFQMYADHFQLTKHIRFNTKVLQVKQRSDFSNSGQWDVETENDGKKEKHIFDAVMICIGHHCHPNMPLHDFPGIETFKGKYFHSRDYKTPEEWRNKKVVVIGIGNSGGDIAVELSRVTKQVYLSTRRGAWVLNRVGDNGLPLDLQF-NRVTDSLRSILPFAVFCGLGERMLNQRFDHTLYNLKPKHRLFSQHPTVNDELPNRILSGTVQVKPNVRRFQGSSLEFDDGSVVEDVDLVVFATGYRFSFPFLASHVLSVSENKTSLYKYVFPPELDRHTLAIIGLVQPLGAIMPISEMQARWATRVFKGCIKLPSVASMLKDAQCKQEEMAKR-YVTSQRHTIQVDYINYMDELAELVGVRPKIPRMLLTDPMLGLKVMLGPCTPYQYRLRGPGKWAGARQAIFTQWERVVEPMQTRPCDEPKPKR--SFMWPLILSAAATALLDKIKVHL
>XP_029285564_Cottoperca_gobio
MTRRVAVIGGGSSGLACIKCCLDEGLEPVCFESSDDIGGLWRFKENPEPDRASIYYSVIINTSKEMMCFSDFPIPAHFPNYMHNTLIMDYFRMYADRFQLTKHIRLNTKVLQVKQRSDFSRSGQWDVETENDGKKEKHIFDAVMICIGHHCQPNMPLHDFPGIDTFNGKYFHSRDYKTPEEWRNKKAVVLGIGNSGGDIAVELSRVTKQLYLSTRRGAWILNRVGDNGLPLDLGF-NRVLNSVQTILPFGVYCGLGERMLNQRFNHALYNLKPKHRLFNQHPTLNDELPNRILSGTVQVKPNISRFQGSSVEFDDGSVVEDVDLVVFATGYRFSFPFLASHVTSACENKASLYKYVFPPELDRPTLAIIGLVQPLGAIMPISEMQARWATRVFKGCIKLPPVATMLKDVQCKQETMAKR-YVTSQRHTIQVDYISYMDEIAELVGVQPKILRLLLTDPRLGLNVMFGPSTPYQYRLRGPGKWAGARQAIFTQWERVAQPLQTRPCDEPQTKR--SFMWPLILS-AVTALLDKIKVYL
>XP_030290461_Sparus_aurata
MTRRVAIIGGGSSGLACIKCCLDEGLEPVCFESSDDIGGLWRFKENPEPDRASIYHSVIINTSKEMMCFSDFPIPAHFPNFMHNSLIMDYFRMYADNFQLIKYIRFNTKVLQLKQRSDFSHSGQWDVETENDGKKEKHIFDAVMICIGHHCHPNMPLQDFPGIDTFKGKYFHSRDYKTPEEWRNKKAIVVGIGNSGGDIAVELSRVTKQLYLSTRRGAWILNRVGDNGLPLDLIF-NRVMDSVRKILPFGFFCGVGERQLNQRFDHALYNLKPKHRLFSQHPTVNDELPNRILSGTVQVKPNIRRFQGSSVEFDDGSVVEDVDLVVFATGYRFSFPFLASHVVSASENKASLYKYVFPPELDRPTLAIIGLVQPLGAIMPISEMQARWATRVFKGCIKLPSMAAMQKDIVCKQQAMAAR-YVPSQRHTIQVDYVSYMDEIAKLVGVRPNILGKLLTDPRLGLNLLFGPCTPYQFRLRGPGKWAGARQAILTQWERVACPMQTRPCDEPKCKR--SLMWPLILSTAVTALLDKIKVYL
>XP_030289339_Sparus_aurata
MTRRVAIVGGGSSGLTCIKCCLDEGLEPVCFESSDDIGGLWRFKENPEPDRASIYHSVIINSSKEMMCFSDFPIPAHFPNYMHNSLIMDYFRMYADNFQLIKYIQFNTKVLQLKQRSDFSHSGQWDVETENDGKKEKHIFDAVMICIGHHCHPNMPLRDFPGIDTFTGKYFHSRDYKSPEEWRNKKAIVVGIGNSGADIAVELSRVTKQLYLSTRRGSWILDRLGYSGFPLDLFF-NRVLTFLQSVLPFGVVCGLAERKLNQRFDHALYNLKPKHRLFNQHPTLNDELPNRILSGTVQVKPNIRSFQGSSVEFDDGSVVEDVDLVVFATGYRFSFPFLASQVVSVSENKASLYKYVFPPELDRPTLAIIGLVQPLGSIMPVSELQARWATRVFKGCIKLPSMAAMQKDVQFKQKEMAKR-YVTSPRHTIQIDFVSYMDEIAKLVGVRPNILWLLLTDPKLGLNVMLGPCTPCQFRLGGPGKWAGARQAILTQWERVARPMQTRPCDEPKCKR--SLMWPLILSTAVTALLDKIKVYL
>XP_027146376_Larimichthys_crocea
MTRRVAVIGGGSSGLACIKCCLDEGLEPVCYESSDDFGGLWRFKENPEPDRASIYHSVIINTSKEMMCFSDFPIPGHYPNFMHNSLIMDYFRMYADNFQLTKYIRFNTKVLQVKQRSDFSHSGQWDVETENDGKKEKHIFDAVMICIGHHCHPNMPLHDFPGIDTFKGKYFHSRDYKTPEEWRNKKAVVIGIGNSGIDIAVELSRVTKQLYLSTRRGAWILNRVGENGLPLDMLF-NRVLYSMQRILPFSFFCDLGERQLNRRFDHALYNLKPKHRLFSQHPTVNDELPNRILSGTVQVKPNIRRFQGSNVEFDDGSVVEDVDLVVFATGYRFSFPFLASQVVTVTENKASLYKYVFPPELARPTLAIIGLVQPLGAIMPISEMQARWATRVFKGCIKLPSVASMLKDIQCKEETMAKR-YVTSHRHTIQVDYVEYMDEIAEMVGVLPNSLRLLLTDPRVGLNVIFGPCTPYQYRLRGPGKWAGAREAILTQWERVAQPMQTRPCDEPQCKR--SYAWLLMISAAMAALLDKIKAYW
>XP_029987157_Sphaeramia_orbicularis
MTRRVAVIGGGSSGLACIKCCLDEGLEPVCFESSDDIGGLWRFKENPEPDRASIYHSVIINTSKEMMCFSDFPIPAHFPNFMHNSLIMDYFRMYADHFQLTKHIRFNTKVLQVKQRSDFSHSGQWDVETEDDGKKKKHIFDAVLICIGHHCHPNMPLHDFPGIDTFTGKYFHSRDYKTPEEWRNKRVVVIGIGNSGGDIAVELSRVTKQLYLSTRRGAWILNRVGDNGMPLDLLF-NRVMNAVRCILPFEYFCRLGENRLNQRFDHSLYNLKPKHRLFSQHPTVNDELPNRILSGTVQVKPNIRRFQGSSVEFDDGSVVEDVDLVVFATGYKFSFPFLASQVVSVSENKASLYKYVFPPELDRPTLAIIGLVQPLGAIMPISEMQARWATRVFKGCAKLPSVSAMLKDIQYKKETMAKR-YVTSQRHTIQVDYVTYMDEIAELVGVKPALSRLLLTDPKLGLNVVFGPSTPYQYRLRGPGKWAGARQAILTQWERVAKPMQTRICDEPKAQR--SFKWPLILSATLTALVDTMKGYL
>XP_019936740_Paralichthys_olivaceus
MSRRVAVIGGGSSGLTAIKCCLDEGLEPVCYESSDDIGGLWRFKENPEPDRASIYHSVIINTSKEMMCFSDFPIPAHYPNYMHNSLIMNYFRMYADHFQLTKHIRFNTRVLQVKQRSDFSHSGQWDVEIETDGKREKHIFDAVMICIGHHCHPNLPLQDFPGIETFKGKYFHSRDYKTPEEWRNKKVIVVGIGNSGGDIAVELSRVSKQVYLSTRRGAWILNRVWENGMPLDLLF-NRVFDTIQKILPSSVVCDLGERRLNRRFDHSLYNLKPKHRLFSQHPTMNDELPNRILSGTVQVKPNICRFQGSSVEFDDGSIVEDVDLVVFATGYRFSFPFLASLVVSVSDNKASLYKYVFPPELDRPTLAIIGLVQPLGAIMPISEIQSRWATRVFKGCVKLPSVAAMLKDVQCKQDTMAKR-YVASQRHTIQVDYINYMDEIAEQVGVRPHILKILLTDPRLGFKVLLGPCSPYQYRLRGPGKWAGARQAILTQWERVLKPMQTRPCDEHKPKS--SYKWLLILSAAVTALLDKIKAYL
>XP_008275666_Stegastes_partitus
MTRRVAVIGGGSSGLTCIKCCLDEGLEPVCFESSDDIGGLWRFKENPEPDRASIYHSVIINTSKEMMCFSDYPIPAHYPNFMHNSLIMDYFRMYAGHFNLTKHIRFNTKVLQVKQRSDFSRTGQWDVETENDGKKEKHIFDAVMICIGHHCHPNLPLHDFPGIDTFQGKYFHSRDYKTPEEWRDKKVVVVGIGNSGGDLAVELSRVTKQLYLSTRRGAWVLNRVGENGYPRDLFF-NRIMNFLRTILPYGFLCSLGESQLNQRFNHAMYNLKPNHRVFSQHPTVNDELPNRILSGTVQVKPNIRRFQGSSVEFDDGSVVEDVDLVVFATGYRFSFPFLASHVVSVSDNKASLYKYVFPPELERPTVAIIGLVQPLGAIMPISEMQARWATRVFKGCIKLPSAAAMLKDIQYKQDTMAKR-YVTSQRHTIQVDYVAYMDEVAELVGVRPNILRMLLTDPRVGLNVMFGPCTPFQYRLRGPGKWAGARQTILTQWERVTRPMQTRPCTEPQPKS--SFKWPLLLSTTVAALLDRIKECL
>XP_028259363_Parambassis_ranga
MSRRVAVVGGGSSGLACIKCCLDEGLEPVCFESSDDIGGLWRFKENPEADRASIYHSVIINTSKEMMCFSDFPIPAQYPNYMHNSLIMEYFRMYADHFKLTKHIRFNTKVLQIKQRSDFSHSGQWDVETQNDGKKEKHIFDAVMICIGHHCQPHMPLQDFPGIDTFKGTYFHSRDYKTPEEWRNKKAVVIGIGNSGGDIAVELSRVTKQLYLSTRRGAWVLNRVGENGLPIDLLF-NRVVAMVKAVIPFRVFCSLGENRLNQRFDHALYNLKPKHRLFSQHPTVNDELPNRILSGTVQVKPNIRRFQGSSVEFDDGSIVEDVDLVVFATGYHFSFPFLASHVVSVSENKASLYKYVFPPEMDRPTLAIIGLVQPLGAIMPISEMQARWATRVFKGCVKLPTADAMLKDIQCKQDAMAKR-YVSSQRHTIQVDYVSYMDEIAELVGVRPNISRMLLTDPRLGLNVLFGPCTPYQYRLRGPGKWPRARQAILTQWERVTQPMQTRQRNEPESKT--SFKWPLVLSAAVSALLDRIKEHL
>XP_003974018_Takifugu_rubripes
MTRRVAVVGGGSSGLACIKCCLDEGLEPVCYESSDDLGGLWRFKENPESDRASIYHSVIINTSKEMMCFSDFPIPAHFPNYMHNSLIMDYFRMYADNFRLTKHIRFNTRVLQVKQRSDFSHSGQWDVETENDGKKERHIFDAVMICIGHHCNPNMPLQDFPGIDTFTGKYFHSRDYKTPEEWRNKKAVVIGIGNSGGDIAVELSRVTKQLYLSTRRGAWILNRVANNGLPFDLLF-NRVVNFIIKFLPYSVFCGLGERRLNQRFDHSLYNLKPKHRLFSQHPTMNDDLPNRILSGTIQVKPNIRRFQGSSMEFDDGSVVEDVDLVVFATGYTFSFPFLSSHVISVSENKTSLYKYVFPAELQRPTLAIIGLVQPLGAIMPISEMQARWATRVFKGCTKLPSVDSMMKDIECKKQKMAQR-YVTSSRHTIQVDYISYMDEIAEQVGVRPNILRLILTDPRLGWNVAFGPCTPYQYRLKGPGKWAGARQAILTQWERVVHPMQTRPCNDPKPRR--SLMWPIILSAAVTILLDKIKASL
>XP_023139622_Amphiprion_ocellaris
MTRRVAVIGGGSSGLACIKCCLDEGLEPVCFESSNDIGGLWRFKENPESDRASIYHSVIINTSKEMMCYSDYPIPAHFPNFMHNTLIMDYYRMYADHFKLIQHIRFNTKVSQVKQRSDFSRSGQWDVETENDGKKEKHIFDAVMICIGHHCQPNMPLHDFPGINTFTGKYFHSRDYKTPEEWRDKKVVVIGIGNSGGDIAVELSRVTKQLYLSTRRGAWVLNRVGNSGVPIDLSF-NRFTGFLRRNLPFGFFCSLAEKRLDQRFDHALYNLKPKHRLFSQHPTVNDELPNRILSGTVQVKPNIRRFQGSSVEFDDGSVVEDVDLVVFATGYRFSFPFLASQVLSVTENKASLYKYVFPPELDQPTLSIIGLVQPLGAIMPISEMQARWATRVFKGCIKLPSVAAMLKDIQYKQETMARR-YVTSQRHTIQVDYVDYMDEIAEMVGVRPNVFKLLLTDPRIGLSVVFGPSTPYQYRLGGPGKWAGARQAILTQWERMAKPMQTRPC-EVEPKR--SVMWPLVLSTAVSALLDRIKEHL
>XP_029355995_Echeneis_naucrates
MTRRVAVIGGGSSGLACIKCCLDEGLEPVCFESSDDIGGLWRFKENPEPDRASIYHSVIINTSKEMMCFSDFPIPAHFPNYMHNTLIMDYFRMYADHFQLTKYIRFHTKVLQVKQRSDISRSGQWNVETENDGKKEKHIFDAVMICIGHHCQPNLPLHDFPGIETFKGKYHHSRDYKTPEEWRDKKVVVIGIGNSGGDIAVELSRVTKQLYLSTRRGAWILNRVGNNGIPLDMTF-NRVLNTLKNILPFSVLCKMTENQLNQRFNHSLYNLKPKHRLFSQHPTVNDDLPNRILSGTVQVKPNICRFQETSVVFEDGSTVEDVDLVVFATGYKFSFPFLDSLLVSVSDNKASLYKYVFPPELDPPTLAVIGLVQPLGAIMPISEMQARWATRVFKGCIKLPTVTAMLEDIKCKQESMAKR-YVTSQRHTIQVDYVNYMDEIAQLVGVQPNVSRLLLTDPKLGLNVLFGPCTSYQYRLRGPGKWAGAREAILTQWQRMAQPMQTRSCDEPKHKR--SLKWFLILSAAVTALLEKIKVYL
>XP_029906420_Myripristis_murdjan
MTRHVAIIGAGSSGLACIKTCLDEGLEPVCFESSDDIGGLWRFKENPEPDRASIYHSVIINTSKEMMCFSDFPIPGHFPNYMHNSLIMEYFRMYADHFQLTRHIRFNTKVLQVKQRSDFSHSGQWDVETENDGKKERHIFDAVMICIGHHCHPNMPLQDFPGIHSFKGKYFHSRDYKTPEEWRDKKVVVIGIGNSGGDIAVELSRVTKQLYLSTRRGAWVLNRVSHNGIPLDLTF-SRAVNFVLNAIPFGLYCSLGERQLNQRFNHSLYNLKPKHRLFSQHPTLNDELPNRILSGTVQVKPNIRKFEGSSVEFEDGSVVEDVDLVVFATGYRFSFPFLASHVISVSGNQAPLFKYVFPPELDRPTLAVIGLVQPLGAIMPISEMQARWATRVFKGCNKLPSVAAMLKDVQCKQDTMAAR-YVTSQRHTIQVDYISYMDEIAELVGVKPSVPRLLLMDPRLGLSVMLGPCTPYQYRLRGPGKWAGARQAILTQWERVTQPMQTRPCDQPQCKC--SFVLPLILSAAVTAVLDKIKSYL
>XP_017284216_Kryptolebias_marmoratus
MTRRVAVIGGGSSGLACIKCCLDEGLEPVCFESSDDIGGLWRFKENPEPDRASIYHSVIINTSKEMMCFSDYPIPAHFPNFMHNSFIMNYFRMYADHFQLTKHIRLNTKVLQIKQRADFSRSGQWDVETENDGKREKHIFDAVMICIGHHCQPNLPLHDFPGIETFKGKYFHSRDYKVPEEWRDKKAVVVGIGNSGIDIAVELSRVTKQLFLSTRRGAWILNRVGENGMPLDMLF-NRVVNLLRKVLPFGYFCSVGENRLNQRFDHALYNLKPKHRLFSQHPTVNDDIPNRILSGTVQVKPNIRRFHGSSVEFEDGSVVDDIDLVVFATGYKFSYPFLSSSVISVSDNKASLYKYMFPPELDRPTLAVIGLVQPLGAIMPISEMQARWATRVFKGCLKLPSGAAMLKDIKCKEESMAKR-YVSSQRHTIQVDYIDYMDEISEMVGVRPRLSRILLTDPQLGLKLLFGPCTPYQYRLRGPGKWAGARQAIFTQWERVAQPMQTRQCDAPKPAR--SPMWPLVLSAAVSPFMSKITIHL
>XP_015832480_Nothobranchius_furzeri
MTRRVAIVGGGSSGLACIKCCLDEGLEPICYESSNDIGGLWRFKENPEPDRASIYHSVIINTSKEMMCFSDFPIPAEFPNFMHNSLIMDYFRMYADHFQLTKHIRFNTKVLQIKRRSDFSRSGQWDVETENDGKREKHIFDAVMICIGHHCQPNLPLHDFPGIETFKGKYFHSRDYKTPEEWRNKKVVVIGIGNSGGDIAVELSRVTKQLYLSTRRGAWILNRVGEGGIPLDLQF-NRVVDFFRRILPFGVFCSLGESQLNRRFNHALYSLKPKHRLFSQHPTINDELPNRILSGTVQVKPNIRQFQGSSVEFEDGSIVEDIDLVVFATGYKFSYPFLDSRVVSVTENKASLYKYVFPPELDHPTLAIIGLVQPLGAIMPISEMQARWATRVFKGCIKLPPAAAMLRDIKCKQEAMAKR-YVASPRHTIQVDYVDYMDQIAELVGVRPRIMRMLLTDPQLGLKVLLGPSTPYQYRLRGPGKWVGARQAIFTQWERVAKPLQTRLSDEPKPKK--ASKWPLIMFTAVTALLDNIRAYL
>XP_011472646_Oryzias_latipes
MTRRVAVIGAGSSGLVCIKCCLDEGLEPVCFESSDDFGGLWRFKEKPEQDRASIYPSVIINTSKEMMSFSDFPIPAHFPNFMHNSLIMDYYRMYADHFGLTKHIRFHTKVLLVKQKSDFSHSGQWNVETESDGKREKHIFDAVMICIGHHCQPHLPLHDFPGIETFKGEYFHSRDYKTPEEWRNKKVVVVGIGNSGGDIAVELSRVAKQVYLSTRRGAWVLNRVGDNGIPLDLTL-NRVLNLLAKILPYGFVCSTAEGRLNQRFDHALYNLKPKHRLFSQHPLVNDDLPNRILSGTIQVKPNVRRIQGSSVEFDDGSVVEDVDLVVFATGYKFSFPFLTSQVVSVTENKASLYKYVFPPELDRHTLAVIGLVQPLGAIMPISEMQARWATRVFKGCTKLPSVSAMMKDVESKQEEMQKR-YFKSQRHTIQVDYISYMDEIAEMLGVKPNLTKLMVTDPRLWLSVLFGPCTPYQYRLRGPGKWAGARQAILTQWERVVRPMQTRPCDEPKSKS--SSKWPVILAAALFASLERIKVYL
>XP_024135147_Oryzias_melastigma
MTRRVAVIGAGSSGLACIKCCLDEGLEPVCFESSDDFGGLWRFKENPEPDRASIYHSVIINTSKEMMCYSDFPIPAHFPNFMHNSLIMDYFRMYADHFRLTKHIRFNTKVLQVKQKSDFSHSGQWNVETENDGKKEKHIFDAVMICIGHHCQPNLPLHDFPGIETFKGKYFHSRDYKTPEEWRNKKVVVIGIGNSGGDIAVELSRVTKQLYLSTRRGAWVLNRVGDNGIPLDLTI-NRVLNFFVKILPYGFLCSLVEGQLNQRFDHALYNLKPKHRLFSQHPTVNDDLPNRILSGTIQVKPNVRRIQGSSVEFDDGSVVEDVDLVVFATGYKFSFPFLASQVVSVTENKASLYKYVFPPELERHTLAIIGLVQPLGAIMPISEMQARWATRVFKGCTKLPSQSAMIKDVKSKKEEMKKR-YFLTQRHTIQVDYIPYMDEIAEMVGVKPNIPRLMLTDPRLWMSVLFGPCTPYQYRLRGPGKWAGARQAILTQWERVVRPMQTRPCGEPESKK--SSKWPVILAGALAALLDKIKVYL
>XP_020487531_Labrus_bergylta
MARLVAVVGGGSSGLACIKCCLDEGLQPVCFESSDDLGGLWRFKENPEADRASIYHSVIINTSKEMMCFSDFPIPAHFPNYMHNSLIMDYFRMYADHFQLTKHIRFNTKVLQVKQRSDFSQSGQWDIETENEGKKEKHIFDAVMICIGHHCQPNLPLHDFPGIDTFKGQFFHSRDYKTPEQWRDKKVVVIGIGNSGGDIAVELSKVTKQLCLSTRRGAWILNRVSDGGFPRDVFN-TRVLKFQRQTLPFGFICNAAERRLNHRFDHSLYNLKPKHRLFSQHPTVNDELPNRILSGTVQVKPNVRRFQGSSVEFDDGSVVEDVDLVVFATGYRFSFPFLASQVLSVSDNKASLYKYVFPHELQRHTLAIIGLVQPLGAIMPISEMQARWATRVFKGCIKLPSEATMMKDIQSKTEAMTKR-YVSSQRHTIQVDYISYMDEIAEQVGVRPSVLRLLLTDPRMGLNVLLGPCTPYQYRLQGPGKWAGAHQAILTQWERVTQPMQTRPCPAAEPHR--SFLWPLMVSAAVTELLERIKVFM
>XP_027884311_Xiphophorus_couchianus
MSRRVAVVGAGSSGLTCMKCCLDEGLEPVCFESSDDIGGLWRFKENPEPDRASIYNSLIINTSKEMMCYSDFPIPAHFPNYMHNALILDYFRMYADHFQLTKHIRLHTRVVNIKRRSDFSRSGQWDVETENDGKKEKHIFDAVMICIGHHCHSHLPLHDFPGIETFKGEYFHSRNYKTPEQWRNKKAVVIGIGNSGGDIAVELSRFAKQVYLSTRRGAWILNRVGDNGIPLDMVL-TRLTNALRHVIPSSYISSIMENKLNSRMNHSLYSLKPKHRLFSQHPTVNDDLPNRILSGTVQVKPNIRRFHGSSVEFDDGSVVDDVDLVVFATGYKFSFPFLASNVVPVTDNQTSLYKYVFPPDLDRPTLAIIGLVQPLGAVMPISEMQARWATRVFKGCIKLPSLPNMQRDIQCKQEAMARR-YVSSQRHTIQVDYLDYMDEIADLVGVRPRVSRLLLTDPKLGLNVLFGPCTPYQYRLRGPGKWAGARKAILTQWERVCQPLQTRPCKDPERRR--SLKLPLLLSAVVAALLDRVKSSL
>XP_028301280_Gouania_willdenowi
MTRRVAVVGGGSSGLACIKSCLDEGLDPVCFESSNDIGGLWRFKENPESDRASIYHSVIINTSKEVMCFSDFPIPAHFPNYMHNSLIMDYFRMYADHFQLTKHVRLNTKVLQVKQRTDFSRSGQWDVETENEGKREKHIFDAVMICIGHHCIPNLPLHDFPGIDAFTGKYFHSRDYKTPEEWRNKKVIVIGIGNSGGDIAVELSRVTKQLYLSTRRGAWILNRVGDNGLPLDLAF-TRLASYLQKILPFSYTCSWFEGRLNKRFDHALYNLKPKHRVFNQHPTLNDELPNRILSGTVQVKPNIRCFKGSTVEFDDGSVVKDVDLVVFATGYRFSYPFLGSHVVSVSDNKASLFKYMFPPELDRPTLAFIGLVQPLGAIMPISELQSRWATRVFKGCAKLPSTAAMLQDIQYKEKAMAQR-YVTSSRHTIQVDFVPYMDEIADMIGVRPKILRMLLTEPRLALHVLLGPCTPYQYRLNGPGKWAGARQAIFTQWERVTKPMQTRPQKQPEPMS--LYRWFFLMSAAVTAALGNVKGYL
>XP_030228586_Gadus_morhua
MTRRVAVIGAGCSGLACIKTCLDEGLEPVCFESSDDIGGLWRFKENPEPNRASIYHSVIINTSKEMMCYSDFPIPAEYPNYMHNSLIMEYFRKYAEHFQLTKHIRFKTTVLQVKQRTDFSHSGQWDVETENEGKRQKHIFDAVMICIGHHCHPNMPLQDFPGIDSFKGVYFHSRDYKTPEQWRNKKVVVIGIGNSGGDIAVELSRFSKQVYLSTRRGAWILNRVGDNGWPLDLSF-NRILNYAKLLLPFNVFCSLGERALNQRFNHSLYNLKPKHRLFNQHPTLNDDLPNRILSGTVQVKPNIHRFQGSSVEFDDGSVVDDIDLVVFATGYSFSFPFLASNVLPVSGNKASLYKYVFPPDLERNTLAVIGLVQPLGAIMPISEIQARWATRVFKGCSKCPSVAAMLKEVECKQETMARR-YVSSPRHTIQVDFVDYMDEVADQFGVRPSILRLFLTDPRVALSVLFGPSTPYQYRLRGPGKWAGARQAILTQWDRVIQPMMTNGCNHPEPKR--SVLVPLALLATLSALLDRIKRFV
>XP_020774365_Boleophthalmus_pectinirostris
MSRRVAIVGAGASGLTSIKCCLDEGLEPVCFESSDDIGGLWRYKENPEPDRASIYHSLIINTSKEMMCFSDFPIPGHYPNFMHNCFIMDYFRLYANNFNLLKYIRLQTKVLHIKQRSDFSRTGQWEVETENEGKKERHIFDAVMICIGHHCQPNLPLHDFPGIDTFTGKYFHSRDYKTPEVWRNKKVVVIGIGNSGGDIAVELSRFAKQVYLSTRRGAWILNRVGHQGMPLDLYF-NRVVRFIRTLLPFGMFCTLGENQLDQRFNHSLYNLRPKHRLLSQHPTVNDDLPNRILAGMIQVKPNIRRLQGSSVEFEDGSVVEDIDLVVFATGYKFSYPFLASQVVSVSNNKASLFKYVFPPELDKPTLAIIGLVQPLGAIMPISEMQARWATRVFKGLVKLPSTCVMQRDIRCKEETMAKR-YVASQRHTIQVDYIDYMDEIAKQFGVTPNFLKLMVTDPRLWSKITFGPATPYQYRLRGPGKWAGARQAILTQWDRVAEPMQTRPCNDPNPEQ--RAWWPFILT-VMSALSDKIKCFL
>XP_028977647_Esox_lucius
MVQRVCVIGGGSSGLTSIKSCLEEGLEPICFESSDDIGGLWRFKENLEAERASIYSSVIINTSKEMMCFSDYPIPAHFPNYMHNSLIMDYFRMYAENYHLTKHIRLQTKVLQVKPRPDFSQSGQWDVETENKGEKERHVFDAVMICVGHHCHPNLPLHDFPGIDTFEGQYIHSRDYKTAEDWKGKRVVVIGIGNSGGDIAVELSRVSKQVFLSTRRGAWIMNRVGEHGMPTDMVF-NRMSKKVMSMLPFSMLCRLGENQVNKRFDHSLYSLKPKHRLFSQHPTVNDELPNRILSGTVRIKPNIRRLQGTSVEFDDGTVEDNIDLVVFATGYNISFPFLPPHVLALSKNKATLYKYVFPPGLEHPTLAVIGLVQPLGAIMPISELQARWVTRVFKGVTKLPSKDNMLKDIKQKEDSMAKR-YVTSQRHTIQVNYIEYMDEIADQVGVRPNLLWLLLTEPGLGLRVLLGPCTPYQYRLRGPGQWDGARQAILTQWDRVAQPLRTRPSEISEHKR--SLPLALTLGAALSPLLDKIKPYL
>XP_029563292_Salmo_trutta
MSRRVCVIGGGSSGLTSIKSCLEEGLEPTCFESSDDIGGLWRFKENPEADRASIYHSVIINTSKEMMCFSDFPIPAHFPNYMHNSLIMDYFRMYAEHFQLTKHIRFQIRVLQVKPRPDFSRSGQWDVETENKGEKEKHIFDAVMICIGHHCHPNLPLHDFPGIDTFKGQYFHSRDYKTAEEWRGKRVVVIGIGNSGGDIAVELSRVTKQVFLSTRRGAWILNRVGRDGVPIDFQF-SRVLKMVQSVLPFGLVCRLGENKVNQRFNHSLYSLQPKHRLFSQHPTVNDELPNRILSGTVQVKSNIRRIQGSSIEFDDGTVEDNIDLVVFATGYNFSFPFLPSSMLPVSGNKANLYKYMFPPGLERPTLAVIGLVQPLGAIMPISEMQARWATRVFKGLNTLPSMDCMLKDIKHKEETIAKR-YVTSQRHTIQVEYIDYMDQIAYQVGVRPSLLGLLLRDPGVWLCVLLGPCAPYQYRLRGPGQWDGARQAILTTWDRMAGALKTRPLDIPEPKS--SLPLTLTMGAALTTWQDKIKPYL
>XP_014072309_Salmo_salar
MSRRVCVIGGGSSGLTSIKSCLDEGLEPTCFESSDDIGGLWRFKENPEADRASIYHSVIINTSKEMMCFSDFPIPAHFPNYMHNSLIMDYFRMYAEHFQLTKHIRFQIRVLQVKPRPDFSRSGQWDVETENKGEKEKHIFDAVMICIGHHCHPNLPLHDFPGIDTFKGQYFHSRDYKTAEEWRGKRVVVIGIGNSGGDIAVELSRVTKQVFLSTRRGAWILNRVGQEGVPIDFQL-NRVLKMVQSVLPFGLVCRLGENKVNQRFNHSLYSLQPKHRLFSQHPTVNDELPNRILSGTVQVKPNIRRIQGSSIEFDDGTMEDNIDLVVFATGYNFSFPFLPSSMLPVSGNKANLYKYMFLPGLERPTLAVIGLVQPLGAIMPISEMQARWATRVFKGLNTLPSMDCMLKDIKHKEETIAKR-YVTSQRHTIQVEYIDYMDQIAYQVGVRPSLLGLLLRDPGVWLRVLLGPCTPYQYRLRGPGQWDGARQAILTTWDRMAGALKTRPSDIPEPKS--SLPLTLTMGAALTTWQEKIKPYL
>XP_023859617_Salvelinus_alpinus
MSRRVCVIGGGSSGLTSIKSCLDEGLEPTCFESSDDIGGLWRFKENPEADRASIYHSVIINTSKEMMCFSDFPIPAHFPNYMHNSLIMDYFRMYAEHFQLTKHIRFQIRVLQVKPRPDFSRSGQWDVETENKGEKEKHIFDAVMICIGHHCHPNLPLHDFPGIDTFKGQYFHSRDYKTAEEWRGKRVVVIGIGNSGGDIAVELSRVTKQVFLSTRRGAWILNRVGQQGVPIDFEL-NRVLNMAKSVLPFGLVCRLRENKINQRFNHSLYSLQPKHRLFSQHPTVNDELPNRILSGTVQVKPNIRRLQGSSIEFDDGTVEDNIDLVVFATGYNFSFPFLPSNMLPVSGNKASLYKYMFPPGLERPTLAVIGLVQPLGAIMPISEMQARWATRVFKGLNKLPSMDCMLKDIKHKEETIAKR-YVTSQRHTIQVDYIDYMDQIAYQVGVRPSLLGLLLRDPGVWLCVLLGPCTPYQYRLRGPGQWNGARQAILTTWDRMAGALKTRPSDIPEPKS--SLTLTLTVGAALTTWQDKIKPYL
>XP_020354843_Oncorhynchus_kisutch
MSRRVCVIGGGSSGLTSIKSCLDEGLEPTCFESSDDIGGLWRFKENPEADRASIYHSVIINTSKEMMCFSDFPIPAHFPNYMHNSLIMDYFRMYAEHFQLTKHIRFQIRVLQVKPRPDFSRSGQWDVETENKGEKEKHIFDAVMICIGHHCHPNLPLHDFPGIDKFKGQYFHSRDYKTAEEWRGKRVVVIGIGNSGGDIAVELSRVTKQVFLSTRRGAWILNRVGQQGVPMDFQL-NRVLKMAQSVLPFGLVCRLGENKINQRFNHSLYSLQPKHRLFSQHPTVNDELPNRILSGTVQVKPNIRRLQGSSIEFDDGTVEDNIDLVVFATGYNFSFPFLPSNMLPVSGNKANLYKYMFPPGLERPTLVVIGLVQPLGAIMPISEMQARWATRVFKGLNKLPSMDCMLKDIKHKEETIAKR-YVTSQRHTIQVDYIDYMDQIAYQVGARPSLLGLLLRDPGVWLCVLLGPCTPYQYRLRGPGQWDGARQAILTTWDRMAGALKTRPSDIPEPKS--SLPLTLTVGAALTTWQDKIKPYL
>XP_024277530_Oncorhynchus_tshawytscha
MSRRVCVIGGGSSGLTSIKSCLDEGLEPTCFESSDDIGGLWRFKENPEADRASIYHSVIINTSKEMMCFSDFPIPAHFPNYMHNSLIMDYFRMYAEHFQLTKHIRFQIRVLQVKPRPDFSRSGQWDVETENKGEKEKHIFDAVMICIGHHCHPNLPLHDFPGIDKFKGQYFHSRDYKTAEEWRGKRVVVIGIGNSGGDIAVELSRVTKQVFLSTRRGAWILNRVGQQGVPMDFQL-NRVVKMAQSVLPFGLVCRLGENKINQRFNHSLYSLQPKHRLFSQHPTVNDELPNRILSGTVQVKPNIRRLQGSSIEFDDGTVEDNIDLVVFATGYNFSFPFLPSNMLPVSGNKANLYKYMFPPGLERPTLVVIGLVQPLGAIMPISEMQARWATRVFKGLNKLPSMDCMLKDIKHKEETIAKR-YVTSQRHTIQVDYIDYMDQIAYQVGARPSLLRLLLRDPGVWLCVLLGPCTPYQYRLRGPGQWDGARQAILTTWDRMAGALKTRPSDIPEPKR--SLPLTLTVGAALTTWQDKIKPYL
>XP_029488734_Oncorhynchus_nerka
MSRRVCVIGGGSSGLTSIKSCLDEGLEPTCFESSDDIGGLWRFKENPEADRASIYHSVIINTSKEMMCFSDFPIPAHFPNYMHNSLIMDYFRMYAEHFQLTKHIRFQIRVLQVKPRPDFSRSGQWDVETENKGEKEKHIFDAVMICIGHHCHPNLPLHDFPGIDKFKGQYFHSRDYKTAEEWRGKRVVVIGIGNSGGDIAVELSRVTKQVFLSTRRGAWILHRVGQQGVPIDFQM-NRVLKMAKSVLPFGLVCRLGENKINQRFNHSLYSLQPKHRLFSQHPTVNDELPNRILSGTVQVKPNIRRLQGSSIEFDDGTVEDNIDLVVFATGYNFSFPFLPSNMLPVSGNKANLYKYMFPPGLERPTLVVIGLVQPLGAIMPISEMQARWATRVFKGLNKLPSMDCMLKDIKHKEETIAKR-YVTSQRHTIQVDYIDYMDQIAYQVGVRPSLLGLLLRDPGVWLCVLLGPCTPYQYRLRGPGQWDGARQAILTTWDRMAGALKTRPSDIPEPKS--SLPLTLTVGAALTTWQDKIKPYL
>XP_021459892_Oncorhynchus_mykiss
MSRRVCVIGGGSSGLTSIKCCLDEGLEPTCFESSDDIGGLWRFKENPEADRASIYHSVIINTSKEMMCFSDFPIPAHFPNYMHNSLIMDYFRMYAEHFQLTKHIRFQIRVLQVKPRPDFSRSGQWDVETENKGEKEKHIFDAVMICIGHHCHPNLPLHDFPGIDKFKGQYFHSRDYKTAEEWRGKRVVVIGIGNSGGDIAVELSRVTKQVFLSTRRGAWILNRVGQQGVPMDFQL-NRVLKMAQSVLPFGLVCRLGENKINQRFNHSLYSLQPKHRLFSQHPTVNDELPNRILSGTVQVKPNIRRLQGSSIEFDDGTVEDNIDLVVFATGYNFSFPFLPSNMLPVSGNKANLYKYMFPPGLERPTLVVIGLVQPLGAIMPISEMQARWATRVFKGLNKLPSMDCMLKDIKHKEETIAKR-YVTSQRHTIQVEYIDYMDQIAYQVGARPSLLGLLLRDPGVWLCVLLGPCTPYQYRLRGPGQWDGARQAILTQWERVAQPFRTRMAAQPESRRACSLRLTLTLSGALTGLLYKLYSPS
>XP_018589728_Scleropages_formosus
MARRVAVIGGGSSGLTCIKCCLDEGLEPVCFESSDDIGGLWRFKEDPESDRASIYHSLIINTSKEMMCFSDYPIPAHFPNYMHNSLIMDYFRMYAEHFQLTRYIHFQTTVCSVKQRPDFSYSGQWDVVVKNEGREEKYIFDAVMICIGHHVYPNLPLKDFPGIETFKGDWMHSRDYKIPEQWRNKRVVVIGIGNSGGDIAVELSRAAQQVFLSTRRGAWILNRVGKNGIPLDLLF-NRVMYLLGYVLPFGFLCSLWECAVNKRFNHTLYSLKPKHRLMSQHPTVSDELPNRIISGTVLVKPNICRFQDSSVVFEDGTVEDDIDLVVFATGYRFAFPFLSSPVLSVSENRASLYKHVFPPDLERHTLAIIGLVQPLGAIMPISEMQARWATRVFKGLNKLPSTDRMWKDIKSVTEEMSKR-YVPSARHTIQVDFTPYMDELANQFGVRPNILKLLLTDPRLGFSVLFGPCTPYQFRLRGPGKWAGARNAILTVWDRVSKPMMTRVVPEPRPSR---LPKLLVLS--LMAALNNWRMYV
>XP_023650246_Paramormyrops_kingsleyae
MACRVAVIGGGISGLICIKCCLDEGLEPVCFESSDDIGGLWRFKEEPEKDRASIYPSVTINTSKEMMSFSDFPIPAHFPNYMHNSLIMDYFQMYAEHFKLLRYVRFQTTVCSVSQRPDFARSGQWDVVTKNQGQEERHIFDAIFVCIGHHACPHIPLKDFPGIETFKGKWFHSRDYKSPEEWLGKRVVVIGIGNSGGDIAVELSRVAKQVFLSTRRGSWIVNRVGDKGFPMDMRF-SRLTHMLTVILPITLTSMIGERRLNKRFNHKLYSIKPKHRLFSQHPTVNDELPNRILSGTVLVKTNVSRIEGSSVMFEDGTVEEDIDLVVFATGYTFSFPFLPSSVISVSENKTLLYKYVFPPTLERPTLAIIGLVQPLGAIMPISEMQARWATRVFKGLNKLPPVNRMLKDIKVTKEMMEKR-YVTSQRHTIQVDYVRYMDELARQFGVRPKLLRLLLRDPRLGLSVLLGPCTPYQYRLYGPGQWEGARQAILTQWERVAQPMKTRAVPEPPSSR---LPLLLALSGAL-ASLSNWRMYV
>XP_028666542_Erpetoichthys_calabaricus
MKRRIAVIGAGASGLAAIKCCLDEGLEPMCFEQSDGLGGLWRFKEEPEDGRSSIYRSVIINSSKEMMCYSDFPIPDDFANFMHNSKILEYFHLYARHFDLLRYIRFKTTVRRVKMRPDFSRSGQWEVVTATGGLEESAIFDGVMVCTGHHTYPHLPLQDFRGIETFQGEYFHSREYKGPEKFLGKRVIIIGVGNSGGDLAVELSRIADQVFLSTRRGCWVLNRILDDGLPYDMLLITRFASLLKKILPFNFLNWMEEQKLNKRFDHKLYGLQAKHRVSSQHPTVNDELPNRIISGTVVVKPNIKELRGSSVTFEDGSVEDKIDVVIFATGYNVSFPFLDSSVITVRHNQVSLYKHVFPPALEHPTLAFIGLVQAHGPLMVVAEMQARWVTRVFAGFGKLPQTKVMLKDIQRKKDELAK--FVSSQRHTFEEDFIYYMDELATQIGTRPSIPWLFLRDPRLALVVFLGPCTPYQYRLMGPGKWAGARNAIFTQWERVFKPLQTRMQ--EKPRRSAG-ALLFKVTTAV--LCAMVTYYV
>XP_028666543_Erpetoichthys_calabaricus
MKRRVAVIGAGLSGLTAIKCCLEEGLQPVCFEQSDEIGGLWRFKEEPQDGQASIYQSLTTNTSKEMMCYSDFPFPAHVPNYLHHSKVLEYLHSYARHFDLLRHICFKTLVRSVKKRPDFTRSGQWEVVTVNEGLEESAIFDGVLVCAGHHTYPHLPLQDFPGVETFEGQYLHSRNYKRPERFQGKRVVVIGMRNSAVDIAVELSRVTEQVFLSTRSGSWLISRIAGDGFPTDVFYNTRLVNLLQRLLPFTWVNWLAERHLQQRVQHRLYGIQPRHRALSRIPTLNDELPSRIICGAVVVKPNVKELRGSSVVFEDGTVEDRIDVVIFATGYKVSFPFLDPSLVPVSKSWKCLYKHVFPAALERPTLAFIGLASPRGSLLPVCELQSRWSARVIAGSQTLPPAKVLNEDIEKKSKVSKR--LVASQWETPEEDFISYMDELAVQIGVRPSVPWLFLRDPRLAKAVLLGPCTPYQYRLSGPGKWAGARGAILTQWARIKEPLRARRC--DDPQSFSG--LLFGLTAAV--LCVAVTCYV
>XP_012817919_Xenopus_tropicalis
IIMKVAVIGAGASGLTAIKCCLDEGLEPTCFERSDDIGGVWRFTEHVENGRASIYESLVSNTSKEMMCYSDFPMPDTFPNFLNHTKMMDYYRMYAETFNLLKYIQFKTLVCNIRKHPSFQSTGQWEVTLDKDGKQQTSTFNFVMICTGHYSDPYYPLDSFPSIQQFQGQYFHSRDFKRSDGYKGKKVLIIGTGSSACDIAVELSRTAAQVFLSTRKGTWVTSRTSDKGYPWDACLFTRFQEWFKNKLPSSIVLWWTEKKINMWFQHANYGLQPTKSSQFRELVYNDELLSRIICGSVLVKSAVTEITATSVEFDDGTTEKDIDVVIFATGYIFNFPYFDEPIIKAD-NSINLYRNIFPASLKKPTLGFIGLIRPLGPFMSVAEVQARWVTRVFKGLCNFPPQEAIMKDIAKKKENFIKR-FKPQQSNSLTMEYIEYLDELTSDIGAKPNILSFLLSDPALGWMLYFGPCTPAQYRLTGPGKWRHARNHIMTTWDRIVKPTRTRVVK-KVEKSIAITFL-LSAVCALTLLLAALMYQ-
>F6TKY1_Xenopus_tropicalis
MAKKVAVIGAGTSGLVAIKTCLDEGLEPVCFERSNDIGGLWRFNG--EDGRASIYKSVIINTSKEMMCYSDFPIPEDYPNFMHNSKIFSYFRMYAEHFQLFKYIRFKTSVNSVKKCPDFATSGQWEVVIETEGKQE--AFDAVLVCTGHHTNAHLP--SFPGIERFKGQYFHSRDYKNPAEFSGKRVIVIGIGNSGGDIAVELSRTASQVFLSTRRGSWI--------YP-DMLNITRF---LNTLIPISMLNWIGESKVNRRFDHANYGLMPKHSSQFRELVYNDELLSRIICGSVLVKSAVTEITATSV-FDDG-TEKDIDVVIFATGYIFNFPYFDEPIIKAD-NSINLYRNIFPASLKKPTLGFIGLIRPLGPFMSVAEVQARWVTRVFKGLCNFPPQEAIMKDIAKKKENFIKR-FKPQQSNSLTMEYIEYLDELTSDIGAKPNILSFLLSDPALGWMLYFGPCTPAQYRLT--GKWRHARNHIMTTWDRIVKPT-----------SI-ITFL-LSAVCALTLLLAALMYQ-
>XP_018414557_Nanorana_parkeri
--MKVAVIGAGNSGLTSIKCCLDEGLEPVCFERTDDVGGLWNYKPEVQDGRASIYESVVTNTSKEMMCYSDFPFPEDCPNFLHNTKMVEYYRQYAERFGLLKYIQFKTLVCSVKKHPNFPMTGQWEVTTEKDGKKQTSIFDAVIVCSGHHTDPHCPLESFPGISKFKGQYFHSKEYKTSKGFKGKRVLVVGMGNSGTDLAVELSRTASQVYLSTRRGCWVMSRVFDQGFPWDICFDTRFQNLLRNTLPTSIITWMTEKKMNEWFDHAHYGLQPRDSTQFKEPLFNDELPSRIICGYIVVKPNVAEFTETSVKFDDGSIEENIDVVVFATGYQYSFPFIDKSIIKIE-NKINLYKSVFPKNLEKATLGVIGLIQPLGPIMAASEIQARWIARVFKGLCKLPSQDRIQKDIDLKKKILLQR-FG--KEYSLQLDYIEYLDEIATEIGCKPNILGLLVTDPVLALKVVFGPCTPAQYRLRGPGQWPMARKQIMTTFDRILKPTKTRVVRAHEEKSSSIVYV-MGALCILALLFALVMYR-
>NP_001083447_Xenopus_laevis
--MKIAIIGAGSSGLTSIKCCLDEGLEPTCFERSDDIGGVWRFAHEVESGRASIYESVVSNTSKELMCFSDFPYPENFPNYLHNSKMLEYYRMYANHFGLLKYIQFKTLVISVRKCSDFASTGQWSVTTEKEGQQETAVFDAVMICSGHHSEPHFPLDSYPGIKQFKGQYFHSREYKTSTGYQGKRVVIIGMGNSATDIGVELSRTAAQVFLSTKRGSWVIRRVSDNGYPSDVLANRRFHNWMRNILPSDLVMWNTEKKFNQWFDHVNYGLQPTDRSQFKEPLFNDDLPSRITCGSLLVKTSVREITETAVQFDDGTVEENIDVIIFATGYNYCFPFLDESVIKIDSSRTYLYKNIIPPNLEKATLGILGLIQPLGPIMPTTELQARWISRIFKGLCRFPPINEVMDELEKDRKIFIKR-YGTTRENRLQVDFIEYLDSLASDIGVKPNILRLFLTDPLLALAVCFGPCTPAQFRLQGPGKWPQARKQIMTTWDRIIKSSKTRTVKSQGPRFVTAALL-LAILCLVVLLLSIFIN--
>NP_001005050_Xenopus_tropicalis
--MKIAIIGAGSSGLTSIKCCLDEGLEPTCFERSNDIGGVWRFTHEVEDGRASIYESVVSNTSKELMCYSDFPYPENFPNYLHNSKMLEYYRMYVDHFGLLKYIQFKTVVLSVQKCSDFASTGRWSVTTEKEGTQENVIFDAVMVCSGHHSEPHFPLDSYPGIKQFKGQYFHSQEYKNPTEYKGKRVVIIGMGNSASDIAVELSRTAAQVFLSTKRGAWVIRRVSDNGYPSDILHNRRFYIWMRNALPSDLVMWITEKKFNQWFDHANYGLQPTDRTQFKEPLFNDDLPSRITCGSVLVKTSVRKITETAVQFEDGTVEENIDVIIFATGYNYSFPFLDASVIKIDSSRTYLYKNIIPPNLEKATLGILGLIQPLGPIMPTAELQARWITRIFKGLCRFPPKNEVMDDIEKDRKIFIKR-YGTTRENRLQVEFIEYLDSLASDIGVKPNIWYLFLTDPLLAMALCFGPCTPAQFRLTGPGKWPQARKQVMTTWDRIIKSTKTRTVKSKGPRFVTATRL-LAALCLVVLLLSIFVYQ-
>XP_003225492_Anolis_carolinensis
MAKRIAVIGAGVSGLTSIKACLEEGLEPTCFEQSNDIGGLWRFTEKLEEGRASIYYSVVTNTSKEMTCFSDFPMPEHFPNFLHNSKFLQYLHLYAKHFDLLKYIKLKTTVLRIEKSQDYSISGQWAVVTEKDGKQEFFIFDAVMVCTGHQNEAYIPLKDFPGFEKFKGNYFHSQNYKDPDGFMGKTVLIIGMGNSAADIAAEICRKAKKVFISTRNGSWVMSRVDDNGYPWDTIFHTRFKNMIQNSLPWFLLQWMIEKKMNQWFNHENYGLVPKNRSLLKEPVFNDDLPSRILCGAVTVKPSIKEFTETSAIFEDGSIEENVDIVIFATGYNVAFPFVDKSVIEVTDNRIPLYKHIFPIHLEKPTFAIIGLIQPLGSIMPTSELQARWATRVFKGLSSLPSVSTMVADTNQRNERRIQR-FGTSRNQSIQTDFIEYLDELAVELESKPNLFSLLLRDPKLAMMIFFGPCSPFQFRLMGPGKWAGARDAIFTQKERVIKPTKTRVVG-NSPSYKQFF-L-LKISGIIVVLA-ALFLIS
>XP_007441417_Python_bivittatus
MSKKVAVIGSGVSGLTSIKACLEEGLEPTCFEQSSDIGGLWRFTEDVEERKASIYRSLTSNSSKEMSCFSDFPMPDNFPNFLHNAKFLEYLRLYAKHFDLLKYIRFKSQVVHVEKCQDFSTTGQWNMIVEKDGKQESFTFDAVMICTGHQIEAYTPLNSFPGFEKFKGNSFHSQNYKDPKGFEGKTIVIIGMGNSAADIAVEICKKAKKVVLSARGGTWVMSRVYDNGYPWDTIYHSRFINFIRNSVPWFVLRWMTEQKMNQWFNHENYGLVPQNRYLMKEPVFNDDLPSRILCGYVNVKPLVRQFTETSAIFEDGTVVENVDVVIFATGYTVAFPFLDKSVLEVEDNRVPLYKHVFPPHLEKPTLAIIGLIQPLGPIMPTSELQARWATRVFKGLSLLPSECAMVADTIKRNEKRIKW-FGTSRSQSIQTEFIDYLDELAVATGSKPDLFPLLLRDPILAWAMFFGPCNPFQFRLKGPGKWTGARDAILTQKERIIKPTKTRVVS-SSSNHTPFS-L-LTILGLLGILV-ALFLVL
>XP_013919636_Thamnophis_sirtalis
MSKRVAIVGSGVSGLTSIKACLEEGLEPICFEQSNDIGGLWRFTETVEERKASIYRSLTSNSSKEMSCFSDFPMPDNFPNFLHNIKFLEYLRLYANHFELLKYIRFKSLVVHVEKCQDFSTTGQWNVTIEKDGKQESFTFDAVMICSGHQIEPYTPLNSFPGFEKFKGNSFHSQNYKDSEGFEGKTVVIIGMGNSAADIAVEICKKANKVVLSARGGTWVMSRVYDNGYPWDTLYHTRFLNFIRNSVPWFVLKWMTEQKMNQWFNHENYGLVPQNRYLMKEPVFNDDLPSRILCGYVNVKPLVRQFTETSAVFEDGTVVENVDIVIFATGYSVAFPFLDKSVLEVEDNRVPLYKHVFPPHLEKPTLAVIGLIQPLGPIMPTSELQARWATRVFKGLSLLPSERAMMADTIKRNEKRTKW-FGTSRSQSIQTDFIDYLDELAAALGSKPDLFSLLLWDPILAWAMCFGPCNPFQFRLKGPGKWTGARDAILTQRERIIKPTKTRVVT-SSSNHTLFS-L-LTAIGLLLILA-AFFLFL
>XP_026537986_Notechis_scutatus
MSKRVAVIGSGVSGLTSIKACLEEGLEPTCFEQSNDIGGLWRFTETVEERKASIYRSLTSNSSKEMSCFSDFPMPDNFPNFLHHTKFLEYLRLYAKHFDLLKYIRFKSPVVHVEKCQDFSTTGQWNVILEKDGKQESFTFDAVMVCTGHQIETYTPLNSFPGFEKFKGNSFHSQNYKDSEGFEGKTVVIIGMGNSAADIAVEICKKAKKVVLSARGGTWVMSRASDNGYPWDTIYHSRFINFIRNSIPWFVLKWMTEQKMNQWFNHENYGLVPQNRYLMKEPVFNDDLPSRILCGYVSVKPLVRQFTETSAIFEDGTVVENVDIVIFATGYSVAFPFLDKSVLEVEDNRVPLYKHVFPPYLEKPTLAVIGLIQPLGPIMPTSELQARWATRVFKGLSLLPSERAMIADTIKRNEKRTKW-FGTSRSQSIQTVFIDYLDELAAALGSKPDLFSLLLWDPILAWAMFFGPCNPFQFRLKGPGRWTGARDAILTQNERIIKPTKTRVVS-NSSNHTLFS-L-LTAIGFLGILA-AFFFFL
>XP_026559191_Pseudonaja_textilis
MSKRVAVIGSGVSGLTSIKACLEEGLEPTCFEQSNDIGGLWRFTETVEERKASIYRSLTSNSSKEMSCFSDFPMPDNFPNFLHHTKFLEYLRLYAKHFDLLKYIRFKSPVVHVEKCEDFSTTGQWNVILEKDGKQESFTFDAVMVCTGHQIETYTPLNSFPGFEKFKGNSFHSQNYKDSEGFEGKTVVIIGMGNSAADIAVEICKKAKKVVLSARGGTWVMSRVSDNGYPWDTIYHSRFINFIRNSIPWFVLKWMTEQKMNQWFNHENYGLVPQNRYLMKEPVFNDDLPSRILCGYVSVKPLVRQFTETSAIFEDGTVVENVDIVIFATGYSVAFPFLDKSVLEVEDNRVPLYKHVFPPYLEKPTLAVIGLIQPLGPIMPTSELQARWATRVFKGLSLLPSERAMIADTIKRNEKRTKW-FGTSRSQSIQTVFIDYLDELAAALGSKPDLFSLLLWDPILAWAMFFGPCNPFQFRLKGPGKWTGARDAILTQNERIIKPTKTRVVS-NSSNHTLFS-L-LTAIGFLGILA-AFFFFL
>XP_015687527_Protobothrops_mucrosquamatus
MSKRIAVIGSGVSGLTSIKACLEEGLEPTCFEQSSDIGGLWRFTETVEERRASIYRSLTSNSSKEMSCFSDFPMPDNFPNFLHNAKFLEYLRLYAKHFDVLKYIRFKSPVVHVEKCQDFSTTGQWNVIVEKDGKQESFTFDAVMICTGHQIEAYTPLNSFPGFEKFKGNSFHSQNYKDSEEFEGKTVVIIGMGNSAADIAVEICKKAKKVVLSARGGTWVMSRVYDNGYPWDTIYHTRFINFIRNSIPWFVLKWMTEHKMNQWFNHENYGLVPQNRYLMKEPVFNDDLPSRILCGYVSVKPLVRQFTETSAIFEDGTMVENVDIVIFATGYSIAFPFLDKSVLEIEDNRVSLYKHVFLPHLEKPTLAVIGLIQPLGPIMPTSELQARWATRVFKGMNIL-YNRAMMADTIKRNEKRIK--FGTSHSQSIQTDFIDYLDELAAALGSKPDLFSLLLWDPILAWAMFFGPCNPFQFRLKGPGKWNGARDAILTQRERIIKPTKTRIVS-SSSNHTLFS-L-LTAIGLLGILA-AFFLFL
>XP_020670361_Pogona_vitticeps
MAKRVAVIGAGVSGLTSIKCCLEEDLEPTCFEQSSDIGGLWRFTEKIEERRASIYNSVITNTSKEMMCFSDFPMPEHFPVFLHHSKFLEYLRLYADHFNLLKYIRFYTAVIHIEKAQDYSTTGQWTVVTEKNGKQECFTFDAVMICTGHQIEAYTPLESFPGLETFKGNIFHSRNYKSSEGFEGKTVVIIGMGNSAADIAVETCRKAKKVFISTRGGTWVMSRVYDNGYPWDTIFHTRFNNVIRNSLPWLLLRWLTEKKMNQWFNHENYGLVPRNRSLMKEPVFNDDLPSRILYGAVIVKPLVKEFTESSAIFEDGTVEENVDVIIFATGYTVAFPFLDKSVIEVENNRVPLYKHVFPPHLEKPTLAFIGLIQPLGPIMPTAELQARWATRIFKGLSSLPPESTMVTDTIIRNEKRIKW-FGTSRSQSIQTDFITYLDELADESGSKPNPFMLLLKDPKLALTIFFGPCSPFQFRLMGPGRWAGARNAILTQRDRIVKATKTRVVE-KSSDQNLFS-L-LKIFGFLVLLA-AVFLSL
>XP_028588276_Podarcis_muralis
MAKKVAIIGAGVSGLTSIKGCLEEGLEPTCFEQSSDIGGLWRFTEKVEENRASIYNSVVTNSSKEMSCFSDFPMPDHFPNFLHNSKFLEYLRLYAKHFGLLKYIRFKTTVISLEKSQDYTTTGQWTMVTETDGKQESFIFDAVMICTGHQIEAYTPVESFPGFEKFRGNYFHSRNYKNPDGFNGKTVVIIGMGNSAADIAVEICRKAKKVFLSTRGGTWVMSRVYDNGYPWDTIFHTRFNDVIRNSVPWFLLQWMTERKMNQWFSHENYGLLPRNRSLMKEPVFNDDLPSRILCGAVMVKP----FTESSVIFEDGTVEENVDIAIFATGYTVAFPFLDKSVIKVEDNRVPLYKHVFPLHLEKPTLAVIGLIQPLGPIMPTAELQARWATRVFKGLSLLPSESTMVADTTRRNEKRIKW-FGTSRSQSIQTDFIEYLDELAALTGAKPNLLTLLLRDPKLALTIFFGPCSPFQFRLMGPGKWAGARNAILTQTQRIIKPTKTRTVG-NSSSNALLS-L-LKILGFLALLV-AVFLSI
>XP_030428996_Gopherus_evgoodei
MAKRVAVIGSGVSGLTSTKCCLDEGLQPTCFERSDDIGGLWRFKEKVEEGRASIYQSVFTNSSKEMSCFSDFPMPEHFPNFLHNTRFLEYLKLYAKHFDLLKYIKFKTTVISVRKCQDFSTTGQWIVVTESDGKQESTMFDAVMVCMGHHIESFIPMQSFPGIEKFKGQYFHSREYKSPEGFQGKTVVVIGMGNSASDIAVELCQRAKRVFISTRGGSWVMSRVYDDGYPWDTVFHTRFSNLIRSILPWPLLKRVYEQKMNQWFNHENYGLVPQNRALMKEPVFNDDLPSRILCGSVVVKPIVKEFTETAAIFEDGTMEDNVDVVIFATGYSFSFPFLEQSVIKVENNEVALYKQVFPPTLEKPTLAVIGLIQPLGPIMPNAELQARWATRVFKGLSALPCESTMMTDIVKRKKKRIEW-FGTSRSQTLQTDHIEYLDELAEGSDARPRILPLLLKDPKLALTIYFGPCSPFQFRLTGPGKWDGARNAILTQKARIIKPTRTRVVR-NSSNNSLVSYL-LKIFGLLALFA-AVFVSL
>XP_005283429_Chrysemys_picta
MAKRVAVIGSGVSGLTSIKCCLDEGLQPTCFERSNDIGGLWRFKEKVEEGRASIYQSVFTNSSKEMSCFSDFPMPEHFPNFLHNTRFLEYLKLYAKRFDLLKYIRFKTTVISVRKCQDFSTTGQWIVVTESDGKQESTMFDAVMVCMGHHIESFIPVQSFPGIEKFKGQYFHSREYKSPEGFQGKTVVVIGMGNSASDIAVELCQRAKRVFISTRGGSWVMSRVYDDGYPWDTVFHTRFSNLIRSVLPWPLLKRVYEQKMNQWFNHENYGLVPQNRALMKEPVFNDDLPSRILCGSVVVKPIVKEFTETAAIFEDGTMEENVDVVIFATGYSFSFPFLEQSVIKVENNEVALYKHVFPPTLEKPTLAVIGLIQPLGPIMPNAELQARWATRVFKGLTELPSENTMMTDIVKRKEKRIKW-FGTSRSQTLQTDHIEYLDELAEGSDARPRILPLLLKDPKLALMIYFGPCSPFQFRLTGPGKWDGARNAILTQKARIIKPTRTRVVH-DSSNNYLVSYL-LKIFGLIALFA-AIFVSL
>XP_006128857_Pelodiscus_sinensis
MVHKVAIIGAGVSGLASIKGCLDEGLEPTCFERSDDIGGLWRFKDKVEDGRASIYQSVFTNSSKEMSCFSDFPMPEHFPNFLHNTRFLEYLRLYAKRFDLGRHIRFKTTVVSVRKCHDFPTTGQWTVVTESDGKQESATFDAIMVCMGHHIESHIPLQSFPGIEKFKGQYFHSREYKTPEGFQGKTVVVIGMGNSASDIAVELCQTAKRVTLSTRGGSWVMSRVYDDGYPWDTIFHTRFSNLIRSVLPWPLLKRVYERKMNTWFNHENYGLVPLNRALMKEPVFNDDLPSRILCGSVAVRPIVKEFTETAAIFEDGTVEENVDVVIFATGYGFSFPFLEESVIKVENNEAPLYKHVFPPKLEKPTLAVIGLIQPLGPIMPNAELQARWATRVFKGLTQLPSESTMMADIVKRREKRIKW-FGTSRSQTLQTDHIEYLDELAEGAGARPRILPLLLKDPRLALTMYFGPCSPFQFRLTGPGKWDGARNAILTQKARIIKPTRTREVR-GSSDHALVSYW-LAVLGLLALLA-AVFVCL
>XP_019386356_Crocodylus_porosus
MAKRVAVIGSGVSGLTSIKCCLDEGLQPTCFERSDDIGGLWRFTEKVEEGRASIYRSVITNSSKEMSCFSDFPMPEHFPNFLHNTKFLEYLKLYAKNFDLLKYIQFKTTVISVRKCQDFSTTGQWIVVTESNGKQVSDTFDAVMVCIGHHRESYVPLQSFPGIEKFKGQYFHSRQYKTPEGFEGKTILVVGMGNSASDIAVELCQRAAQVYLSTRGGSWVISRVYDNGYPWDTVIHTRYSNLIRSFLPWTLLKWVTEKKMNEWFDHENYGLVPQNRALMKEQVFNDDLPSRILCGSVVVKPVVKEFTETSAIFEDGTVMENVDVVIFATGYSFSFPFLEESVIKVENNQAPLYKHVFPPQLEKPSLAVIGLIQPLGPIMPTAELQARWATRVFKGLSVLPSENTMMTDTLKRREKRIHW-FGTSRSQTLQTDHIEYLDELAEGSGAKPKIFSLLLTDPRLALLIFFGPCSPFQFRLTGPGRWDGARNAILTCKERIIKPTKTRVVH-SSSNHSSISYL-FMMLGLLAVLS-AVFFGF
>XP_014372421_Alligator_sinensis
MAKRVAVIGSGVSGLTSIKCCLDEGLQPTCFERSDNIGGLWRFTEKVEEGRASIYRSVITNSSKEMSCFSDFPMPEHFPNFLHNTRFLEYLKLYAKHFDLLKYIQFKTTVISVRKCQDFSTIGQWIVITESNGKQVSATFDAVMVCIGHHIESYVPLQSFPGIEKFKGQYFHSRQYKTPEGFEGKTILVVGMGNSASDIAVELCQRATQVYLSTRGGSWVMSRVYDNGYPWDTVIHTRFSNLIRSSLPWTLLKWVTEKKMNEWFDHENYGLVPQNRALMKEPVFNDDLPSRILCGSVVVKPIVKEFTETSAIFEDGTVMENVDVVIFATGYSFSFPFLEESVIKVENNQAPLYKHVFPPQLEKPTLAVIGLIQPLGPIMPTAELQARWATRVFKGLSVLPSENTMMTDTLKRREKRIQW-FGTSRSQTLQTDHIEYLDELAEGSGAKPKIFSLLLTDPRLALLIFFGPCSPFQFRLTGPGRWDGARNAILTRKERIIKPTKTRVVR-SSSNHSSVSYL-LMMLGLLAVLS-AVFFGF
>M7BR11_Chelonia_mydas
MAKRVAVIGSGVSGLTSIKCCLDEGLQPTCFERSDDIGGLWRFRE--EEGRASIYQSVFTNSSKEMSCFSDFPMPEHFPNFLHNTRFLEYLKLYANRFDLLKYIRFKTTVTSVRKCQDFSTTGQWIVVTESDGKQES--FDAVMVCMGHHIESFIP--SFPGIEKFKGQYFHSREYKSPEEFQGKTVVVIGMGNSASDIAVDLCQIAKRVFISTRGGSWV--------YP-DTVFHTRFSNLI---LPWPLLKLVYEQKMNQWFNHENYGLVPQNRALMKEPVFNDDLPSRILCGSVMVKPIVKEFTETAA-FEDGT-EENVDVVIFATGYSFSFPFLEQSVIKVENNEAPLYKQVFPPTLEKPTLAVIGLIQPLGPIMPNAELQARWATRVFKGLTELPSESAMMTDIVKRKEKRIKW---KARAPFLPSDVEAPWKTRKGGTDAETSTLPTVFHSPVPAVAAPEGSIAPPRESLPSP---DGAPPAPVPSEAPVVRPS-----------HILCGGM-VVFTGTSAILTEAIFTTG
>Q5REK0_Pongo_abelii
MAKKVAVIGAGVSGLISLKCCVDEGLEPTCFERTEDIGGVWRFKE--EDGRASIYQSVVTNTSKEMSCFSDFPMPEDFPNFLHNSKLLEYFRIFAKKFDLLKYIQFQTTVLSVRKCPDFSSSGQWKVVTQSNSKEQS--FDAVMVCSGHHILPHIP--SFPGIERFKGQYFHSRQYKHPDGFEGKRILVIGMGNSGSDIAVELSKNAAQVFISTRHGTWV--------YP-DSVFHTRFRSML---LPRTAVKWMIEQQMNRWFNHENYGLEPQNKYFMKEPVLNDDVPSRLLCGAIKVKSTVKELTETSA-FEDGT-EENIDVIIFATGYSFSFPFLEDSLVKVENNMVSLYKYIFPAHLEKSTLACIGLIQPLGSIFPTAELQARWVTRVFKGLCSLPSERTMMMDIIKRNEKRIEL-FGESQSQTLQTNYVDYLDELALEIGAKPDFCSLLFKDPKLAVRLYFGPCNSYQYRLV--GQWEGARSAIFTQKQRILKPL-------------SVSFL-LKILGLLAVVV-AFFCQL
>G1RYT1_Nomascus_leucogenys
MAKKVAVIGAGVSGLISLKCCVDEGLEPTCFERTEDIGGVWRFKE--EDGRASIYQSVVTNTSKEMSCFSDFPMPEDFPNFLHNSKLLEYFRIFVKKFDLLKYIQFQTTVLSVRKCPDFSSSSQWKVVTQSNGKEQS--FDAVMVCSGHHILPHIP--SFPGIEKFKGQYFHSRQYKHPDGFEGKRILVIGMGNSGSDIAVELSKNAAQVFISTRHGTWV--------YP-DSVFHTRFRSML---LPRTAVKWMIEQQMNRWFNHENYGLEPQNKYIMKEPVLNDDVPSRLLCGAITVKSTVKELTETSA-FEDGT-EENIDVIIFATGYSFSFPFLEDSLVKVENNMVSLYKYIFPAHLEKSTLACIGLIQPLGSIFPTAELQARWVTRVFKGLCSLPSKRTMMMDIIKRNEKRIDL-FGESQSQTLQINYVDYLDELALEIGAKPEFCSLLFKDPKLAVRLYFGPCNSYQYRLV--GQWEGARSAIFTQKQRILKPL-------------SVSFL-LKILGLLAVVV-AFFCQL
>Q28505_Macaca_mulatta
MAKKVAVIGAGVSGLISLKCCVDEGLEPTCFERTEDIGGVWRFKE--EDGRASIYQSVVTNTSKEMSCFSDFPMPEDFPNFLHNSKLLEYFRIFAKKFDLLKYIQFQTTVLSVRKCPDFSSSGQWKVVTQSNGKEQS--FDAVMVCTGHHFLPHIP--SFPGIERFKGQYFHSRQYKHPDGFEGKRILVIGMGNSGSDIAVELSKSAAQVFISTRHGTWV--------YP-DSVFHTRFRSML---LPRTVVKWMIEQQMNQWFNHENYGLEPQNKYIMKEPVLNDDVPSRLLCGAIKVKSTVKELTETSA-FEDGT-EENIDVIIFATGYSFSFPFLEDSLVKVENNMVSLYKYIFPAHLEKSTFACIGLIQPLGSIFPTAELQARWVTRVFKGLCHLPSERTMMMDIIKRNEKRIDL-FGESQSQTLQTNYVDYLDELALEIGAKPDFCSLLFKDPKLAVRLFFGPCNSYQYRLA--GQWEGARSAIFTQKQRILKPL-------------PVSFL-LKILGLVAVVV-AFFCQL
>F7FJA6_Callithrix_jacchus
MAKKVAVIGAGVSGLISLKCCVDEGLEPTCFERTEDIGGVWRFKE--EDGRASIYQSVITNTSKEMSCFSDFPMPEDFPNFLHNSKLLEYFRMFAKKFDLLKYIQFQTTVLSVRKCPDFSSSGQWKVVTQSNGKEQS--FDAVMVCSGHHILPHIP--SFPGIERFKGQYFHSRQYKHPDGFEGNRILVIGMGNSGSDIAVELSKKAAQVFISTRHGTWV--------YP-DSVFHTRFRSML---LPRTIVKWMIEQQMNRWFNHENYGLEPQNKYVMKEPVLNDDLPSRLLYGAIKVKSTVKELTETSA-FEDGT-EENIDVIVFATGYTFSFPFLEDSLVKAENNMVSLYKYIFPPHLEKSTLACIGLIQPLGSIFPTAELQARWVTRVFKGLCSLPSERTMVMDMIKRNEKRIDL-FGKSQSQTLQTNYVDYLDELASEIGAKPDFCSLLFKDPKLAVRLYFGPCNSYQYRLV--GQWEGARSAIFTQKQRILKPL-------------PASIL-LKILGLLAVVV-AFFCQL
>XP_007987720_Chlorocebus_sabaeus
MAKKVAVIGAGVSGLISLKCCVDEGLEPTCFERTEDIGGVWRFKEKVEDGRASIYQSVVTNTSKEMSCFSDFPMPEDFPNFLHNSKLLEYFRIFAKKFDLLKYIQFQTTVLSVRKCPDFSSSGQWKVVTQSNGKEQSAVFDAVMVCTGHHFLPHIPLKSFPGIERFKGQYFHSRQYKHPDGFEGKRILVIGMGNSGSDIAVELSKNAAQVFISTRHGTWVMSRVSEDGYPWDSVFHTRFRSMLRNVLPRTVVKWMIEQQMNRWFNHENYGLEPQNKYIMKEPVLNDDVPSRLLCGAIKVKSTVKELTETSAIFEDGTVEENIDVIIFATGYSFSFPFLEDSLVKVENNMVSLYKYIFPAHLEKSTFACIGLIQPLGSIFPTAELQARWVTRVFKGLCHLPSERTMMMDIIKRNEKRIDL-FGESQSQTLQTNYVDYLDELALEIGAKPDFCSLLFKDPKLAVRLFFGPCNSYQYRLAGPGQWEGARSAIFTQKQRILKPLKTRVLK-DSS-NFPVSFL-LKILGLLAAVV-AFFCQL
>XP_011826204_Mandrillus_leucophaeus
MAKKVAVIGAGVSGLISLKCCVDEGLEPTCFERTEDIGGVWRFKEKVEDGRASIYQSVVTNTSKEMSCFSDFPMPEDFPNFLHNSKLLEYFRIFAKKFDLLKYIQFQTTVLSVRKCPDFSSSGQWKVVTQSNGKEQSAVFDAVMVCTGHHFLPHIPLKSFPGIERFKGQYFHSRQYKHPDGFEGKRILVIGMGNSGSDIAVELSKNAAQVFISTRHGTWVMSRVSEDGYPWDSVFHTRFRSMLRNVLPRTVVKWMIEQQMNRWFNHENYGLEPQNKYIMKEPVLNDDVPSRLLCGAIKVKSTVKELTETSAIFEDGTVEENIDVIIFATGYSFSFPFLEDSLVKVENNMVSLYKYIFPAHLEKSTFACIGLIQPLGSIFPTAELQARWVTRVFKGLCHLPSERTMMMDIIKRNEKRIDL-FGESQSQTLQTNYVDYLDELALEIGAKPDFCSLLFKDPKLAVRLFFGPCNSYQYRLAGPGQWDGARSAIFTQKQRILKPLKTRVLK-DSS-NFPVSFL-LKILGLVAVVV-AFFCQL
>XP_017722374_Rhinopithecus_bieti
MAKKVAVIGAGVSGLISLKCCVDEGLEPTCFERTEDIGGVWRFKEKVEDGRASIYQSVITNTSKEMSCFSDFPMPEDFPNFLHNSKLLEYFRIFAKKFDLLKYIQFQTTVLSVRKCPDFSSSGQWKVVTQSNGKEQSAVFDAIMVCSGHHFLPHIPLKSFPGIERFKGQYFHSRQYKHPDGFEGKRILVIGMGNSGSDIAVELSKNAAQVFISTRHGTWVVSRVSEDGYPWDSVFHTRFRSMLRNVLPQTVVKWMIEQQMNRWFNHENYGLEPQNKYIMKEPVLNDDVPSRLLCGAIKVKSTVKELTETSAIFEDGTVEENIDVIIFATGYSFSFPFLEDSLVKVENNMVSLYKYIFPAHLEKSTFACIGLIQPLGSIFPTAELQARWVTRVFKGLCSLPSERTMMMDIIKRNEKRIDL-FGESQSQTLQTNYVDYLDELALEIGAKPDFCSLLFKDPKLAVRLYFGPCNSYQYRLAGPGQWEGARSAIFTQKQRILKPLKTRVLK-DSS-NFPVSFL-LKILGLLAVVV-AFFCQL
>NP_001009008_Pan_troglodytes
MAKKVAVIGAGVSGLISLKCCVDEGLEPTCFERTEDIGGVWRFKENVEDGRASIYQSVITNTSKEMSCFSDFPMPEDFPNFLHNSKLLEYFRIFAKKFDLLKYIQFQTTVLSVRKCPDFSSSGQWKVVTQSNGKEQSAVFDAVMVCSGHHILPHIPLKSFPGIERFKGQYFHSRQYKHPDGFEGKRILVIGMGNSGSDIAVELSKNAAQVFISTRHGTWVMSRISEDGYPWDSVFHTRFRSMLRNVLPRTAVKWMIEQQMNRWFNHENYGLEPQNKYIMKEPVLNDDVPSRLLCGAIKVKSTVKELTETSAIFEDGTVEENIDVIIFATGYSFSFPFLEDSLVKVENNMVSLYKYIFPAHLDKSTLACIGLIQPLGSIFPTAELQARWVTRVFKGLCSLPSERTMMMDIIKRNEKRIDL-FGESQSQTLQTNYVDYLDELALEIGAKPDFCSLLFKDPKLAVRLYFGPCNSYQYRLVGPGQWEGARNAIFTQKQRILKPLKTRALK-DSS-NFSVSFL-LKILGLLAVVV-AFFCQL
>NP_001451_Homo_sapiens
MAKKVAVIGAGVSGLISLKCCVDEGLEPTCFERTEDIGGVWRFKENVEDGRASIYQSVVTNTSKEMSCFSDFPMPEDFPNFLHNSKLLEYFRIFAKKFDLLKYIQFQTTVLSVRKCPDFSSSGQWKVVTQSNGKEQSAVFDAVMVCSGHHILPHIPLKSFPGMERFKGQYFHSRQYKHPDGFEGKRILVIGMGNSGSDIAVELSKNAAQVFISTRHGTWVMSRISEDGYPWDSVFHTRFRSMLRNVLPRTAVKWMIEQQMNRWFNHENYGLEPQNKYIMKEPVLNDDVPSRLLCGAIKVKSTVKELTETSAIFEDGTVEENIDVIIFATGYSFSFPFLEDSLVKVENNMVSLYKYIFPAHLDKSTLACIGLIQPLGSIFPTAELQARWVTRVFKGLCSLPSERTMMMDIIKRNEKRIDL-FGESQSQTLQTNYVDYLDELALEIGAKPDFCSLLFKDPKLAVRLYFGPCNSYQYRLVGPGQWEGARNAIFTQKQRILKPLKTRALK-DSS-NFSVSFL-LKILGLLAVVV-AFFCQL
>XP_004027940_Gorilla_gorilla
MAKKVAVIGAGVSGLISLKCCVDEGLEPTCFERTEDIGGVWRFKENVEDGRASIYQSVVTNTSKEMSCFSDFPMPEDFPNFLHNSKLLEYFRIFAKKFDLLKYIQFQTTVLSVRKCPDFSSSGQWKVVTQSNGKEQNAVFDAVMVCSGHHILPHIPLKSFPGIERFKGQYFHSRQYRHPDGFEGKRILVIGMGNSGSDIAVELSKNAAQVFISTRHGTWVMSRISEDGYPWDAVFHTRFRSMLRNVLPRTAVKWMIEQQMNRWFNHENYGLEPQNKYIMKEPVLNDDVPSRLLCGAIKVKSTVKELTETSAIFEDGTVEENIDVIIFATGYSFSFPFLEDSLVKVENNMVSLYKYIFPAHLDKSTLACIGLIQPLGSIFPTAELQARWVTRVFKGLCSLPSERTMMMDIIKRNEKRIDL-FGESQSQTLQTNYVDYLDELALEIGAKPDFCSLLFKDPKLAVRLYFGPCNSYQYRLVGPGQWEGARNAILTQKQRILKPLKTRALK-DSS-NFSVSFL-LKILGLLAVVV-AFFCQL
>XP_010334438_Saimiri_boliviensis
MAKKVAVIGAGVSGLISLKCCVDEGLEPTCFERTEDIGGVWRFKENVEDGRASIYQSVITNTSKEMSCFSDFPMPEDFPNFLHNSKLLEYFRMFAKKFDLLKYIQFQTTVLSVRKCPDFSSSGQWKVVTQSNGKEQSAVFDAVMVCSGHHVLPHIPLKSFPGIERFKGQYFHSRQYKHPDGFEGKRILVIGTGNSGSDIAAELSKKAAQVFISTRHGTWVMSRISEDGYPWDSVFHTRFRSMLRNVLPQTVVKWMIEQQMNRWFNHENYGLEPQNKYVMKEPVLNDDLPSRVLYGAIKVKSTVKELTETSAIFEDGTVEENIDVIVFATGYTFSFPFLEDSLVKVENNMVSLYKYIFPAHLEKSTFACIGLIQPLGSIFPTAELQARWVTRVFKGLCSLPSERTMMMDMIKRNEKRIDL-FGKSQSQTLQTNYVDYLDELALEIGAKPDFCSLLFKDPKLAVRLYFGPCNSYQYRLVGPGQWEGARSAIFTQKQRILKPLKTRSLK-NSS-NFPVSIL-LKILGLLAVVV-AFFCQL
>XP_021523737_Aotus_nancymaae
MAKKVAVIGAGVSGLISLKCCVDEGLEPTCFERTEDIGGVWRFKENVEDGRASIYQSVITNTSKEMSCFSDFPMPEDFPNFLHNSKLLEYFRMFAKKFDLLKYIQFQTTVLSVRKCPDFSSSGQWKVVTQRNGKEQSAVFDAVMVCSGHHILPHIPLKSFPGIERFKGQYFHSRQYKHPDGFEGKRILVIGTGNSGSDIAVELSKKAAQVFISTRHGTWVMGRISEDGYPWDSVFHTRFRSMLRNVLPRTVVKWMIEEQMNRWFNHENYGLEPQNKYVMKEPVLNDDLPSRLLYGAIKVKSTVKELTETSAIFEDGTVEENIDVIVFATGYTFSFPFLEDSLVKIENNMVSLYKYIFPAHLEKSTLACIGLIQPLGSIFPTAELQARWVTRVFKGLCSLPSERTMVMDMIKRNEKRIDL-FGKSQSQTLQTNYVDYLDELALEIGAKPDFCSLLFKDPKLAVRLYFGPCNSYQYRLVGPGQWQGARSAIFTQKQRILKPLKTRSLK-NSS-NFPVSIL-LKILGLLAVVV-AFFCQL
>XP_017389638_Cebus_capucinus
MAKKVAVIGAGVSGLISLKCCVDEGLEPTCFERTEDIGGVWRFKENVEDGRASIYQSVITNTSKEMSCFSDFPMPEDFPNFLHNSKLLEYFRMFATKFDLLKYIQFQTTVLSVRKCPDFSSSGQWKVVTQSNGKEQSAVFDAVMVCSGHHVLPHIPLKSFPGIERFKGQYFHSRQYKHPDGFEGKRILVIGTGNSGSDIAVELSKKSAQVFISTRHGTWVMSRISEDGYPWDSVFHTRFRSMLRNVLPRTVVKWMIEQQMNRWFNHENYGLEPQNKYVLKEPVLNDDLPSRLLHGAIKVKSTVKELMETSAIFDDGTVEENIDVIVFATGYTFSFPFPEDSLVKVENNMVSLYKYIFPAHLEKSTLACIGLIQPLGSIFPTAELQARWVTRVFKGLCSLPSERTMVMDMIKRNEKRIDL-FGKSQSQTLQTNHVDYLDELALEIGAKPDFCSLLFKDPKLAVRLYFGPCNSYQYRLVGPGQWEGARSAIFTQKQRILKPLKTRSLK-NSS-NFPVSIL-LKILGLLAVVV-AFFCQL
>M3YVY2_Mustela_putorius
MAKKVAVIGAGVSGLVSLKCCVDEGLEPTCFERTEDIGGLWRFKE--EEGRASIYQSVITNTSKEMSCFSDFPMPEDFPNFLHHSKLLEYFRIFARKFDLLKYIQFQTTVLSVKKHPDFSSSGQWEVVTECNSKKQS--FDAVMVCSGHHILPHMP--SFPGIERFKGQYFHSHQYKHPEGLEGKRILVIGLGNSASDIAVELSKKAAQVFVSTRHGSWV--------YP-DMVFHTRFRSML---LPQMIRKWMMEQQMNQWFNHENYGLEPQNKYLMKEPVLNDDLPSRILYGAIKVKPTVKELTETSA-FEDGT-EEKIDVIVFATGYTFSFPFLEDALVKVEDKMVSLYKYMFPPHLEKSTLACIGLIQPLGSIFPTVELQARWATRVFKGLCTLPSERTMMADIIQRNEKRIDL-FGKSQSQTLQTNYIDYLDELAAEIGAKPDILSLLLKDPRLAVKLYFGPCNSYQYRLTGP--WQGAKSAILTQKQRILKPL-------------PVSFL-LKILGLLAIVV-AFVFSL
>G1MF96_Ailuropoda_melanoleuca
MAKKVAVIGAGVSGLVSLKCCVDEGLEPTCFERTEDIGGLWRFKE--EDGRASIYQSVITNTSKEMSCFSDFPMPEDFPNFLHNSKLLEYFRIFARKFDLLKYIQFQTTVLSVKKHLDFSSSGQWEVVTESNSKKQS--FDAVMVCSGHHILPHIP--SFPGIERFKGQYFHSRQYKHPEGLEGKHILVIGLGNSASDIAVELSEKAAQVFISTRHGSWV--------YP-DMVFHTRFRSML---LPQVIRKWMMEQQMNQWFNHENYGLEPQNKYLMKEPVLNDDLPSRILYGAIKVKPRVKELTETSA-FEDGT-EEKIDVIVFATGYTFSFPFLEDSLIKVEDKMVSLYKYMFPPQLEKSTLACIGLIQPLGSIFPTVELQARWATRVFKGLCALPSERTMMADIIKRNEERIDL-FGKSRSQTLQTNYIDYLDELALEVGAKPDILILLLKDPKLAVKLYFGPCNSYQYRLTG--QWKGAKNAILTQKQRILKPL-------------PVSFL-LKILGLLALAV-ALFFQL
>XP_008694286_Ursus_maritimus
MAKKVAVIGAGVSGLVSLKCCVDEGLEPTCFERTEDIGGLWRFKENVEDGRASIYQSVITNTSKEMSCFSDFPMPEDFPNFLHNSKLLEYFRIFARKFDLLKYIQFQTTVLSVKKRLDFSSSGQWEVVTESNNKKQSAVFDAVMVCSGHHILPHIPLESFPGIERFKGQYFHSRQYKHPEGLEGKHILVIGLGNSASDIAVELSKKAAQVFISTRHGSWVMGRISEDGYPWDMVFHTRFRSMLRNVLPQVIRKWMMEQQMNQWFNHENYGLEPQNKYLMKEPVLNDDLPSRILYGAIKVKPRVKELTETSAIFEDGTVEEKIDVIVFATGYTFSFPFLEDSLIKVEDKMVSLYKYMFPPHLEKSTLACIGLIQPLGSIFPTVELQARWATRVFKGLCTLPSERTMVADIIKRNEERIDL-FGKSQSQTLQSNYIDYLDELALEIGAKPDILSLLLKDPKLAVKLYFGPCNSYQYRLTGPGQWKGAKNAILTQKQRILKPLKTRVLK-ASS-DFPVSFL-LKILGLLALAV-ALFFQL
>XP_021538314_Neomonachus_schauinslandi
MAKKVAVIGAGVSGLVSLKCCVDEGLEPTCFERTEDIGGLWRFKENVEDGRASIYQSVITNTSKEMSCFSDFPMPEDFPNFLHNSKLLEYFRIFARKFDLLKYIQFQTTVLSVKKHTDFSSSGQWEVVTESNSKKQSAVFDAVMVCSGHHILPHIPLESFPGIERFKGQYFHSRQYKHPEGLEGKHILVIGLGNSASDIAIELSKKAAQVFISTRHGSWVMGCISEDGYPWDIVFHTRFRSMLQNVLPQTIRKWMMEQQMNQWFNHENYGLEPQNKYLMKELVINDDLPSHILYGAIKVKPRVKELTETSAIFEDGTVEKNIDVIVFATGYTFSFPFLEDSLVKVEDNMVSLYKYMFPPHLEKSTLACIGLIQPLGSIFPTAELQARWATRVFKGLCTLPSERTMMADIIKRNEKRIDL-FGKNQSQILQTNYIDYLDELALETGAKPDVLSLLLKDPKLAVKLYFGPCNSYQYRLTGPRQWKGAKRAILTQKQRILKPLKTRALK-ASS-DFPVSFL-LKIVGLLAVVV-ALFFQL
>E2RHC8_Canis_lupus
MAKKVAVIGAGVSGLVSLKCCVDEGLEPTCFEQTEDIGGLWRFKE--EDGQASIYQSVITNTSKEMSCFSDFPMPEDFPNFLHNSKLLEYFRIFARKFDLLKYIQFQTTVLSVKKHLDFSSSGQWEVVTERNNKKQS--FDAVMVCSGHHILPHIP--SFPGIERFKGQYLHSRQYKHPEGFEGKHILVIGLGNSASDIAVELSKKAAQVFISTRHGSWV--------YP-DMVFHSRFRSML---LPQTIRKWIMEQQMDRWFNHENYGLEPQNKYLMKEPVLNDDLPSRILYGTIKVKPRVKELTETSA-FEDGT-EEEIDVIVFATGYTFSFPFLEDSLVKVEDKMVSLYKYMFPPHLEKSTLACIGLIQPLGSIFPTVELQARWATRVFKGLCTLPSGSTMMADIIKRNEKRIDL-FGKSLSQTLQTNYVDYLDELALEIGAKPDLLSLLLKDPKLAVKLYFGPCNSYQYRLIG--QWKGARSAILTQKQRILKPL-------------PISFL-LKILGLLAIVV-AFFFSF
>XP_022363881_Enhydra_lutris
MEKKVAVIGAGVSGLVSLKCCVDEGLVPTCFEQTEDIGGLWRFKENVEDGRASIYQSVITNTSKEMSCFSDFPMPEDFPNFLHHSKLLEYFRIFARKFDLLKYIQFQTTVLSVKKHPDFSSSGQWEVVTECNSKKQSAVFDAVMVCSGHHNLPHMPQESFPGIERFKGQYFHSHQYKHPGGLEEKRILVIGLGNSASDIAVELSKKAAQVFVSTRHGSWVMGRISEDGYPWDMVFHTRFRSMLRNVLPQMIRKWMMEQQMNQWFNHENYGLEPQNKYLMKEPVLNDDLPSRILYGAIKVKATVKELTETSAIFEDGTVEEKIDVIVFATGYTFSFPFLEDSLVKVEDKMVSLYKYMFPPHLEKSTLACIGLIQPLGSIFPTVELQARWATRVFKGLCTLPSERTMMVDIIQRNEKRIDL-FGKSQSQTLQTNYIDYLDELASEIGAKPDILSLLLKDPKLAVKLYFGPCNSYQYRLTGPRPWQGAKSAILTQKQRILKPLKTRAVK-ASP-DFPVSFL-LKTLGFLAIVV-AFVFSF
>XP_014700659_Equus_asinus
MAKKVAVIGAGVSGLTSLKCCVDEGLEPTCFERTEDIGGLWRFKENVEDGRASIYQSVISNTSKEMTCFSDFPMPEDFPNFLHNSKLLEYFRIFAKKFDLLKYIQFQTTVLSVKKRPDFSSSGQWEVVTESNGKEQRAVFDAVMVCSGHHILPHIPLESFPGIERFKGQYFHSRQYKHPEGFEGKHILVIGIGNSASDIAVELSKKAAQVFISTRHGSWVMSRISEDGYPWDMIFHTRFSSMLRNVLPRTILKRMMDQQMNQWFNHKNYGLEPQNKYLMKEPVLNDDLPSRILYGAIKVKSRVKELTETSAIFEDGTVEENIDIIVFATGYTFSFPFLEESLVKVEDNMVSLYRYIFPPHLAKSTLACIGLIQPLGSIFPTVELQARWVTRVFKGLCTLPSERTMMADIIKRNEKRIDL-FGKSQSQTLQTNYIDYLDELASEIGAKPDFLSFLLKDPKLAVKLYFGPCNSYQYRLVGPGRWEGARHAIFTQKQRILKPLTTRALR-ESS-NFSLSFL-LKILGLLAAVV-AFFFQL
>XP_014638919_Ceratotherium_simum
MAKKVAVIGAGVSGLASLKCCVDEGLEPTCFERTEDIGGLWRFKENVEDGQASIYQSVITNTSKEMSCFSDFPMPEHFPNFLHNSKLLEYFRIFAKKFDLLKYIQFQTTVLSVKKHPDFSSSGQWEVVTESNGKEQRAVFDAIMVCSGHHILPHIPLESFPGIERFKGQYFHSRQYKHPEGFEGKHILVIGIGNSASDIAVELSKKAAQVFISTRHGSWVMGRISEDGYPWDVIFHTRFSSMLRNVLPRTIVKQMMDQQMNRWFNHENYGLEPQNKYLMKEPVVNDDLPSRILYGAIKVKSRVKELTETSAIFEDGTVEENIDIIVFATGYTFSFPFLEESFVKVEENMVSLYKCVFPPHLEKSTFACIGLIQPLGSIFPTVELQARWVTRVFKGLCTLPSERTMMEDIIKRNEKRIDL-FGKSQSQILQTNYIEYLDELASEIGVKPHFLSFLLKDPKLAVKLYFGPCNSYQYRLVGPGQWEGARHAILTQKQRILKPLKTRALQ-ESA-NFPVSFL-LKILGLLAVVV-AIFSQL
>XP_006872704_Chrysochloris_asiatica
MAKKVAVIGAGVSGLISLKCCIDEGLEPTCFERTEDIGGLWRFKENVEEGRASIYQSVITNTSKEMSCFSDFPMPENFPNFLHNSKLLEYFRIVAKKFDLLKYIRFQTTVLSVKKRPDFSASGQWEIVTMSNGKEQSETFDAVMVCSGHHILPHIPLQSFPGIDRFKGQYFHSRQYKHPEGFEGKRILVIGIGNSASDIAVELSKKAAQVFISTRHGSWVMSRISDGGYPWDMVFHTRFSSMLRNVLPRMVVKWMMEQQMNQWFNHENYGLEPQNKYLMKEPVLNDDLPSRLLYGAIKVKSRVKELTETSAIFEDGTMEENIDVIVFATGYTFSFPFLEDSLVKIENNMVSLYKYMFPPHLQKSTLACIGLIQPLGSIFPTVELQARWVTRVFKGLCILPSESIMMADIIKRNENRIDL-FGGSQSQILQTNYIDYLDELASEIGAKPDFLSVLLKDPKLAMKLYFGPCNSYQYRLVGPGQWEGARQAIFTQKQRILKPLKTRSLK-ASS-SFQISFL-LKILGFLVVVV-GFFFQL
>XP_006887484_Elephantulus_edwardii
MAKKVAVIGAGVSGLISLKCCVDEGLEPTCFERTEDIGGLWRFKENVEDGRASIYQSVITNTSKEMSCFSDFPMPENFPNFLHNTKLLEYFRIVAKKFDLLKYIQFQTTVLSVKRRPDFSTSGQWEIVTVCNGKEQSAVFDAVMVCSGHHILPNIPLQSFPGIEKFKGQYFHSREYKYPAGFEGKRILVIGIGNSASDIAVELSKRAAQVFVSTRKGSWVMSRISEDGYPWDMVFHTRFSSMLRNVLPRTIVKWMMEQQMNQWFNHENYGLEPQNKYLMKEPVLNDDLPSRLLYGAIKVKSRVKELTETSAIFEDGTVEEDIDVIVFATGYTFSFPFLEDSLVKVEHNMVSLYKHLFPPHLQKPTLACIGLIQPLGSIFPTVELQARWVTRVFKGLCILPSESVMMSDIIKRNEKRIDL-FGESQSQILQTNYIDYLDELALEIGAKPDFLSILLKDPKLAMKLYFGPCNSYQYRLVGPGRWEGARSAIFTQKQRILKPLKTRSLQ-ASS-NVSISFL-LKILGLLAVFM-GLFFQL
>XP_004454778_Dasypus_novemcinctus
MAKKVAVIGAGVSGLISLKCCVDEGLEPTCFERTEDIGGLWRFKENVEDGRASIYQSVITNTSKEMSCFSDFPMPEDFPNFLHNSKLLEYFRIFAKKFDLLKYIQFQTTVLGVRKCPDFSSSGQWEIVTECKGKEQSAVFDAVMVCSGHHILPHIPLKSFPGFEKFKGQYFHSRQYKHPEGFERKRILVIGIGNSASDIAVELSKKAAQVFVSTRRGSWVMSRISDDGYPWDMVYHTRFSSMLQNVLPRTVLKWMMEYQRNRWFNHENYGLEPQNKYLMKEPILNDDLPSRLLYGAIKVKSRVKELTETSAIFEDGTVEEDIDVIVFATGYTFSFPFLEDSLVKVEDNMVSLYKYIFPPHLEKPTLACIGLIQPLGSIFPTVELQARWVTRVFKGLCTLPSESTMMADIINRKEKRIDL-FGESLSQILQTNYIDYLDELALEIGVKPDLFSLLLKDPKLALKLYFGPCNSYQYRLVGPGQWKGARNAIFTQEQRILKPLKTRALK-ASS-NFSVSFL-FKILGLLAVLM-ALLFQL
>A0A1U7QFV1_Mesocricetus_auratus
MAKKVAVIGAGVSGLISLKCCVDEGLEPTCFERTEDIGGLWRFKE--EDGRASIYHSVITNTSKEMSCFSDFPMPEDFPNFLHNSKLLEYFRIFAKKFDLLKYIQFQTTVVSVKKHPDFSSSGQWEVSTQSNGKEQH--FDAVMVCSGHHIQPHLP--SFPGIEKFKGQYFHSRQYKHPAGFEGKRILVVGIGNSATDIASELSKKASQVFISTRHGAWV--------YP-DMVFHTRFSSML---LPRTVVKWMMEQQMNRWFNHENYGLVPQNKYLMKEPVLNDDLPSRVLYGAIKVKTRVKELTETAA-FDDGT-EEDIDVIVFATGYTFSFPFLEDSLVKMEDNRVSLYKSMFPPHLEKPTLACMGLIQPLGSIFPTVELQARWATRVFKGLCSLPSESTMKVDIVERNEKRIDL-FGKSQSQILQTNYIDYLDELALEIGVKPDLISLFFKDPKLAVKLYFGPCNSYQYRLV--GQWEGARNAILTQKQRILKPLS-------------ASFL-LKILGLLAIIL-AFFFQL
>XP_003505578_Cricetulus_griseus
MAKKVAVIGAGVSGLISLKCCVDEGLEPTCFERTEDIGGLWRFKENVEDGRASIYHSVITNTSKEMSCFSDFPMPEDFPNFLHNSKLLEYFRIFAKKFDLLKYIQFKTTVVSVKKHPDFASSGQWEVSTQSNGKEQHAVFDAVMVCSGHHIQPHLPLKSFPGIERFKGQYFHSRQYKHPAGFEGKRILVVGIGNSAVDIASELSKKASQVFISTRHGAWVMSRISEDGYPWDMVFHTRFSTMLRNVLPRTVVKWMMEQQMNRWFNHENYGLVPQNKYLMKEPVLNDDLPSRVLYGAIKVKTRVKELTETAAVFDDGTVEEDIDVIVFATGYTFSFPFLEDSLVKVEDNRVSLYKSMFPPHLEKPTLACLGLIQPLGSIFPTVELQARWATRVFKGLCSLPSESTMKMDIVERNEKRIDL-FGKSQSQILQTNYIDYLDELALEIGVKPDLISLFFKDPKLAVKLYFGPCNSYQYRLVGPGQWEGARNAILTQKQRILKPLKTRSLK-PSS-NNPASFL-LKILGLLAIVL-AFFFQL
>XP_006974813_Peromyscus_maniculatus
MAKKVAVIGAGVSGLISLKCCVDEGLEPTCFERTEDIGGLWRFKENVEDGRASIYHSVITNTSKEMSCFSDFPMPEDFPNFLHNSKLLEYFRIFAKKFDLLKYIQFQTTVISVKKHPNFATSGQWEVSVQSNGKEQRAVFDAVMVCSGHHIQPHLPLQSFPGIEKFKGQYFHSRQYKHPDGFEGKRILVVGIGNSASDIASELSKKASQVFISTRHGAWVMSRISEDGYPWDMVFHTRFSSMLRNVLPRNVVKWMMEQQMNRWFNHENYGLVPQNKYLMKEPVLNDDLPSRLLYGAVKVKTRVKELTETAAVFEDGTVEEDIDVIVFATGYTFSFPFLEESLVKVEANRVSLYKSMFPPQLEKPTLACIGLIQPLGSIFPTVELQARWATRVFKGLCSLPSETAMKKDIVERNERRIDL-FGKSQSQILQTNYVDYLDELALEIGVKPDFLSLFFKDPKLAVKLYFGPCNSYQYRLVGPGQWEGARNAILTQQQRILKPLKTRTLK-PSS-NIPASFL-LKILGLFAVVL-AFFFQL
>G3V6F6_Rattus_norvegicus
MVKKVAVIGAGVSGLISLKCCVDEGLEPTCFERTEDIGGLWRFKE--EDGRASIYHSVITNTSKEMSCFSDFPMPEDFPNFLHNSKLLEYFRIFAKKFDLLKYIQFQTTVISVKKRPDFASSGQWDVYVQSNGKEQR--FDAVMVCSGHHIQPHLP--SFPGIERFQGQYFHSRQYKHPVGYEGKRILVVGIGNSAADIASELSKRAAQVFVSTRHGSWV--------YP-DMVFHTRFSSML---LPRTVVKWMMERQMNRWFNHENYGLVPQNKYLMKEPVLNDDLPSRLLYGAIKVKTRVKELTETAV-FEDGT-EEDVDVIVFATGYTFSFPFLEDSLVKVEDNKVSLYKAMFPPHLEKPTLACIGLIQPLGSIFPTVELQARWATRVFKGVCRLPSETTMMADIAERNEKRIDL-FGKSQSQILQTNYIDYLDELALEIGAKPDFISLLFKDPKLAVKLYFGPCNSYQYRLV--GQWEGARNAILTQKQRILKPL-------------PVSFL-IKVLGLLAIVL-AFFFKL
>Q8K2I3_Mus_musculus
MAKKVVVIGAGVSGLISLKCCVDEGLEPTCFERTEDIGGLWRFKE--EDGRASIYRSVITNTSKEMSCFSDFPMPEDFPNFLHNSKLLEYFRIFAKKFDLLKYIQFQTTVISVKKRPDFASSGQWEVYTQSNGKEQR--FDAVMVCSGHHIQPHLP--SFPGIERFRGQYFHSREYKHPVGFEGKRILVVGIGNSAADIASELSKTAAQVFVSTRHGSWV--------YP-DMVFHTRFSSML---LPRTVVKWMMEQQMNRWFNHENYGLVPQNKYLMKEPVLNDDLPSRLLYGAIKVKTRVKELTETAV-FEDGT-EEDVDIIVFATGYTFSFSFLEDSLVKVEDNRVSLYKAMFPPHLEKPTLACIGLIQPLGSIFPTVELQARWATRVFKGLCSLPSETTMMADIVERNEKRVNL-FGKSQSQILQTNYVDYLDELALEIGAKPDFVSLFFKDPKLAVKLYFGPCNSYQYRLV--GQWEGARNAILTQKQRILKPL-------------PVSFL-LKILGLLAVVL-AFFFQL
>XP_021054156_Mus_pahari
MAKKVAVIGAGVSGLISLKCCVDEGLEPTCFERTEDIGGLWRFKENVEDGRASIYRSVITNTSKEMSCFSDFPMPEDFPNFLHNSKLLEYFRIFAKKFDLLKYIQFQTTVISVKKRPDFTSSGQWEVYTQSDGKEQRAVFDAVMVCSGHHIQPHLPLKSFPGIERFRGQYFHSRQYKHPVGFEGKRILVVGIGNSAADIASELSKTAAQVFISTRHGSWVMSRISEDGYPWDMVFHTRFSSMLRNVLPRTVVKWMMEQQMNRWFNHENYGLVPQNKYLMKEPVLNDDLPSRLLYGAIKVKTRVKELTETAVVFEDGTVEEHVDIIVFATGYTFSFPFLEDSLVKVEDNRVSLYKAMFPPHLEKPTLACIGLIQPLGSIFPTVELQARWATRVFKGLCSLPSETSMMADIVERNEKRIDL-FGKSQSQILQTNYVDYLDELALEIGAKPDFVSLLFKDPKLAVKLYFGPCNSYQYRLVGPGQWEGARSAILTQKQRILKPLKTRTLQ-SSA-SAPVSLL-LKVLGLFTVVL-ALFFQL
>XP_020025620_Castor_canadensis
MAKKVAVIGAGVSGLISMKCCVDEGLEPTCFERTEDIGGLWRFKENVEDGRASIYQSVITNTSKEMSCFSDFPMPEDFPNFLHNSKLLEYFRIFAQKFDLLKYIQFQTTVLSVKKCPDFSSCGKWEVCTQSDGKEQSAVFDAVMVCSGHHILPHIPLKSFPGIERFKGQYFHSRQYKHPAGFEGKRILVIGIGNSASDIAAELCKKAAQVFISTRQGSWVMSRISEDGYPWDMVFHTRFSSMLRNVLPRTVVKWMMEQQMNQWFNHENYGLEPQNKYLMKEPVLNDDLPSRLLYGAIKVKPRVKELTETAAIFEDGTVEDDIDVIVFATGYTFSFPFLEDSLVKVEDNMVSLYKFMFPPHLEKPTLACIGLIQPLGSIFPTVELQARWVTRVFKGLCSLPSEKTMMVDIIKRNEKRIDL-FGNSQSQILQTNYIDYLDELATEIGAKPDLVSLLLKDPKLAMKLYFGPCNSYQYRLVGPGQWEGARNAIVTQKQRILKPLKTRALK-ASS-NLPACFL-LKVLGLLAIAV-AFFFQL
>XP_008846746_Nannospalax_galili
MAKKVAVIGAGVSGLISLKCCLDEGLEPTCFERTEDIGGLWRFKETVEDGRASIYQSVITNTSKEMSCFSDFPMPEDFPNFLHNSKLLEYFRIFAKTFDLLKYIQFQTTVLSVKKCPDFASSGQWEVYIQSNGKEQQVVFDAIMVCSGHHIQPHIPLKSFPGIEKFKGQYFHSRQYKDPAGFEGKRILVIGIGNSASDIACELSKKAAQVFISTRQGTWVMSRISEDGYPWDMVFHTRFNSMLRNVLPRTIVKWMMAQQMNRWFNHENYGLEPQNKYLMKEPVLNDDLPSRLLYGAIKVKTRVKELTETAVIFEDGTMEENIDVIVFATGYTLSFPFLDDSLVKVENNMVSLYKFMFPPHLKKSTFACIGLIQPLGSIFPTAELQARWVTRVFKGLCSLPSEKTMMMDIIKRNEKRIDL-FGESQSQLLQTNYIDYLDELALEIGAKPDFISLFLKDPKLAAKLYFGPCNSYQYRLVGPGQWEGARNAILTQKQRILKPLKTRSLK-SSS-TIPASFL-IKILGLLAVVL-ALFFQL
>G1SND1_Oryctolagus_cuniculus
MAKKVAVIGAGVSGLISLKCCVDEGLEPTCFERTEDIGGLWRFKENVEDGRASIYQSVITNTSKEMSCFSDFPMPEDFPNFLHNSKLLEYFRIFAKKFDLLKYIQFQTTVISVKKRPDFSSSGQWEVVTQSNSKEQSAVFDAVMVCSGHHILPNIPLKSFPGIEKFKGQYFHSRQYKHPAGLEGKRILVIGIGNSASDIAVELSKKAAQVYISTRKGSWVMSRISEDGYPWDMVFHTRFSSMLRNVLPRMIVKWMMEQQMNRWFNHENYGLAPENKYLMKEPVLNDDLPSRILYGTIKVKRRVKELTESAAIFEDGTVEEDIDVIVFATGYTFAFPFLEESLVKIEDNMVSLYKYMFPPQLEKSTFACLGLIQPLGSIFPTVELQARWATRVFKGLCSLPSKETMMADIIKRNENRIAL-FGESLSQKLQTNYIDYLDELALEIGAKPDLVSFLFKDPKLAVKLYFGPCNSYQYRLVGPGQWEGARNAIFTQKQRILKPLKTRTLK-ASS-NFPVSFL-LKFLGLFALVL-AFLFQL
>XP_003130152_Sus_scrofa
MAKKVAVIGAGVSGLISLKCCVDEGLEPTCFEQTEDIGGLWRFKENVEDGRASIYQSVITNTSKEMSCFSDFPMPEDFPNFLHNSKLLEYFRIFAQKFDLLKYIQFQTTVLSVKKRPDFSSSGQWTVVTESNGKEQSAVFDAVMVCSGHHILPHIPLESFPGIQKFKGQYFHSRQYKHPEGFERKRILVIGIGNSASDIAVELSKKAAQVFISTRHGSWVMGRISEDGYPWDMVFHTRFSSMLRNVLPRTVVKWMMGQQMNRWFNHENYGLIPQNKYLMKEPILNDDLPSRILYGAIKVKSKVKEITETSAIFEDGTVEEGIDVIVFATGYTFSFPFLEDPLVKVEDNMVLLYKYMFPPQLEKSTLACIGLIQPLGSIFPTVELQARWVTRVFKGLCTLPSERTMMADIISRNKRRIDL-FGESNSQILQTNYIDYLDELALEIGVKPDLVSLLLKDLKLAVKLCFGPCNSYQYRLVGPGQWKGARNAIFTQKQRILKPLKTRALK-TSS-NLPAFFL-LKILGLLAVVV-AFFFQL
>XP_007165362_Balaenoptera_acutorostrata
MAKKVAVIGAGVSGLISLKCCVDEGLKPTCFEKTEDIGGLWRFKENIEDGLASIYQSVITNTSKEMSCFSDFPMPEDFPNFLHNSKLLEYFRIFVKKFDLLKYIQFQTTVLSVKKCPDFSSTGQWVVVTESNGKEQSAVFDAVMVCSGHHILPHLPLESFPGIQKFKGQYFHSRQYKHPEGFERKRILVIGIGNSASDIAVELSKKAAQVFISTRHGSWVMGHISEDGYPWDMVFHTRFSSMLRNVLPRRVVKWVMEQQMNRWFNHENYGLMPQNKYLMKEPILSDDLPSRILYGAIKVKSRVKELTETSALFEDGTVEEDIDVIVFATGYTFSFPFLEDPLVKVENNMVSLYKYMFPPHLEKSTLACIGLIQPLGSIFPTVELQARWGTRVFKGLCTLPSERTMMADIIKRNKKRIDL-FGESNSQILQTSYIDYLDELALEIGAKPDLLSLLLKEPKLAVKLYFGPCNSYQYRLVGPGQWNGARSAIFTQKQRILKPLKTRALK-TSS-NFPVSFL-LKILGLLAVVV-AFFFQL
>XP_010955205_Camelus_bactrianus
MAKKVAVIGAGVSGLISLKGCVDEGLEPTCFEKTEDIGGLWRFKENVEDGRASIYQSVITNTSKEMSCFSDFPMPEDFPNFLHNSKLLEYFRIFAKNFDLLKYIQFQTTVLSVRKHPDFSSSGQWVVVTERNGKEQSAVFDAVMVCSGHHIVPNIPLDSFPGIQKFKGQYFHSRQYKHPEGFERKRILVIGMGNSASDIAVELSKKAAQVFISTRHGSWILGRISEDGYPWDMVYHTRFSSMLRNVLPRKVVKWMTEQQMNRWFNHENYGLIPQNKYLMKEPVLNDDLPSRILCGAVKVKSRVKELTETSAIFEDGTVEENIDVIVFATGYTFSFPFLEDHLVKVENNKVLLYKYMFPPHLEKSTLVCIGLIQPLGSIFPTVELQARWVTRIFKGLCTLPSERTMMADIIKRNEKRIDL-FGESQSQILQTNYVDYLDELALEIGAKPDLLSLLFKDPKLAMKLYFGPCNSYQYRLVGPGQWKEARSAIFTQKQRILKPLKTRSLK-TSS-TF------------------------
>W5PS98_Ovis_aries
MAKKVAVIGAGVSGLISLKCCVDEGLEPTCFEKTEDIGGLWRFKE--DDGRASIYQSVISNTSKEMSCFSDFPMPEDFPNFLHNSKLLEYFRIFAKKFDLLKYIQFQTTVLSVKKHPDFASSGQWVVVTENNGKEQS--FDGVMVCNGHHIIPHLP--SFPGIQKFKGQYFHSRQYKHPEGFEKKRILVIGIGNSASDIAVELCKKAAQVFISTRHGSWV--------YA-DLVYHTRFKTML---VPRRVVKWMMEKGMNQWFNHENYGLVPQNKYLVKEPVINDDLPSRILYGAIKVKSRVKELTETSA-FEDGT-EENIDIIVFATGYTVSFPFLED-LVKVENNMVSLYKFMFPPQLEKSTLACIGLIQPLGSIFPTVELQARWVTRVFKGLCTLPSERTMMEDIIKRNKKRIDM-FGESNSQILQTNYIEYLDELAVEIGVKPNILSLLLKDPKLAVKLYFGPCNSYQYCLV--GQWNGARNAIVTQKRRILKPL-------------PVSFL-LKILGLLAVVV-AFFSQL
>G5E540_Bos_taurus
MAKKVAVIGAGVSGLASLKCCVDEGLEPTCFERTEDIGGLWRFKE--EDGRASIYQSVISNTSKEMSCFSDFPMPEDFPNFLHNSKLLEYFRIFAKKFDLLKYIQFQTTVLSVKKHPDFASSGQWVVVTKNNGKEQS--FDGVMVCSGHHILPHLP--SFPGIQKFKGQYFHSRQYKHPEGFEKKRILVIGIGNSASDIAVELCKKAAQVFISTRHGSWV--------YP-DSVYHTRFKTQL---VPRIVVKWMMENGMNQWFNHENYGLIPQNKYLVKEPVVNDDLPSRILYGAIKVKSRVKELTETSA-FEDGT-EENIDIIVFATGYTVSFPFLED-LVKVENNMVSLYKFMFPPQLEKSTLACIGLIQPLGSIFPTIELQARWVTRVFKGLCTLPSERTMMEDIIKRNKKRIDL-FGESNSQILQTNHIEYLDELAVEIGVKPDILSLLLKDPKLAVKLYFGPCNPYQYRLV--GQWNGARNAIFTQKRRILKPL-------------PVSFL-LKILGLLAIVV-AFFSQL
>XP_005690692_Capra_hircus
MAKKVAVIGAGVSGLISLKCCVDEGLEPTCFEKTEDIGGLWRFKENVDDGRASIYQSVISNTSKEMSCFSDFPMPEDFPNFLHNSKLLEYFRIFAKKFDLLKYIQFQTTVLSVKKHPDFASSGQWVVVTENNGKEQSAVFDGVMVCNGHHILPHLPLESFPGIQKFKGQYFHSRQYKHPEGFEKKRILVIGIGNSASDIAVELCKKAAQVFVSTRHGSWVMSRISKDGYAWDLVYHTRFKTMLRNAVPRRVVKWMMEKGMNQWFNHENYGLVPQNKYLVKEPVINDDLPSRILYGAIKVKSRVKELTETSAIFEDGTVEENIDIIVFATGYTVSFPFLED-LVKVENNMVSLYKFMFPPQLEKSTLACIGLIQPLGSIFPTVELQARWVTRVFKGLCTLPSERTMMEDIIKRNKKRIDM-FGESNSQILQTNYIEYLDELAVEIGVKPNILSLLLKDPKLAVKLYFGPCNSYQYRLVGPGQWNGARNAIFTQKRRILKPLKTRAIK-TSS-TFPVSFL-LKILGLLAVVV-AFFSQL
>XP_010850196_Bison_bison
MAKKVAVIGAGVSGLASLKCCVDEGLEPTCFERTEDIGGLWRFKENVEDGRASIYQSVISNTSKEMSCFSDFPMPEDFPNFLHNSKLLEYFRIFAKKFDLLKYIQFQTTVLSVKKHPDFASSGQWVVVTKNNGKEQSAVFDGVMVCSGHHILPHLPLESFPGIQKFKGQYFHSRQYKHPEGFEKKRILVIGIGNSASDIAVELCKKAAQVFISTRHGSWVISRISEDGYPWDSVYHTRFKTQLRNAVPRIVVKWMMENGMNQWFDHENYGLIPQNKYLVKEPVVNDDLPSCILYGAIKVKSRVKELTETSAIFEDGTVEENIDIIVFATGYTVSFPFLED-LVKVENNMVSLYKFIFPPQLEKSTLACIGLIQPLGSIFPTIELQARWVTRVFKGLCTLPSERTMMEDIIKRNKKRIDL-FGESNSQILQTNHIEYLDELAVEIGVKPDILSLLLKDPKLAVKLYFGPCNPYQYRLVGPGQWNGARNAIFTQKRRILKPLKTRAIK-TSS-TFPVSFL-LKILGLLAVVV-AFFSQL
>XP_006075480_Bubalus_bubalis
MAKKVAVIGAGVSGLASLKCCVDEGLEPTCFEKTEDIGGLWRFKENVEDGRASIYQSVISNTSKEMSSFSDFPMPEDFPNFLHNSKLLEYFRIFAKKFDLLKYIQFQTTVLSVKKHPDFASSGQWVVVTKNNGKEQSAVFDGVMVCTGHHILPHLPLESFPGIQKFKGQYFHSRQYKHPEGFEKKRILVIGIGNSASDIAVELCKKAAQVFISTRHGSWVMSRISEDGYPWDSVYHTRFKTMLRNAVPQIVVKWMMEIRMNQWFDHENYGLIPQNKYLVKEPVVNDDLPSRILYGAIKMKSRVKELTETSAIFEDGTVEENIDIIVFATGYTVSFPFLED-LVKVENNMVLLYKFMFPPQLEKSTLACIGLIQPLGSIFPTIELQARWVTRVFKGLCTLPSERTMMEDIIKRNKKRIDL-FGESNSQILQTNHIEYLDELAVEIGVKPDILSLLLKDPKLAVKLYFGPCNPYQYRLVGPGQWNGARNAIFTQKRRILKPLKTRAIK-TSS-TFPVSFL-LKILGLLAVVV-AFFPQL
>XP_020759823_Odocoileus_virginianus
MAKKVAVIGAGVSGLISLKCCVDEGLEPTCFEKTEDIGGLWRFKESVDDGRASIYQSVISNTSKEMSCLSDFPMPEDFPNFLHNSKVLEYFRIFAKKFDLLKYIQFQTTVLSVKKHTDFATSGQWVVVTENNGKEQSAVFDGVMICSGHHVFPHLPLESFPGIQKFKGQYFHSRQYKHPEGFEKKRILVIGIGNSASDIAVELCKKAAQVFISTRHGSWVMSRISEDGYPWDLAFHTRFKVMLHNIVSRIVVKWAMEKVMNKWFNHENYGLVPQNKYLLKEPVVNDDLPSHILYGAIKVKSRVKELTETSAIFEDGTVEENIDIIVFATGYTLSFPFLED-LIKVENNMVSLYKFIFPPQLEKSTLACIGLIQPLGPIFPAIELQARWVTRVFKGLCTLPSERTMMEDIIKRNKKRIDL-FGESKSQLLQTRYISYLDELAVEIGVKPDILSLLLKDPKLAVKLYFGPCNSYQYRLVGPGQWNGARNAIFTQKQRILKPLKTRAIK-TSS-TFPVSFL-LKILGLLAVVV-AFFSQL
>XP_012658178_Otolemur_garnettii
MAKKVAVIGAGVSGLISLKCCVDEGLEPTCFERTEDIGGLWRFKENVEDGRASIYQSVITNTSKEMSCFSDFPMPEDFPNFLHNSKLMKYFRIFAENFDLLKYIQFQTIVLSVKKCPDFPSSGQWKVVTQSHGKEQSAIFDAVMVCSGHHIIPHIPLKSFPGIEKFKGQYFHSRQYKHPDGFEGKRILVIGTGNSASDIAVELSKKAAQVFISTRHGAWVLSRISEDGYPWDQVFHTRFKSMLRNILPRTVVKWMMQEQMNKWFNHENYGLEPQNKYLMKEPVLNDDLPSRLLYGAIKVKSRVKELTETSAIFEDETVEEDIDVIVFATGYTFSFPFLEESLVKVENNMISLYKYIFPPHLEKSTLACIGLIQPLGSIFPTVELQARWVTRVFKGLCSLPSEDTMLADIIERTKKKIDL-FGESLSQTLQTNYVDYLDELALEIGAKPSFGFLLLTDPQLAVKLYFGPCNSYQYRLVGPGKWEGARDAIFTQKQRILKPLKTRTLK-PSS-SSPVSSL-LTILGLFAVVV-AFLFQL
>S7MVT1_Myotis_brandtii
MAKKVAVIGAGVSGLISLKCCVDEGLEPTCFERTEDIGGLWRFKE--EDGRASIYQSVITNTSKEMSCFSDFPMPEDFPNFLHNSKLLEYFRIFAKKFDLLKYIQFQTTVLSVKRCPDFSSSGQWEVVTESKGKEQS--FDAIMVCSGHHILPRIP--SFPGIERFKGQYFHSRQYKNPDGFEGKQVLVIGIGNSASDIAVELSKKASQVFISTRQGSWV--------YP-DMVFHTRFRSML---LPRAVQKWMLERQMNQWFHHENYGLEPQNKYLMKELVLNDDLPSRILYGAIKVKSRVTELTETSA-FEDGT-EEDIDVIVFATGYTFSFPFLEDSLVKVEDNMVSLYKYMFPPHLEKATLACIGLIQPLGSIFPTVELQARWVTRVFKGLCTLPSERAMMEDIIKRNKNRIDL-FGESPSQILQTNYIDYLDELAAEIGAKPDLLSLLFKDPKLAVKLYFGPCNSYQYRLV--GRWEGAKSAILSQKQRMLTPL-------------PVSLL-LKILGLLAVAL-AFFF--
>XP_019503343_Hipposideros_armiger
MAKKVAVIGAGASGLTSLKCCVDEGLEPTCFERTEDIGGLWRFKENVEDGRASIYQSVITNTSKEMSCFSDFPMPEDFPNFLHNSKILEYFRIFAKKFDLLKYIQFQTTVLSVKKRPDFSSSGQWEVVTETRGKEQSAVFDAVMVCSGHHILPYLPLESFPGIERFKGQYFHSRQYKHPEGFEGKHILVIGLGNSASDIAVELSKKATQVFISTRHGSWIVGRISEGGYPWDHVFHTRFSSMLRNVLPQMLLKWMMERQMNQRFSHENYGLEPQNKYLMKEPVLNDHLPSHILYGAIKVKSRVTELTETAAIFEDGTVEKDIDVIVFATGYTFSFPFLEESLVKVEENMVSLYKYMFPPHLEKSTLACIGLIQPLGSIFPTVELQARWATRVFKGLCTLPSERTMMADIIKRNKQKIDL-FGKSQSQILQTNYVDYLDELALEIGAKPDLLSLVLEDPKLAVKLYFGPCNSYQYRLVGPGRWEGARNAILTQKQRILKPLKTRTLN-PSL-KSPFSFL-LKILGLLAVVV-AFFFHL
>M3W9L1_Felis_catus
MAKKVAVIGAGVSGLVSLKCCVDEGLEPTCFERTEDIGGLWRFKE--EDGRASIYQSVISNTSKEMSCFSDFPMPEDFPNFLHNSKLLEYFRIFARKFDLLKYIQFQTTVLSVRKHPDFSSSGQWEVVTESNGKKQS--FDAVMVCSGHHILPHIP--SFPGIEKFKGQYFHSRQYKHPEGFEGKRILVIGLGNSASDIAVELSKKAAQVFISTRHGSWV--------YP-DMVLHTRFISM---LLSRFKIKWMMEQQMNRWFNHANYGLQPQNKHLMKEPVINDDLPSRILYGAIKVKSRVIELTETSA-FEDGT-EEDIDVIVFATGYTFSFPFLEESLVKVKDNTVSLYKYMFPPHLEKSTLACIGFIQPLGSIFPTVELQARWATRVFKGLCTLPSEKTMMADTIKRNEKNLAG-FGKSQSQTLQTDYIDYLDELASEIGAKPDLLSLLLKDPKLAMKLYFGPCNSYQYRLT--GQWKGARSAIITQKKRILKP-------------LLVSFL-LKILGLLAISM-AFFFQL
>XP_007088786_Panthera_tigris
MAKKVAVIGAGVSGLVSLKCCVDEGLEPTCFERTEDIGGLWRFKENVEDGRASIYQSVISNTSKEMSCFSDFPMPEDFPNFLHNSKLLEYFRIFAREFDLLKYIQFQTTVLSVRKHPDFSSSGQWEVVTESNGKKQSAVFDAVMVCSGHHILPHIPLDSFPGIEKFKGQYFHSRQYKHPEGFEGKHILVIGLGNSASDIAVELSKKAAQVFISTRHGSWVMSRISEDGYPWDMVLHTRFISMFRNVLSRFKIKWMMEQQMNRWFNHANYGLQPQNKHLMKEPVVNDDLPSRILYGAIKVKSRVIELTETSAIFEDGTVEEDIDVIVFATGYTFSFPFLEESVVKVKDNTVSLYKYMFPPHLEKSTLACIGFIQPLGSIFPTVELQARWATRVFKGLCTLPSEKTMMADTSKRNEKRIDL-FGKSQSQTLQTDYIDYLDELASEIGAKPDLLSLLLKDPKLAVKLYFGPCNSYQYRLTGPGQWKGARSAIVTQKKRILKPLKTRALT-TSS-TLLVSFL-LKILGLLAISV-AFFFQL
>G3TH74_Loxodonta_africana
MAKKVAVIGAGVSGLISLKCCVDEGLEPTCFERTEDIGGLWRFKE--EEGRASIYQSVITNTSKEMSCFSDFPMPEHFPNFLHNSKLLEYFRIVARKFDLLKYIQFQTTVLSVTKRQDFSSSGQWEIVTKSNGKEQS--FDAVMVCSGHHILPHIP--SFPGIERFKGQYFHSRQYKHPEGFEGKRILVIGMGNSASDIAVELSKKAAQVFISLRQGSWV--------YP-DVVFHTRFSSML---LPRMVLKWMMERQMNRWFNHENYGLEPQNKYLMKEPVTNDDLPSRVLYGAIKVKSRVKELTETSA-FEDGT-EEDIDVIIFATGYTFSFPFLEDSFVKVENNMVSLYKYMFPPHLEKPTLACMGLIQPLGSIFPTVELQARWVTRVFKGLCTLPSESTMRADIIKRNEKRVDL-FGESQSQIVQTNYIDYLDELAFEIGAKPDILSFLLKDPKLAMQLYFGPCSSYQYRLV--GQWEGARNAIFTQKQRILKPL-------------PISFL-LKILGLLAVVV-GFFFQL
>A0A0P6JH69_Heterocephalus_glaber
MAKKVVVIGAGVSGLISLKCCVDEGLEPTCFERTEDIGGLWRFKE--EDGRASIYKSVITNTSKEMSCFSDFPMPEDFPNFLHNSKLLEYFRIFAKKFDLLKYIQFQTTVLTVKKHPDFPSSGQWEVVTQSNGKEQS--FDAVMVCSGHHIQPHIP--SFPGIERFKGQYFHSRQYKHPIGFEGKRILVIGIGNSASDIASELSKNAAQVFISTRNGSWV--------YP-DMVFHTRFKSML---LPRMILKWMMEQQINHWFNHENYGLEPKNKYLMKEPILNDDLPSRLLYGAIKVKSRVTELTETSA-FEDGT-EEDIDVIVFATGYTFSFPFLEEPLVKVEHNMVSLYKYMFPPHLEKSTLACMGLIQPLGSIFPTVELQARWATRVFKGLCSLPSEKAMMKDIIKRSEKRTDL-FGESLSQILQTNYVDYLDELALEIGAKPDFIALLLKDPKLAIKLYFGPCNSYQYRLV--GQWEGARSAILTQKQRILKPL-------------PTSFL-LKILGLLVVFM-AFFSQL
>A0A091DJC6_Fukomys_damarensis
MAKKVAVIGAGVSGLISLKCCVDEGLEPTCFERTEDIGGLWRFKE--EDGRASIYKSVITNTSKEMSCFSDFPMPEDFPNFLHNSKLLEYFRIFAKKFDLLKYIQFQTTVLSVKKHPDFSSSGQWEVVTQSDGKEQS--FDTVMVCSGHHIQPHIP--SFPGIERFKGQYFHSRQYKYPVGFEGKRILVIGIGNSASDIASELSKNAAQVFISTRSGSWV--------YP-DMVFHTRFKSVL---LPRRVLKWMMEQQTNHWFNHENYGLEPKNKYLMKEPILNDDLPSRLLYGAIKVKSRVTELTETSA-FEDGT-EEDIDVIVFATGYTFSFPFLEGPLVKVEHNMVSLYKYMFPPHLEKSTLACMGLIQPLGSIFPTVELQARWATRVFKGLCSLPSEKAMMEDIIKRSEKRIDL-FGASQSQILQTNYIDYLDELALEIGAKPDLIALLLKDPKLALQLYFGPCNSYQYRLV--GQWGGARSAILTQKQRILKPL-------------PTSFL-LKILGLVVVFM-ALFPQF
>P36366_Cavia_porcellus
MAKKVAVIGAGVSGLISLKCCVDEGLEPTCFERTEDIGGLWRFKE--EDGRASIYKSVITNTSKEMSCFSDFPMPEDFPNFLHNSKLLEYFRLFAKKFDLLKYIQFQTTVLTVKKHPDFSSSGQWEVVTQSDGKEQS--FDAVMVCSGHHILPHIP--SFPGIERFKGQYFHSRQYKHPAGFEGKRILVIGIGNSASDIASELSKNAAQVFISTRNGSWV--------YP-DMVFHTRFKSML---LPRTVSKWMMEQQLNRWFNHANYSLEPKNKYLMKEPILNDDLPSRILYGAVKVKSRVTQLTETSA-FEDGT-EEDIDVIVFATGYTFSFPFLEESLVKIEHNMVSLYKYMFPPQLEKPTLTCMGLIQPLGSIFPTVELQARWATRVFKGLCHLPSEKTMMEDIIKRNEKRIDL-FGESQSQIVQTNYVDYLDELALEIGAKPDLISFLLKDPELAVKLCFGPCNSYQYRLV--GQWEGARRAILTQKQRILKPL-------------SASFL-MKILALVAVFV-AFFSQL
>XP_019601297_Rhinolophus_sinicus
MAKKVAVIGAGVSGLISLKCCVDEGLEPTCFERTKDIGGLWRFMENVEDGRASIYQSVITNTSKEMSCFSDFPMPEDFPNFLHNSKLLEYFRIFAQKFDLLKYIQFQTTVLSVKQRSDFSSSGQWEVVTETKGEEQRAVFDAVMVCSGHHIAPHIPLESFPGIEKFKGQYFHSRQYKHPEGFEGKHILVIGLGNSASDIAVELSKKAAQVFISTRNGSWVIGRVSECGYPWDVVFHTRFRSMLQNVLPRTLQKWMMERKMNQWFNHENYALEPQNRYLMKEPVVNDDLPSRILCGAIKVKSRVTELTETAAIFEDGTVAEDIDAIVFATGYTCSFPFLEDSLVKVEDNAVSLYKYVFPPQLEKPTLACIGLIQPLGSIFPTVELQARWVTRVFKGVCTLPSEKTMMADISKRNKKRIDL-FGESMSQMLQTNYIEYLDELAVEIGAKPDLLSLVLKDPKLAMKLYFGPCNSYQYRLVGPGRWEGAMNAILTQKQRMLKPLKTRTVE-PSR-HIPVSFL-LKILGLLAVVV-AFFSQL
>XP_005374888_Chinchilla_lanigera
MAKKVAVIGAGVSGLISLKCCVDEGLEPTCFERTEDIGGLWRFKDNVEDGRASIYKSVITNTSKEMSCFSDFPMPEDFPNFLPNSKLLEYFRIFAKKFDLLKYIQFQTIVLTVKKCPDFSSSGRWEVVTQSNGKEQSAVFDAVMVCSGHHILPHIPLKSFPGIERFKGQYFHSRQYKHPVGFEGKRILVIGIGNSAADIASELSKNAAQVFISTRSGSWVMSRISEDGYPWDMVFHTRFKSMLRNILPRTVLKWMMEQQLNRWFNHANYSLEPKNKYLMKEPILNDDLPSRILYGAIKVKPRVTELTETSAIFEDGTVEGDIDVIVFATGYTFSFPFLEEPVFQLEQNMVSLYKYMFPPRLEKSTLACLGLIQPLGSIFPTVELQARWATRVFKGLCSLPSEQTMMEDIIKRKEKRIEL-FGESHSQVLQTNYVDYLDELALEIGAKPDLISLLFREPKLAVKLFFGPCNSYQYRLAGSGQWEGARHAILSQEQRILKPLKTRSVK-AAP-TFPPSFL-LKILGLLAVFV-AFFFHL
>XP_015347321_Marmota_marmota
MAKKVAVIGAGVSGLVSLKCCVDEGLEPTCFERTEDIGGLWRFKENVEDGRASIYRSVITNTSKEMSCFSDFPMPEDFPNFLHNSKLLEYFRIFAKKFDLLKYIQFQTTVLHVKRRPDFSSSGQWEVVTQSGGKEQSAIFDAVMVCSGHHILPHMPLQSFPGIERFQGQYFHSRQYKRPAGFEGKRILVIGIGNSASDIAVELSKEAAQVFISTRKGSWVLSRISEDGYPWDSVFHTRFSTMLRNVLPRAIVTWMWEQQMNRWFNHENYGLQPQNKYLLKEPVLNDDLPSRILYGAVKVKPRVTGLTETSAIFEDETVEEDIDVIVFATGYTFAFPFLEESLVKVEDNRVSLYKYMFPPQLEKATLACIGLIQPLGSIFPTVELQARWATRVFKGLCSLPTEKTMMEDIVTRNERRIDL-FGTSQSQILQTNYVDYLDELASEIGAKPDLVSLFFQDPKLALKLCFGPCNSYQYRLTGPGPWEGARRAILTQKQRILKPLETRSLK-ASS-PHLASLL-LTMVGLLAVVT-ALFFHI
>L9KUM1_Tupaia_chinensis
MTKKVAVIGAGVSGLISLKCCVDEGLEPICFERTEDIGGLWRFKENVEDGRASIYQSVITNTSKEMSCFSDFPMPEDFPNFLHNSKLLEYFRIFSTKFDLRKYIQFQTTVLTVKRRPDFPSSGQWEVVTESNGRERSAVFDAVMVCSGHHILPHIPLKSFPGIERFKGQYFHSRQYKHPDGFERNRILVIGIGNSASDIAVELSRRAAQVFISTRQGSWVMSRISEDGYPWDMVFHTRFSSTLRNVLPRTALKWMMERQMNRWFNHENYGLEPQNKYLMKEPVLNDDLPSRLLYGAIKVKPRVKELTETSAIFEDDT-EENIDVIVFATGYTFSFPFLEDSLVQVEDNMVSLYKYIFPPHLEKSTLACIGLIQPLGSIFPTVELQARWVTRVFKGLIQFPSQNAGMAAPGAQQHGSADR-FGESQSQILQTNYIDYLDELASEIGAKPDFASLLLRDPTLAVKLYFGPCNSYQYRLAGPGRWDGARDAIFTQKQRILKPLKTRALR-TSS-HCPVSSL-WKILGLLAVIV-AFFFPL
>XP_030063867_Microcaecilia_unicolor
MAKRVAVIGSGTSGLSAIKCCLDEGLEPTCFERSDDIGGLWRFTEKVEDGRASIYRSVVTNTCKEMMCYSDFPMPDHFPNYLHNSKIMEYYRLYAKHFDLIRHIQFKTVVCSVKKCQDFATTGQWEVITEVDGRQKSAIFDAVLVCVGHHVEHYLPLDSFPGIEKFKGQHFHSRFYKTPEEFQGKKVLVVGMGNSGADLAVELSHVSAPVFLSTRRGSWIMSRVYDNGLPWDCLFNTRLANWFRNALPPSIAIWLNTRKMNQRFDHANYGLQPQDSRQWKEPLFNDDLPSRITCGYVMVKPDVIEFTESSAKFEDGTVEENIDVIIFSTGYRYSFPFLDESIIKIENNNASLFKSMFPSRLEKPTLAVLGLIQPLGPIMPTAELQARWATRVFKGLCKFPSSNEIREDIEKKKEILFQR-FGKLQGNSLQVDYIEYLDELASEIGTNPNRLSLFLTDPKLALEVFFGACSPFHYRLFGPGKWPGARNAILTNWDRILKATRHRVVK-QTSDQLSIPVL-PMLLFLITLLV-AVFLFY
>XP_030061784_Microcaecilia_unicolor
MVKRVAVIGAGASGLVAIKCCLDEGLEPTCFEGSSDIGGLWRYTEEVEEGRPSIYRSVVTNGSKEMMCYSDFPIPDHFPNYLSHFKVIEYFRLYAEHFNILQYIKFKTRVCTVRKCPDFSTTGQWVIVTESDGKQESTIFDAVLVCSGHFTEPYLPLELFPGIDKFKGQWFHSRTYKTPVGFEGKKILVVGLGNSAADVATELSYSADQVFLSTRRGVLVLSRIFGFGYPWDVVYTTRVKNWLRNLLTFSFEMWMFEKTVNKWFDHATFGLEVQKSLDWKEPIANEELPSRIACGTVMIKTSVKEFSETSAIFDDGTV-ENIDVVIFATGYSISFPFFDESIVKVESNKLCLYKNMFPPHLEKPTLAFIGLVMPVGSLIPHSELQARWATRVFKGLNQLPSSHEQLEEINKVKEILAKR-FGKSRGSSLSIDLIGYLDQIASQIGIKPNIPRLFLTDPKLALHVLFGPCTPSQYRLTGPGKWDGARNTILKTWDRILKPTRTRVVK-----DVPQRSL--MLLGFLFMILGVFMIQ-
>XP_029474472_Rhinatrema_bivittatum
MVTTVAVIGAGASGLTAIKCCLDEGLEPTCFEGSDDIGGLWRYTEEVDAGRPSIYRSVVTNGCKEMMCFSDFPIPDHFPNYLSHFKVMEYYRLYAEHFNLLQYIRFKTRVCSVRRCPDFSTTGQWLIVTEANGRQESAVFDAVLVCTGHFTKPYLPLELFPGIGTFKGQYFHSREYKTPTEFHGKRILVVGLGNSAADIATELSYVADQVFLSTRRGVLVISRIFGFGYPWDAIYISRIKSWLRDLLPASIEMWMVHRAVNKWFDHAAYGLEIQKSLEWKEPIANEELPSRIACGTVVIKAGVKEFTETSAIFEDGTIEENIDGVIFATGYSLSFPFLDESVLKVENNRIFLYKNMFPPCLEKPTLAAIGLVQPVGSLAPISELQARWATRVFKGLNQLPSMGEQLEEINKVTELLIKR-FGRNRACSLLVNNIAYLDEIASEIGAKPSIPRLFLADPKLALHVLFGPCLPSQYRLTGPGKWDGARRTILTTWDRIFKPTRTRVVN-----NAPQHSI-SMLLGFLFAIFGVLIIN-
>XP_010118711_Chlamydotis_macqueenii
MVRRVAVVGAGASGLAAVKCCLDEGLEPTCFERSKDIGGLWRYTDQAEEGRASIYRTVFTNSCKEMMCYSDFPFPDDHPNYMHNTKLQNYLCKYAEHFNLLRHIRFKTLVTKIKKRPDFPVTGQWEVVTQTDGKEEMAIFDAVMVCSGHHVYPNLPLTDFPGIQKFKGRYFHSREYKEPEEFRGKKVLVIGLGNSGSDIAVELSAVASQVYLSSRSGSWVMSRVWDNGYPWDMLVVTRFRSWLENILPQALSDWLYVRGMNRFFKHENFGLMPLNRTSRKEPVFNDDLPSRIACGMVVVKPNVKEFRETSVLFQDGTVQDDVDVVIFATGYGYSYPFMDDSIIKNRDNQVTLYKDILPPQLEKPTMAVIGLVLSLGPIIPTADLQSRWAVKVFQGQCSLPPVSKMMDDIRENIEKKLKW-YG--DSTTLQTDYVTYMDQLASDIGVKPNVLKLLLTDPRLALEIFFGPCSPYQFRLVGPGKWSGARKAILTQWDRTLRPTQTRVTP-AVPTTFPFLAV-LGVL-FLPLLLLAALCC-
>KFW11902_Eurypyga_helias
MVRHVAVVGAGVSGLAAIKCCLDEGLGPTCFERSEDIGGLWRYTDQAEDGRASIYRTVFTNSCKEMMCYPDFPFPDDHPNYMHNARLQQYICKYAKHFDLLRHIRFKTLVTKVKKHPNFSVTGQWEVVTQKDGKEETAVFDAVMVCSGHHVYPNLPLADFPGIQNFKGRYFHSREYKEPEKFRGKKVLVIGLGNSGSDIAVELSTVASQVYLSSRSGSWVMSRVWDNGYPWDMLVITRFRTWLGNILPRALSDWLYVRGMNRFFKHENFGLMPLNRTSRKEPVFNDDLPSRIACGVVVMKPNVKEFRETSVLFQDGTVQDDVDAVVFATGYSYSYPFMDDSIIKSRDNQVTLYKGIVPPQLEKPTMAVIGLVQSLGAIIPTADLQCRWAVKVFQGQCTLPPVSEMMDDIDEKMGKKLKW-YG--NSTTLQTDYITYMDELASAIGAKPNVLKLLLTDPQLALEVFFGPCSPYQYRLVGPGKWSGARKAILTQWDRTLQ---------------------------------------
>XP_009957484_Leptosomus_discolor
MVRRVAVVGAGVSGLAATKCCLEEGLEPTCFEQSEDVGGLWRYTDQAEEGRASIYRTVFTNSCKEMMCYSDFPFPDDHPNYMHNARLQHYICKYAEHFNLLRHIRFKTLVTTVKKRPDFSVTGQWEVVTQKDGKEETAVFDAVMVCSGHHVYPNLPLADFPGIQKFKGCYFHSREYKEPDKFRGKKVLVIGLGNSGCDIAVELSTVASQVYLSSRSGSWVMSRVWDNGYPWDMLVITRFQTWLGNILPRALSDWLYVRGMNHFFKHENFGLMPLDRTSRKEPVFNDDLPSRIACGVVVIKPNVKEFRETSVLFQDGTVQDDVDAVVFATGYSYSYPFMDDSIIKSRDNQVTLYKGILPPLLEKPTMAVIGLVQSLGPIIPTADLQCRWAVKVFQGQCALPSVSEMMDDIDEKMGKKLKW-YG--NSTTLQTDYITYMDELASAIGVKPNVLKLLLTDPRLALEVFFGPCSPYQFRLTGSGKWSGARKAILTQWDRTLRATQTRVTP-AAPTTFPCLAV-LGVF-FLLLLLLATLYC-
>XP_011591888_Aquila_chrysaetos
MVRRVAVVGAGVSGLAAIKCCLEEGLEPTCFEQSEDVGGLWRYTDQAEEGRASIYRTVFTNSCKEMMCYSDFPFPDDHPNYMHNARLQHYICKYAEHFDLLRHIQFKTLVTKVKKRPDFSVTGQWEVVTQRDGKEETAVFDAVMVCSGHHVYPNLPLDDFPGIQKFKGCYFHSREYKEPEKFRGKKVLVIGLGNSGSDIAVELSAVASQVYLSSRSGSWVMSRVWDNGYPWDMLVITRFRTWLGNVLPRAISDWLYVRGMNRFFKHENFGLMPLNRTSRKEPVFNDDLPSRIACGVVVIKPNVKEFRETSVLFQDGTVQDDVDAVVFATGYSYSYPFMDDSIIKSRDNQVTLYKGILPPRLEKPTMAVIGLVQSLGAIIPTADLQCRWAIKVFQGQCTLPPVSEMMDDIDEKMGKKLKW-YG--NSTTLQTDYITYMDELASAIGVKPNVLKLLLTDPRLALEVFFGPCSPYQFRLMGPGKWSGARKAILTQWDRTLRATQTRITP-AVPTTFPCLAM-LGVV-FLLLLLLAALYC-
>XP_009891211_Charadrius_vociferus
MVRRVAVVGAGVSGLAAIKCCVEEGLEPTCFEQSEDVGGLWRYTDKAEEGRASIYRTVFTNSCKEMMCYPDFPFPDDHPNYMHNARLQHYICKYAEHFNLLRHIRFKTLVTKVKKRPDFSMTGQWEVVTQRDGKEETAVFDAVMVCSGHHVYPNLPIEEFPGIQKFKGCYFHSREYKEPEKFRGKKVLVIGLGNSGCDIAVELSAVASQVYLSSRSGSWVMSRVWDNGYPWDMLVITRFRTWLGNILPRALSDWLYVRGMNRFFKHENFGLMPLNRTSRKEPVFNDDLPSRIACGVVVMKPNVKEFRETSVLFQDGTVQDDVDVVVFATGYSYSYPFMDNSIIKSRDNQVTLYKGILPPQLEKPTMAVIGLVQSLGPIIPTADLQCRWAVKVFQGQCTLPQVSEMMDDIDEKMGKKLKW-YG--NSTTLQTDYITYMDELASAIGVKPNVLKLLLTDPQLALKVIFGPCSPYQFRLMGPGKWSGARKAILTQWDRTLQATRTRITP-TTPTTFPCLTV-LGVL-FLPLLLLAALYC-
>XP_010168494_Antrostomus_carolinensis
MVRRVAVVGAGVSGLAATKCCLDEGLEPTCFEQSEDIGGLWRYTDQAEEGRASIYRTVFTNSCKEMMCYSDFPFPDDHPNYMHNARLQHYICKYAEHFNLLRHIRFKTLVTKVKKRPDFSVTGQWEVVTQRDGKEETAVFDAVMVCSGHHVYPNLPLADFPGIEKFKGCYFHSREYKEPEKFRGKKVLVIGLGNSGSDIAVELSALASQVYLSSRSGSWVMSRVWDNGYPWDMLVVTRFRTWLGNILPRALSDWLYVRDMNRSFKHENFGLMPLNRTSRKEPVFNDDLPSRIACGVVVIKPNVKEFRETSVLFQDGTVQDDVDAVVFATGYSYAYPFMDDSIIKSRDNQVTLYKGILPPQLEKPTLAVIGLVQSLGPIIPTADLQCRWAVKVFQGQCTLPPVSERMDDIDEKMGKKLKW-YG--NSTTLQMDYITYMDELASAIGVKPSMVKLLLTDPRLALEVFFGPCSPYQFRLMGPGKWSGARKAILTQWDRTLRATQTRVTP-DVPTTFPALAM-LGVF-FLLLLLLTALY--
>XP_009643606_Egretta_garzetta
MVRRVAVVGAGVSGLAAIKCCLEQGLEPTCFEQSEDIGGLWRYSDQAEEGRASIYRTVFTNSCKEMMCYSDFPFPDDHPNYMHNARLQTYICKYAEHFDLLRHIQFKTLVTKVKKHPDFSVTGQWEVVTRRDGKEEMAVFDAVMVCSGHHVYPNLPLAEFPGIQKFKGFYFHSREYKEPEKFRGKKVLVIGLGNSGCDIAVELSTVASQVYLSSRSGSWVMSRVWDNGYPWDMLIITRFRTWLGNILPRALSDWLYVRGMNRFFKHENFGLMPLNKTSRKEPVFNDDLPSRIACGVVVMKPNVKEFRETSVLFQDGTVQDDVDVVVFATGYSYSYPFMDDSIIKSRDNQVTLYKGILPPHLEKPTMAVIGLVQSLGPIIPTADLQCRWAVKVFQGQCMLPPVSEMMDDIDEKMGKKLKW-YG--NSTTLQTDYITYMDELASAIGVKPNMLKLLLTDPRLALEVFFGPCSPYQFRLTGEGKWSGARKAILTQWDRTLRATQTRITP-DAPTVFPYLAV-LGVL-FLPLLLLTTLYF-
>XP_009937556_Opisthocomus_hoazin
MVRRVAVVGAGVSGLAATKCCLEEGLEPTCFEQSEDIGGLWRFQDQAEEGRASIYRTVFTNSCKEMMCYPDFPFPDDHPNYMHNARLQHYICKYAEHFDLLRLIQFKTLVTKIKKRPDFSVTGQWEVVTQRDGKEETAVFDAVMVCSGHHVYPNLPLADFPGIQKFKRCYFHSREYKEPEKFRGKKVLVVGLGNSGCDIAAELSTVASQVYLSSRSGSWVMSRVWDKGYPWDMLVITRFRTWLGNILPRVVSDWLYVRAMNRFFKHENFGLMPLNRTSRKEPVFNDDLPSRIACGVVVMKPNVKEFRETSVLFQDGTVQDDVDAVVFATGYSYSYPFMDDSIIKSRDNQVTLYKGILPPWLEKPTMAVIGLVQSLGPIIPTADLQCRWAVKVFQGQCTLPPASEMMDDIDEKMGKKLKW-YG--NSTTLQTDYITYMDELASAIGVKPNVLKLLLTDPQLALEVFFGPCSPYQYRLMGPGKWSGARKAILTQWDRTLQATRTRVTP-TVPTASPCLAV-LGLL-FL-LLLLSALYY-
>A0A087VQN0_Balearica_regulorum
-----------------------------CFEQSEDVGGLWRYTD--EEGRASIYRTVFTNSCKEMMCYSDFPFPDDHPNYMHNARLQHYICKYAEHFDLLRHVQFKTLVTKVKKRPDFSVTGQWEVVTQRDGKEET--FDAVMVCSGHHVYPNLP--DFPGIQKFKGCYFHSREYKEPEKFRGKKVLVIGLGNSGCDIAVELSTVASQVYLSSRSGSWV--------YP-DMLVITRFRTWL---LPRVLSDWLYVRGMNRFFKHENFGLMPLNRTSRKEPVFNDDLPSRIACGVVVVKPNVKEFRETSV-FQDGT-QDDVDAVVFATGYSYAYPFMDDSIIKSRDNQVTLYKGILPPQLEKPTMAVIGLVQSLGPIIPTADLQCRWAVKVFQGQCTLPPVSEMMDDIDEKMGKKLKW-YG--NSTTLQTDYITYMDELASAIGVKPNVLKLLVTDPRLALEVIFGPCSPYQFRLM--GKWSGARKAILTQWDRTLQ---------------------------------------
>A0A093JBD9_Fulmarus_glacialis
----------GVSGLAAIKCCLDEGLEPICFEQSEGIGGLWRYMD--EEGRASIYRTVFTNSCKEMMCYPDFPFPDDHPNYMHNARLQHYICKYAEHFDLLRHIRFKTLVTKVRKRPDFSATGQWEVVTQRDGKEEK--FDAVMVCSGHHVYPKLP--EFPGIQKFKGCYFHSREYKEPEKFRGKKVLVIGLGNSGCDIAVELSTVASQVYLSSRSGSWV--------YP-DMLVITRFQTWL---LPRALSDWLYVRRMNRFFKHENFGLMPLNRTSRKEPVFNDDLPSRIACGVVVMKPNVKEFRETSV-FQDGT-QDDVDVVVFATGYSYSYPFMDDSIIKSRDNQVTLYKGILPPQLKKPTMAVIGLVQSLGPTIPTVDLQCRWAVKVFQGQVTLPPVTEMMDDIDEKMGKKLKW-YG--SSTTLQTDYITYMDELASAISVKPNVLKLLLTDPRLALEVFFGPCSPYQFRLM--GKWSGARKAILSQWDRTLR---------------------------------------
>XP_009558178_Cuculus_canorus
MVRRVAVLGAGVSGLAAIKCCLEEGLEPTCFERSEGVGGLWRYTDQAEEGRASIYRTVFTNSCKEMMCYPDFPFPDNHPNYMHNTRLQQYICKYAEHFNLLQHIQFKTLVTKVKKHPDFTVTGQWEVVTQRDGKEEALFFDAVMICSGHHVYPNLPLADFPGIQKFKGCYFHSREYKEPEKFRGKKVLVVGLGNSGCDIAVELSTVASQVYLSSRSGSWVMSRVWDNGYPWDMLVITRFRTWLGNILPRVLSDWLYVRSMNRFFKHENFGLMPLDRTSRKEPVFNDDLPSRIACGVVVIKPNVKEFRETSVLFQDGTVQDDVDVVIFSTGYSYSYPFMDDSIIKSRDNQVTLYKGILPPQLEKPTMAVIGLVQSLGPIIPTADLQCRWAVKVFQGQCTLPPVSKMMDDIDEKMGKKLKW-YG--NSTTLQTDYITYMDELASAIGVKPSVPKLLLTDPRLALEVIFGPCTPYQYRLMGPGKWSGARKAILTQWDRMLQATQTRVTP-ETPTSFPCLIV-LGVL-FLPLLLLTALCC-
>XP_010280469_Phaethon_lepturus
MVRRVAVVGAGVSGLAAIKCCLEEGLEPTCFEQSEDVGGLWRYTDQAEEGRASIYRTVFTNSCKEMMCYPDFPFPDDHPNYMHNARLQQYICKYAEHFDLLRHIRFKTKVTKVKKCPDFSVTGKWEVVTQRDGKEEKAIFDAVMVCSGHHVYPNLPLAHFPGIQKFKGHYLHSREYKEPEKFRGKNVLVIGLGNSGCDIAVELSTVASQVYLSSRSGSWVMSRVWDKGYPWDMLVITRFRTWLGNILPRALSDWLYVRGMNRFFKHENFGLMPLNRTSRKEPVFNDDLPSRIACGVVVMKPNVKEFRETSILFQDGTVQDNVDVVVFATGYSYSYPFMDDSIIKSRDNQVTLYKGILPPQLEKQTIAVIGLVQSLGSIIPTVDLQCRWAVKVFQGQCTLPPVSEMMDDIDEKMGKKLKW-YG--SSTTLQMDYVTYMDELASVIGVKPNVLKLLLTDPRLALEVFFGPCSPYQFRLMGPGKWSGARKAILTQWDRTLRTTQTRVTP-AAPAAFPCLAM-LAVL-LLPLVLVVSFYRP
>XP_009706480_Cariama_cristata
MVRRVAVVGAGVSGLAAIKCCLEEGLGPPCFERSEDIGGLWRYVDQPEEGRASIYRTVFTNSCKEMMCYSDFPFPDDHPNYMHNAKLQQYICKYAEHFDLLQRIQFKTLVTKIKKRPDFSVTGQWEVVTQRDGKEETAVFDAVMICSGHHVYPNLPLADFPGIQKFKGCYFHSREYKEPEKFRGKKVLVIGLGNSGSDIAVELSTVASQVYLSSRSGSWVMSRVWDNGYPWDMVILTRFRNWLGNILPKALSDWLFVRNMNRFFKHENFGLMPLNRTSRREPVFNDDLPGRITCGAVVMKPNVKEFRETSVLFQDGTVQDDVDVVVFATGYSYSHPFLDDSILISRDNEVILYKCIVPLHLEKPTMAVIGLVQSLGPAIPTVDIQCRWAVKVFQGQCTLPPVSEMMDDIDEKRRKKLKW-FG--DSTTLQTEYITYVDELASDIGVKPNVLKLLLTDPRLALEVFFGPCTPYQYRLMGPGKWSGARKAILTQWDRTLRATQTRVTP-AAPNTFPCLAM-LGVL-FLLLLLLTTLYC-
>XP_010079308_Pterocles_gutturalis
MVRRVAVVGAGASGLAATKSCLDEGLEATCFEQSEDIGGLWRYTDQAEEGRASIYRTVFTNSCKEMMCYPDFPFPDNHPNYIHNARLQQYIRKYAEHFDLLQHIRLKTLVTKIKKRPDFSVTGQWEVVTKRDGKEETTVFDAVMVCSGHHVYPNLPIADFPGIQKFKGHYFHSREYKEPEKFRGKKVLVIGLGNSGSDIAVELSAVASQVYLSSRSGSWVMSRVWEKGYPWDMLLVTRFRAWLESILPTALSDWLYVRTMNR-FKHENFGLMPLNRASRKEPVFNDELPSRIACGVVVIKPNVKEFRETSVLFQDGTVQDDVDVVIFATGYTHAYPFMDESIIKNRDNEVTLYKGILPPHLEKPTMAVIGLILSLGPIIPTADLQSRWAVKVFQGQCKLPPASEMMDDIDEKTRKKVAC-FG--NSTTLQMDYITYMDELASAIGVKPNMPKLLLTDPRLALEIFFGPCTPYQFRLTGPGKWSGARDAILTQWDRTLQAT----XP-DAPTAFPCLAV-LGML-FLPLLLLTILYC-
>U3I4R2_Anas_platyrhynchos
MVRRVAVXGAGVSGLAATKCCLEEGLEPTCFERSEDIGGLWRYTE--EEGRASIYRTVFTNSCKEMMCYPDFPFPEDHPNYMHNARLQQYIRDYAKHFDLLRHIRFKTVVTNIRKRPDFCATGQWEVVTQRDGKEET--FDAVMICSGHHIYPNLP--HFPGIEKFKGCYLHSREYKEPEKFRGKKVLVVGLGNSGCDIAVELSTVASQVYLSSRSGSWV--------YP-DMVIITRFRTWL---LPKSVSDWLYVRGMNQLVKHENFGLMPVNRTSRKEPVLNDDLLSRITCGVVLIKPDVKEFRETSV-FQDGT-QDDVDVVVFATGYTYTYSFMDESIIKSRNNEVTLYKSILPPHLEKPTMAVIGLVQSYGSAIPTADLQCRWTIKVFQGQCTLPPVSKMMDDIDEKMRMKLQW-YG--SSTTLQTDYITYMDELASAIGAKPNVLKLLVTDPRLALEVFFGPCTPYQFRLT--GRWSGARRAILTQWDRMLRPT---------PSLF--ISM-LGVL-FLPLLLLAVLY--
>Q8QH01_Gallus_gallus
MVRRVAVVGAGISGLAATKCCLEEGLEPTCFEQSEDIGGLWRYTE--EEGRASIYRTVFTNSCKEMMCYPDFPFPDDYPNYIHNARLHKYIRDYAQHFDLLRHIRFKTTVTKIRKRPDFSATGQWEVVTRSDGKEEA--FDAVMVCTGHHVYPNLP--HFPGIEKFKGCYLHSRDYKEPEKFRGKKVLVVGLGNSGCDIAVELSTVASQVYLSSRRGSWV--------YP-DMLLITRFWTWL---LPKAVSDWLYVRSMNQQYKHEDFGLMPVDGSSRREPVLNDDILSRITCGVVLIKPNVKEFRETSV-FQDGT-QDDLDAVIFATGYSHSFPFMDESIIESKNNEATLYKCIVPPKLEKPTMAVIGLVQSFGSAIPTADVQCRWAVKVFQGLCTLPSVNEMLEDIEEKKRNKIRW-FG--TSNTLQTDYITYMNELTSAIGAKPNVLKLLLTDPLLALKVFFGPCTPYQFRLT--GKWSGARKAIFTQWDRTLKPT-------------PSLLV-LGML-LIPLLLLTVLY--
>K9UTG7_Coturnix_coturnix
MVRRVAVVGAGISGLAATKCCLEEGLEPTCFEQSEDIGGLWRYTE--EEGRASIYRTVFTNSCKEMMCYPDFPFPDDYPNYIHNTRLHKYIRDYAQHFDLLRHIRFKTLVTKIRKRPDFSATGQWEVVTQKDGKEEA--FDAVMVCSGHHVYPNLP--HFPGIEKFKGCYLHSREYKGPEKFRGKKVLVVGLGNSGCDIAVELSTVASQVYLSSRRGSWV--------YP-DMLLITRFWTWL---IPKAVSDWLYVRNMNQQYKHEDFGLMPVDGTSRREPVLNDDILSRITCGVVLIKPSVKEFRETSV-FQDGT-QDDLDAVIFATGYSHSFPFMDKSIIKSREHEISLYKCIVPPQLEKPTMAVIGMVQSFGSAIPTADVQCRWAVKVFQGLCKLPSVSEMLEEIEERKSYRIKW-FG--TSNTLQMDYITYMNELTSDIGAKPNVLKLLLTDPLLALKVFFGPCSPYQFRLT--GKWSGARRAIFTQWDRTLKPT-------------PSLLV-VGIL-FLPLLLLTVLY--
>A0A099ZAQ2_Tinamus_guttatus
---RVAIVGAGGSGLAAVKCCREEGLEPTCFERSEDIGGLWRYAE--EEGRASIYRTVFTNSCKEMMCYPDFPFPDDHPNYMHNTKLQEYIWKFAEHFDLLRHIRFKTLVTKVKKRPDFSVTGQWDVVTEKEGKKET--FDAVMICSGHHVYPNFP--SFPGIQKFKGCYFHSREYKEPEKFRGKKVLVIGLGNSGCDIAVELSTVASQVYLSSRSGSWV--------YP-DMKIVTRFQTCL---LPRALSDWLYVRRMNWPFKHENFGLMPVDGTLRKEPVFNDDLPSRIACGVVVVKPNVKEFRETSV-FQDGT-QEDVDVVIFATGYSFSYPFMDDSIIKSRGN-ITLYKSILPPRLEKPTLAVIGLVQSLGPIIPISELQCRWAVKVFQGLCRLPSVNEMMDDIDEKSGKKLKW-YG--TSNTLQMDYITYMDELATAIGVKPNLPKLLLTDPRLALEVFFGPCTPYQFRLT--GKWSGARRAILTQWDRTLRYS---------PSLLKLLLR-LAEV-FF-----------
>XP_003225491_Anolis_carolinensis
MVRRVAIIGAGVSGLASIKSCLEEGLEPTCFEKSDDIGGLWRFTETPEEGRASIYPSVFTNSCKEMTCYPDFPFPENFPNYMHNSKLQEYIQMFAKHFDLLKYIQFKTLVSKIKKRPDFPVTGQWDVITEKDGKMETAIFDAVMICSGHHVSPNIPVDSFPGLDKFRGSFIHSRDYKGPEKFKGKKVLVIGLGNSGCDIAVELSNIAAQVFISSRSGSWIMRRVWDEGYPWDMLVLTRFETFLRNALPTAISDWLYVKQMNRWFRHENYGLIPLNRTLRKEPVFNDDLPSRIICGTVVVKPNVKKFTETSAIFQDGSVQEGLDYIIFATGYTYYYPFMDNSIIKSSNNEVTLYKSILPPRLEKPTLAVIGLVQSLGATIPTADLQARWSTRVFKGLCKLPSVSSMMDDINEKMGKKLKW-FG--QSDTIQTDYIVYMDELASDIGAKPNILRLFLTAPKLALKVYFGPCTPYQFRLLGPGKWSGAKDAILTQWDRTLKTTRTRVVQ-NTEKSPPLQFL-LKMF-VLPLLLIVFWVIF
>XP_020670364_Pogona_vitticeps
MVQRVAIIGAGVSGLASIKSCLDEGLEPTCFEKSDNIGGLWQFTESIEEGRASIYHSVFTNSCKEMMCFSDFPFPEHFPNYMHNTKLQEYIQMFAKHFGLLKYIQFKTLVTNVRKHPDFPVTGQWEIITEKDGKKESAVFDAVMICSGHHVYPNIPRDSFPGLEKFKGSILHSREYKGPEKFKGKKVLVIGLGNSGCDIAVELSNIASQVYLSSRSGSWVMSRVWEKGYPWDMLVITRFETFLRNALPQAISDWLYVKQMNRWFKHENYGLMPLNRTLRKEPVFNDELPSRITCGSIVVKPNVKEFTETSAIFHDGTVQDGLDYVIFATGYFFSYPFMDQSIVKCRNNEVNLYRSILPPRLEKPTIAVIGLVQSLGSTIPTADLQARWSTRVFKGLCKLPSESTMMDDIDEKMGKKLKW-FG--QSNTIQTDYIVYMDELASDLGVKPNIPLLFLTDLKLALKVYFGPCTSYQFRLKGPGKWNGARNAIFTQWDRTLKATRTRVVH-SSENPFSLFPL-LPIM-ALAFLLVALLLMF
>XP_028588277_Podarcis_muralis
MVKTVAVIGAGVSGLASIKCCLDEGLEPTCFERSDGIGGLWRFTESAEEGRASIYHSVFTNSCKEMMCFPDFPFPEEFPNYMHNSKLQEYIQLYAKHFNLVKYIKFKTLVSKIRKRPDYPVTGQWEVVIEKDGKVESVVFDAVMICSGHHVYPNIPKNSFPGIEKFKGRVFHSRDYKGPEKFKGKKVLVIGLGNSGCDIAVELSATASQVYLSSRSGSWVMSRVWDNGYPWDMVVISRFETFLKNTLPTAISDWLYVKQMNRWFKHENYGLMPLNRTSRKEPVFNDDLPSRIACGTVVVKPNVKEFRETSAIFQDGTAQEGLDYVIFATGYSFAYPFMDESIIKCRNDQVTLYKSIVPPLLEKPTLAVIGLVQSLGAAIPTADLQARWAVRVFKGLCKLPPQSSMMDDIDEKMGKKLKW-YG--QSDTIQTDYVVYMDELASSIGVKPNIPVLFLTDPKLALQVYFGPCSPYQFRLSGPGKWDGARDAILTQWDRTLKATRTRAVK-GDQNSFPLFSM-LKIL-ALPLLLLAIFMMF
>EMP34537_Chelonia_mydas
MVQRVAIIGAGLSGLASIKCCLDEGLEPTCFERSDDIGGLWKFAEHAEEGRASIYHSVFTNSCKEMMCFPDFPFPDDFPNYMHNSKLQEYIRMYAKHFSLLRYIKFKTMVSSVKKRPDFSVTGQWDVVTNRDGKEESAVFDALMVCSGHHVYPHFPADCFPGLNKFKGSYFHSREYKEPEKFKGKRVLVIGLGNTGSDIAVELSHTASQVYLSSRSGSWVMSRVWDNGYPWDMLTLTRFETFLRDALPTAISDWLYVRRMNRWFKHENYGLMPLNRTSRKEPVFNDDLPSRITCGTVVVKPNVKEFTETSAIFQDGTVQENIDFVIFATGYSYSYPFIDNTIIKCRDNEVTLYKGILPPRLEKPTMAVIGLIQSLGAIIPTADLQARWAIRVFKGLYKLPPVNDMMKDIDEKMGKKLKW-YG--QSNTLQIDYISYMDELASAIGVKPNFPLLFLTDPRLALEAYFGPCSPYQFRLTGPGKWDGARNAILTQWDRTLKTTRTRVVH-DSQKHVPFLNL-LRVL-VLPLLLLAVFLMI
>TFJ99726_Platysternon_megacephalum
MVQRVAIIGAGVSGLASIKCCRDEGLEPTCFERSDDIGGLWKFTERAEEGRASIYRSVFTNSCKEMMCFPDFPFPDDFPNYMHNSKLQVYIRMYAKHFALLRYIKFKTVVSSIKKRPDFPVTGQWDVITKRDGKEESAVFDAVMVCSGHHVYPNSPVDCFPGLKKFKGSYFHSREYKEPEKFKGKRVLVIGLGNSGSDIAVELSHTASQVYLSSRSGSWVMSRVWDNGYPWDMLTVTRFETFLRDTLPTSVSDWLYVRRMNKWFKHENYGLMPLNRTSRKEPVFNDDLPSRIICGTVVVKPNVKEFTETSAIFQDGTVQENVDFVIFATGYSYSYPFMDNAIIKCRDNEVTLYKGILPPRLEKPTMAVIGLVQSLGAIIPTSDLQARWAIRVFKGLYNLPPVNDMMEDIDEKMGKKLKW-YG--QSNTLQTDYISYMDELASAIGVKPNFPLLFLTDPRLALEVYFGPCSPYQFRLTGPGKWDGARNAILTQWDRTLKATRTRVIH-DSQKHFPFLNL-LRIL-ALPLLLLAVFLMF
>XP_024056820_Terrapene_carolina
MVQRVAIIGAGVSGLASIKCCLDEGLEPTCFERSDDIGGLWKFTEHAEEGRASIYRSVFTNSCKEMMCFPDFPFPDDFPNYMHNSKLQEYIRMYAKHFALLRYIKFKTMVSSIKKRPDFPVTGQWDVITKQDGKEESAVFDAVMVCSGHHVYPNFPVDCFPGLKTFKGSYFHSREYKEPEKFKGKRVLVIGLGNSGSDIAVELSHTASQVYLSSRSGSWVMSRVWDNGYPWDMLTVTRFETFLRDTLPTSVSDWLYVRRMNKWFKHENYGLMPLNRTSRKEPVFNDDLPSRITCGTVVVKPNVKEFTETSAIFQDGTVQENVDFVIFATGYSYSYPFMDNAIIKCRDNEVTLYKGILPPRLEKPTMAVIGLVQSLGAIIPTSDLQARWAIRVFKGLYKLPPVNDMMEDIDEKMGKKLKW-YG--QSNTLQTDYISYMDELASAIGVKPNFPLLFLTDPRLALEVYFGPCSPYQFCLMGPGKWDGARNAILTQWDRTLKATRTRVVH-DSQKHFPVLNL-LRIL-ALPLLLLAVFLMF
>XP_008171753_Chrysemys_picta
MVQRVAIIGAGVSGLASIKCCLDEGLEPTCFERSDDIGGLWKFTERAEEGRASIYRSVFTNSCKEMMCFPDFPFPDDFPNYMHNSKLQEYIRMYAKHFALLRYIKFKTMVSSIKKRSDFPVTGQWDVITKQDGKEESAVFDAVMVCSGHHVYPNFPVDCFPGLKTFKGSYFHSREYKEPEKFKGKRVLVIGLGNSGSDIAVELSHTASQVYLSSRSGSWVMSRVWDNGYPWDMLTVTRFETFLRDTLPTSVSDWLYVRRMNKWFKHENYGLMPLNRTSRKEPVFNDDLPSRITCGTVVVKPNVKEFTETSAIFQDGTVQENVDFVIFATGYSYSYPFMDNAIIKCRDNEVTLYKGILPPRLEKPTMAVIGLVQSLGAIIPTSDLQARWAIRVFKGLYKLPPVNDMMEDIDEKMGKKLKW-YG--QSNTLQTDYISYMDELASAIGVKPNFPLLFLTDPRLALEAYFGPCSPYQFCLTGPGKWDGARNAILTQWDRTLKATRTRVVH-DSQKHFPVLNL-LRIL-ALPLLLLAVFLMF
>XP_030429473_Gopherus_evgoodei
MVQRVAIIGAGVSGLASIKCCLDERLEPTCFERSDDIGGLWKFTECAEEGRASIYRSVFTNSCKEMMCFPDFPFPDDFPNYMHNSKLQEYIRMYAKHFALLRYIKFKTMVSSIKKRPDFPVTGQWDVITKRNGKEESAVFDAVMVCSGHHVHPNFPVDCFPGLKKFKGSYFHSREYKEPEKFKGKRVLVIGLGNSGSDIAVELSHTASQVYLSSRSGSWVMSRVWDKGYPWDMLTVTRFETFLRNTLPTSVSDWLYVRRMNTWFKHENYGLMPLNRTSRKEPVFNDDLPSCITRGTVVVKPNVKEFTETSAIFQDGTVQENVDFVIFATGYSYSYPFMDNAILKCRDNEVTLYKGILPPRLEKPTMAVIGLVQSLGAIIPTSDLQARWAIRVFKGLYKLPPVNDMMEDIDEKMGKKLKW-YG--QSNTLQTDYVSYMDELASAIGVKPNFPLLFLTDPRLALEVYFGPCSPYQFRLTGPGKWDGARNAILTQWDRTLKATRTRVVH-DSQKHFPFLNL-FKIL-VFP-LLLAVFLMF
>XP_019386360_Crocodylus_porosus
MLKKVAIIGAGVSGLASLKCCLEEGLDPICFERSDDIGGLWNFTEHTEEGKASIYHSVFTNSCKEMMCYPDFPFPDDYPNYMHNTKLQEYIKMFAKHFDLLKYIKFKTMVIKVTKSPDFSLTGQWDVITENDGKEESSVFDAVMVCSGHHVYPNFPAEQFPGIKKFKGSYFHSREYKGPEKFKGKKVLVVGLGNSGSDIAVELSHTASQVYLSSRSGSWVMSRVWDDGYPWDMLYVTRFETFVRNSLPTSISDWLYVKKMNQKFKHENYGLMPLNGTLRKEPVFNDDLPSRIVCGMVVVKPNVKEFTETSVIFQDGTKQENIDYVIFATGYSYSYPFMDDSIIKCRDNEVTLYKGILPPQLEKPTMAVIGLVQSLGAIIPTSELQARWAIKVFKGSFKLPPVSSMMDDIDEKMGKKLKW-FG--NSSTLQTDYIVYMDELASAIGVKPNILKLLLTDPRLALEVYFGPCSPYQFRLTGPGSWSGARNAILTQWDRTLKVTRTRIVH-GSKTGFPLLNV-LTIL-FFPLLLIAVFLMF
>XP_025052586_Alligator_sinensis
MLKKVAIIGAGVSGLASLKCCLEEGLDPICFERSDDIGGLWNFTEQAEEGKASIYHSVFTNSCKEMMCYPDFPFPDDYPNYMHNTKLQEYIKMFAKHFDLLKYIKFKTMVIKVTKCPDFSVTGQWDVITEKDRKEESSVFDAVMVCSGHHVYPNFPAEQFPGIKKFKGSYFHSREYKGPEKFKGKKVLVVGLGNSGSDIAVELSHTASQVYLSSRSGSWVMSRVWDNGYPWDMLYVTRFETFVRNSLPTSISDWLYVKKMNQKFKHENYGLMPLNGTLRKEPVFNDDLPSRIVCGMVLVKPNVKEFTETSVIFQDGTKQENIDCVIFATGYSYAYPFMDDSIIKCRDNEVTLYKGILPPRLEKPTMAVIGLVQSLGAIIPTSELQARWAIKVFKGSFKLPPVSSMMDDIDEKMGKKLKW-FG--NSSTLQTDYIVYMDELASAIGVKPNILKLFLTDPRLALEVYFGPCSPYQFRLTGPGKWNGARNAILTQWDRTLKVTRTRVVH-GSKTGFPLLNL-LTIL-FFPLLLIAVFLMF
>XP_015267311_Gekko_japonicus
MVRKVAIIGAGVSGLASIKACLEEGLEPTCFERSNGIGGLWHFTDSAMDGRASIYASVCTNSCKEMMCFPDFPFPEDFPNYLHNTKLQEYIQMFAEHFDLLKYIKFKTLVIHVRKRLDFPITGQWEVETETEGQVELDVFDAVMVCSGHHVYPNIPANNYPGMEKFKGKYFHSREYKGPEKFRGKRALVVGLGNSGSDIAVELSNVASQVYLSSRSGSWVMSRVWENGYPWDMLIINRFETFLRNALPTAISDWLFEKQMSRWFDHENFSLVPVNRTLRKEPVFNDELPSRITCGSVVVKPGVKEFTESSAVFQDGTVQEGLDYVIFATGYTFAYPFMDESILMCRDNTVTLYKSILPPRLEKPTMAVIGLVQSLGSAIPTAELQSRWATRVFKGLCKLPSESHMMEDIDEKMGKKLKW-YG--QCDSLQTDYIVYMDELASVIGIKPNIPLLFLTDPRLAVQVYFGPCSPYQFRLTGPGKWDGARNAILTQWDRTLKATRTRIVH-SPQSSFPLCAF-LRIL-ALPLLIAAVFLVF
>XP_026559208_Pseudonaja_textilis
MVCRVAIIGAGVSGLASIKCCLDEGLEPTCFERSENIGGLWSFMESPEEGRASIYRSVFTNSCKEMMCYMDFPFPENFPNYMHNSKLQEYIELYAKHFDLLKYIQFKTHVTNIKKHSDFHISGQWNVETQKDGKLESHTFDAVMVCSGHHVYPSIPVDSFPGLEKFQGAFFHSREYKGPEKFRGKKVLVIGLGNSGSDIAVELSHTASQVCISSRSGSWIMSRVWDKGYPWDMLIVTRFESFLKDALPRAISDWLYVRKMNRWFKHENYGLIPVNRILRKEPVFNDELPSRIICGTVVVKPNVKQFTETSAIFQDGTVLEGLDYVIFATGYTFAYPFMDESIIKSRNNEVTLYKSILPPFLEKPTMAVIGLVQSLGSAIPTAELQARWATRVFKGLCKLPSKTTMMDDIDEKMGKKLKW-FG--HSDTLQTDYIAYMDELSSNIGVKPNIPLLFLTDPWLALKVFFGPCSPYQFRLTGPGKWDGARDAILTQWDRTLKVTRTRTVP-NSQKCFSFSVL-LKIL-VIPFLLAAIFMVL
>XP_008144061_Eptesicus_fuscus
MAKKVAVIGAGVSGLASIRCCLEEGLEPICFERSNDVGGLWKFSEHVEEDRASIYPSVFTNSSKEMMCFPDFPYPEDYPNFLHHGKLQEYIRTFAEKKNLLRYIQFETLVSSVKKCPSFLVTGQWEVVSEKNGKQESTVFDAVMVCSGHHVYPNLPNDSFPGLDQFQGHYLHSREYKGPEAFKGKRVLVIGLGNSGCDIAVELSRLATQVMISTRSGSWVMSRVWDDGYPWDMVYITRFASFLQNALPSFLSDWLYVKKMNTCFKHENYGLMPLNGALRKEPVFNDELPSRILCGTLFIKPGVKEFTETSAVFEDGTVFEAIDVVIFATGYAYAYPFLDDSIIKSRNNEVTLFKGIFPPMMEKPTLAVIGLVQSLGAAIPTADQQARWAAKVFANSCTLPTTKEMMDDIDMKMGKKLKW-FG--QSQTLQTDYITYMDELGSFIGAKPNIPWLFLTDPQLALQVFFGPCSPYQFRLMGPGKWDGARKAILTQWDRTVKPIRTRAVS-EAHRPQPFYNL-FKII-LFPLLLLPVLLAF
>XP_005867703_Myotis_brandtii
MAKKVAVIGAGVSGLASIRCCLEEGLEPTCFERSNDVGGLWKFSEHVEEDRASIYPSVFTNSSKEMMCFPDFPYPEDYPNFMHHGKLQEYIRTFAEKKNLLRYIQFETLVTSVKKCPSFLVTGQWEVVSEKNGKQESTIFDAVMVCSGHHVYPNLPNDSLPGLGQFQGHYLHSREYKGPEAFKGKRVLVIGLGNSGCDIAVELSRLATQVMISTRSGSWVMSRVWEDGYPWDRVYITRFASFLQNALPSFLSDWLYVKKMNTCFKHENYGLMPLNGALRKEPVFNDELPSRILCGTLSIKPGVKEFTETSAVFEDGTMFEAIDFVIFATGYAYAYPFLDDSIIKSRNNEVTLFKGIFPPMMEKPTLAVIGFVQSLGAAIPTADQQARWAAKVFANSCTLPTTKEMMDDIDMKMGKKLKW-FG--QSQTLQTDYVTYMDELGSFIGAKPNIPWLFLTDPQLALQVFFGPCSPYQFRLMGPGKWEGARKAILTQWDRTVKPIRTRAVS-EAHRPQPFYNL-FKSL-LFPLLLLPVLLAL
>XP_005216983_Bos_taurus
MVKRVAIIGAGVSGLASIRCCLEEGLEPICFERSNEVGGLWEFSD--EEGRASIYKSVFTNSSKEMMCFPDFPYPDDYPNYMHQSKVQDYIKTFAQKKNLLRYIQFETLVTSIKKCPNFLITGQWEVVSEKDEKQES--FDAVMICSGHHVYPNLP--SFPGLDRFQGHYLHSRDYKGPEVYKGKRVLVIGLGNSGCDIAVELSRLVTQVIISTRSGSWV--------YP-DMLYVTRFASFL---LPSFVSDWLYVKKMNTWFKHENYGLMPLNSTLRKEPVFNDELPSRILCGTITIKPSVKEFTETSA-FEDGT-FEAIDYVIFATGYGYAYPFLEDSIIKSRNNEVTLYKGIFPPFLEKPTLAVIGLVQSLGATIPTADLQARWAVKVFANSCTLPTTNEMMDDIEEKMGKKLKW-FG--QSQTLQTDYITYMDELGSFIGAKPNIPWLFLTDPQLALEVFFGPCSPYQFRLM--GKWDGARNAILTQWDRTLKPT-----------PQPFYNL-LKIL-LFPVLLLAVLLEF
>XP_004013737_Ovis_aries
MVKRVAIIGAGVSGLASIRCCLEEGLEPTCFERSNEVGGLWEFSDHSEEGRASIYKSVFTNSSKEMMCFPDFPYPDDYPNYMHQSKVQDYIKTFAQKKNLFRYIQFETLVTSIKKCPNFLITGQWEIVSEKDEKQESTIFDAVMICSGHHVYPNLPTDSFPGLDRFQGYYLHSRDYKGPEVYQGKRVLVIGLGNSGCDIAVELSRLVTQVIISTRSGSWVMSRVWDDGYPWDMLYVTRFASFLRNALPSFVSDWLYVKKMNKWFKHENYGLMPLNSTLRKEPVFNDELPSRILCGTVSIKPNVKEFTETSAVFEDGTVFEAIDYVIFATGYGYAYPFLDDSIIKSRNNEVTLFKGIFPPFLEKPTLAVIGLVQSLGAAIPTADLQARWAVKVFANSCTLPTTNEMMDDIEEKMGKKLKW-FG--QSQTLQTDYITYMDELGSFIGAKPNIPWLFLTDPQLALEVYFGPCSPYQFRLMGPGKWDGARNAILTQWDRTLKPTRTRAVS-EAKRPQPFYNL-LKIL-LFPVLLLAALLAF
>XP_005690691_Capra_hircus
MVKRVAIIGAGVSGLASIRCCLEEGLEPTCFERSNEVGGLWEFSDHSEEGRASIYKSVFTNSSKEMMCFPDFPYPDDYPNYMHQSKVQNYIKTFAQKKNLFRYIQFETLVTSIKKCPDFLITGQWEIVSEKDEKQESTIFDAVMICSGHHVYPNLPTDSFPGLDRFQGYYLHSRDYKGPEVYKGKRVLVIGLGNSGCDIAVELSRLVTQVIISTRSGSWVMSRVWDDGYPWDMLYVTRFASFLRNALPSFVSDWLYVKKMNKWFKHENYGLMPLNSTLRKEPVFNDELPSRILCGTVSIKPNVKEFTETSAIFEDGTVFEAIDYVIFATGYGYAYPFLDDSIIKSRNNEVTLFKGIFPPFLEKPTLAVIGLVQSLGAAIPTADLQARWAVKVFANSCTLPTTNEMMDDIEEKMGKKLKW-FG--QSQTLQTDYITYMDELGSFIGAKPNIPWLFLTDPQLALEVYFGPCSPYQFRLMGPGKWDGARNAILTQWDRTLKPTRTRAVS-EAKRPQPFYNL-LKIL-LFPVLLLAVLLAF
>XP_005902457_Bos_mutus
MVKRVAIIGAGVSGLASIRCCLEEGLEPTCFERSNEVGGLWEFSDHSEEGRASIYKSVFTNSSKEMMCFPDFPYPDDYPNYMHQSKVQDYIKTFAQKKNLLRYIQFETLVTSIKKCPNFLITGQWEVVSEKDEKQESTIFDAVMICSGHHVYPNLPTDSFPGLDRFQGHYLHSRDYKGPEVYKGKRVLVIGLGNSGCDIAVELSRLVTQVIISTRSGSWVMSRVWDDGYPWDMLYVTRFASFLQNALPSFVSDWLYVKKMNTWFKHENYGLMPLNSTLRKEPVFNDELPSRILCGTITIKPSVKEFTETSAMFEDGTVFEAIDYVIFATGYGYAYPFLEDSIIKSRNNEVTLYKGIFPPFLEKPTLAVIGLVQSLGATIPTADLQARWAVKVFANSCTLPTTNEMMDDIEEKMGKKLKW-FG--QSQTLQTDYITYMDELGSFIGAKPNIPWLFLTDPQLALEVFFGPCSPYQFRLMGPGKWDGARNAILTQWDRTLKPTRTRAVG-EAKRPQRFYNL-LKIL-LFPVLLLAVLLAF
>XP_006075483_Bubalus_bubalis
MVKRVAIIGAGVSGLASIRCCLEEGLEPTCFERSNEVGGLWEFSDHSEEGRASIYKSVFTNSSKEMMCFPDFPYPDDYPNYMHQSKVQDYIKTFAQKKNLLRYIQFETLVTSIKKCPNFLITGQWEVVSEKDEKQESIIFDAVMICSGHHVHPNLPTDSFPGLNRFQGHYLHSRDYKGPEVYKGKRVLVIGLGNSGCDIAVELSRLVTQVIISTRSGSWVMSRVWDDGYPWDMLYVTRFASFLRNALPSFVSDWLYVKKMNMWFKHENYGLMPLNSTLRKEPVFNDELPSRILCGTITIKPSVKEFTETSAMFEDGTVFEAIDYVIFATGYGYAYPFLDDSIIKSRNNEVTLYKGIFPPFLEKPTLAVIGLVQSLGATIPTTDLQARWAVKVFANSCNLPTTNEMMDDIEEKMGKKLKW-FG--QSQTLQTDYITYMDELGSFIGAKPNIPWLFLTDPQLALEVFFGPCSPYQFRLMGPGKWDGARNAILTQWDRTLKPTRTRVVG-EAKRPQPFYNL-LKIL-LFPVLLLAVLLAF
>I3LIW4_Sus_scrofa
MVKKVAIIGAGVSGLASIRCCLEEGLEPICFERSNDVGGLWQFSD--EEGRASIYQSVFTNSSKEMMCFPDFPYPDDYPNYMHQSKLQEYIKTFAQKKNLLRYIKFETLVSSIKKCPNFLVTGQWEVISEKDGKQES--FDAVMICSGHHVYPNLP--SFPGLDRFQGHYFHSRDYKGPEVFKGKRVLVIGLGNSGCDIAVELSRLATQVIISTRSGSWV--------YP-DMVYVTRFASFL---LPSFVSDWLYVKKMNTWFKHENYGLMPLNGTLRKEPVFNDELPSRILCGTVSIKPSVKEFTETSA-FEDGT-FEAIDFVIFATGYGYAYPFLDDSIIKSRNNEVILFKGIFPPLMEKPTLAVIGLVQSLGAAIPTADLQARWVVKVFTNSCSLPTTDEMMDDTDEKMRKKLKW-FG--QSQTLQTDYITYMDELGSFIGAKPNIPWLFLTDPQLALEVYFGPCSPYQFRLM--GKWNGARKAILTQWDRTIKPT-----------PQPFYNL-LKIL-LFPVLLLAVLLTF
>XP_006211175_Vicugna_pacos
MVKRVAIIGAGVSGLASIRCCLEEGLEPTCFERSNDVGGLWQFSDHTEEGRASIYQSVFTNSSKEMMCFPDFPYPDDYPSYMHQSKLQEYIKTFALKKNLLRYIQFETLVSSIKKCPSFLVTGQWEIVSEKDGKQESAIFDAVMICSGHHVYPNLPTDSFPGLDQFQGRYLHSRDYKGPGGFQGKRVLVIGLGNSGCDIAVELSRLAAQVIISTRSGSWVMSRVWDDGYPWDMVYVTRFASFLRNALPSFVSDWLYVKKMNTWFKHENYGLMPLNGTLRKEPVFNDELPSRILCGTVSIKPSVKEFTETSAIFENGTMFEAIDFVIFATGYGYAYPFLDDSIIKSRNNEVTLYKGIFPPLMEKPTLAVIGLVQSLGAAIPTADLQARWAVKVFSNSCTLPTTNEMMDDIDEKMGKKLKW-FG--QSQTLQTDYITYMDELGSFIGAKPNIPRLFLTDPQLALEVYFGPCSPYQFRLMGPGKWDGARNAILTQWDRTVKPTRTRAVG-EAKRPQPFYNL-LKML-LLPVLVLTVLLTF
>XP_006173292_Camelus_ferus
MVKRVAIIGAGVSGLASIRCCLEEGLEPTCFERSNDVGGLWQFSDHAEEGRASIYQSVFTNSSKEMMCFPDFPYPDDYPNYMHQSKLQEYIKTFTLKKNLLRYVQFETLVSSIKKCLSFLVTGQWEIVSEKDGKQESAIFDAVMICSRHHVYPNLPTDSFPGLDQFQGHYLHSRDYKGPGGFQGKRVLVIGLGNSGCDIAVELSRLAAQVIISTRSGSWVMSRVWDDGYPWDMVYVTHFASFLQNALPSFVSDWLYVKKMNTWFKHENYGLMPLNGTLRKEPVFNDELPSRILCGTVSIKPSVKEFTETSAIFEDGTMFEAIDFVIFATGYGYAYPFLDDSIIKSRNNEVTLYKGIFPPLMEKPTLAVIGLVQSLGAAIPTADLQARWVVKVFSNSCTLPTTNEMMDDIDEKMGKKLKW-FG--HSQTLQTDYITYMDELGSFIGAKPNILWLFLTDPQLALEVYFGPCSPYQFXLMGPGKWDGARNAILTQWDRTVKPTRTRAVG-EAKRPQPFYNL-LKML-LLPVLVLAVLLTF
>J9P0F0_Canis_lupus
MGKRVAIVGAGVSGLASIRCCLEEGLEPTCFERSNDVGGLWKFSD--EEGRASIYQSVFTNSSKEMMCFPDFPYPDDYPNYMHHSKLQEYIRIFAQKKNLLRYIQFETLVSSIKKCPSFLVTGQWEVVSEKDGKQES--FDAVMICSGHHVYPNLP--SFPGLHQFQGQYLHSRDYKDPEAFRGKRVLVIGLGNSGSDIAVELSRLATQVIISSRSGSWV--------YP-DMVYVTRFASFL---LPSFVSDWLYVKKMNTWFKHENYGLMPLNGPLRKEPVFNDELPSRILCGTVSIKPSVKEFTETSA-FEDGT-FEAIDSIIFATGYDYAYPFLDDSIIKSRNSEVTLFKGIFPPLIEKPTLAVIGLVQSLGAAIPTADLQARWAAKVFANSCTLPTTSEMMDDIDEKMGKKLKW-FG--QSQTLQTDYITYMDELSSFIGAKPNIPWLFLTDPQLALEVFFGPCSPYQFRLM--GKWDGARNAILTQWDRTVKPT-----------PQHFYTL-LKML-SFPVLLLVIWLTL
>M3W9K9_Felis_catus
MGKRVAIVGAGVSGLASIRCCLEEGLEPTCFERSNDIGGLWKFLD--EEGRASIYQSVFTNSSKEMMCFPDFPYPDDYPNYMHHSKLQEYIKTFAQKKNLLRYIQFETLVSSIKKCPSFLVTGQWEVVSEKDGKQES--FDAIMICSGHHVYPNLP--SFPGLHQFQGHYLHSRDYKDPDAFKGKRVLVIGLGNSGSDIAVELSRLATQVVISTRSGSWV--------YP-DMVYVTRFASFL---LPSFVSDWLYVKKMNTWFKHENFGLMPLNGSLRKEPVFNDELPSRILCGTVSIKPNVKEFTETSA-FEDGT-FEAIDSIIFATGYDYAYPFLDDSIIKSRNNEVTLFKGIFPPLMEKPTLAVIGLVQSLGAAIPTADLQARWAAKVFANSCTLPTTNEMMDDIDEKMGKKLKW-FG--QSQTLQTDYITYMDELGSFIGAKPNIPWLFLTDPQLALEVYFGPCSPYQFRLM--GKWDGARNAILTQWDRTVKPT-----------PQHFYNL-VRIL-SFPVLLLAVWLT-
>XP_019280198_Panthera_pardus
MGKRVAIIGAGVSGLASIRCCLEEGLEPTCFERSNDIGGLWKFLDHAEEGRASIYQSVFTNSSKEMMCFPDFPYPDDYPNYMHHSKLQEYIKTFAQKKNLLRYIQFETLVSSIKKCPSFLVTGQWEVVSEKDGKQESTIFDAIMICSGHHVYPNLPTDSFPGLHQFQGHYLHSRDYKDPDAFKGKRVLVIGLGNSGSDIAVELSRLATQVVISTRSGSWVMSRVWDNGYPWDMVYVTRFASFLRNALPSFVSDWLYVKKMNTWFKHENFGLMPLNGSLRKEPVFNDELPSRILCGTVSIKPNVKEFTETSAVFEDGTVFEAIDSIIFATGYDYAYPFLDDSIIKSRNNEVTLFKGIFPPLMEKPTLAVIGLVQSLGAAIPTADLQARWAAKVFANSCTLPTTNEMMDDIDEKMGKKLKW-FG--QSQTLQTDYITYMDELGSFIGAKPNIPWLFLTDPQLALEVYFGPCSPYQFRLMGPGKWDGARNAILTQWDRTVKPTRMRAVG-KAQRPQHFYNL-LRIL-SFSVLLLAVWLTF
>M3YVX8_Mustela_putorius
MGKRVAIVGAGVSGLASIRCCLEEGLEPTCFERSNDVGGLWKFSNQAEEGRASIYQSVFTNSSKEMMCFPDFPYPDDFPNYMHHSKLQEYIRTFAQKKNLLRYIQFETLVSSIKKCPNFLVTGQWEVVSEKDGKQESAIFDAVMICSGHHVYPNLPTDSFPGLHRFQGHYLHSRDYKDPEAFKGKRVLVIGLGNSGSDIAVELSRLAAQVIISSRSGSWVMSRVWDHGYPWDMVHVTRFATFLRNALPSFVSDWLYVKKMNTWFKHENYGLMPLNGPLRKEPVFNDELPSRILCGTVSIKPSVKEFTETSAVFEDGTVFEAIDYIIFATGYDYAYPFLDDSIIKSRNNEVTLFKGIFPPKMERPTLAVIGLVQSLGAAIPTADLQARWAAKVFAKSCTLPTTSEMMDDIDEKMGKKLKW-FG--QSQTLQTDYITYMDELGSFIGAKPNIPWLFLTDPQLALEVFFGPCSPYQFRLMGPGKWDGARNAILTQWDRTVKPTRTRAVC-EAQRPQHFHNL-LKML-SFPVLLLAVWLTF
>XP_022364137_Enhydra_lutris
MGKRVAIVGAGVSGLASIRCCLEEGLEPTCFERSNDVGGLWKFSNQAEEGRASIYQSVFTNSSKEMMCFPDFPYPDDFPNYMHHSKLQQYIRTFAQKKNLLRYIQFETLVSSIKKCPNFLVTGQWEVVSEKDGKQESAIFDAVMICSGHHVYPNLPTDSFPGLHRFQGHYLHSRDYKDPEAFKGKRVLVIGLGNSGSDIAVELSRLAAQVIISSRSGSWVMSRVWDDGYPWDMVYVTRFATFLRNALPSFVSDWLYVKKMNTWFKHENYGLMPLNGPLRKEPVFNDELPSCILCGTVSIKPSVKEFTETSAVFEDGTVFEAIDYIIFATGYNYAYPFLDDSIIKSRNNEVTLFKGIFPPKMEKPTLAVIGLVQSLGAAIPTADLQARWAAKVFAKSCTLPTTSEMMDDIDEKMGKKLKW-FG--QSQTLQTDYITYMDELGSFIGAKPNIPWLFLTDPQLALEVFFGPCSPYQFRLMGPGKWDGARNAILTQWDRTVKPTRTRAVR-EAQRPQHFHNL-LKML-SFPVLLLAVWLTF
>XP_019664755_Ailuropoda_melanoleuca
MGKRVAIVGAGVSGLASIRCCLEEELEPTCFERSNDVGGLWKFSNHAEEGRASIYQSVFTNSSKEMMCFPDFPYPDDYPNYMHHSKLQEYIRTFAQKKNLLRYIQFDTLVSSIKKCPNFLVTGQWEVVSEKDGKEESAIFDAVMICSGHHVYPNLPTDSFPGLQQFQGHYLHSRDYKDPEAFKGKRVLVIGLGNSGSDIAVELSRLAAQVIISSRSGSWVMSRVWDDGYPWDMVYVTRFATFLRNALPSFASDWLYVKKMNTWFKHENYGLMPLNGPLRKEPVFNDELPSRILCGTVSIKPSVKEFTETSAVFEDGTMFEAIDSIIFATGYGYAYPFLDDSIIKRRNNEVTLFKGIFPPKMEKPTLAVIGLVQSLGAAIPTADLQARWAAKVLAKSCTLPTTSEMMDDIDEKMGKKLKW-FG--QSQTLQTDYITYMDELCSFIGAEPNIPWLFLTDPQLALEVFFGPCSPYQFRLTGPGKWDGARSAILTQWDRTVKPTRTRAVS-EAQRPQHFHNL-LKML-SLPLLLLAVWLTF
>XP_008586856_Galeopterus_variegatus
MGKRVAIIGAGVSGLAAIRCCLEEGLEPTCFERSNDIGGLWKFSDHAEEGRASIYQSVFTNSSKEMMCFPDFPYPDDYPNYMHHSKLQEYIKTFAQKKNLLRYIQFETLVSSIKKCPSFLITGQWVVVTEKDGKQECTIFDAVMICSGHHVYPNLPTDSFPGLDRFQGNYLHSRDYKSPESFKGKRVLVIGLGNSGSDIAVELSHLATKVIISTRSGSWVMSRVWDDGYPWDMVYVTRFASFLRNALPSFVSDWLYVKKMNTWFKHENYGLMPLNGALRKEPVFNDELPSRILCGTVSIKPSVKEFTETSAVFEDGTVFEAIDSVIFATGYDYAYPFLDDSIIKSRNNEVTLFKGIFPPLMEKSTLAVIGFVQSLGAAIPTADLQARWAAKVFANSCTLPTTNEMMDDIDEKMGKKLKW-FG--HSQTLQTDYITYMDELCSFIGAKPNLPWLFLTDPQLALEVYFGPCSPYQFRLMGPGKWEGARNAILTQWNRTVKPTRTRAVS-GAQRPHPFYNL-LKML-SFPVLLLAVLLTF
>G7MFB5_Macaca_mulatta
MSKRVGIIGAGVSGLAAIRCCLEEGLEPTCFERSNDVGGLWKFSD--EEGRASIYQSVFTNSSKEMMCFPDFPYPDDYPNYMHHSKLQEYIKTFAQKKDLLRYIQFETLVSSIKKCTSFLVTGQWVVVTEKDGKQES--FDAVMICSGHHVYPNLP--SFPGLDRFRGNYLHSWDYKNPEAFKGKRVLVIGLGNSGSDIAVELSRLATQVIISTRSGSWV--------YP-DMVYVTRFASFL---LPSFVSDWLYVQKMNTWFKHENYGLIPLNGSLRKEPVFNDELPSRILCGLVSIKPSVKEFTETSA-FEDGT-FEAIDSVIFATGYDYSYPFLDETIIKSRNNEVTLFKGIFPPLMEKPTLAVIGLVQSLGAAIPTADLQARWAAKVFVNSCTLPTMNEMMDDIDEKMGEKLKC-FG--QSQTLQTDYITYMDELGSFIGAKPNIPWLFLTDPRLALEVYFGPCSPYQFRLM--GKWDGARNAILTQWNRTVKPT-----------PHPFYNL-LKML-SFPLLLLAATLTF
>XP_011744241_Macaca_nemestrina
MSKRVGIIGAGVSGLAAIRCCLEEGLEPTCFERSNDVGGLWKFSDHTEEGRASIYQSVFTNSSKEMMCFPDFPYPDDYPNYMHHSKLQEYIKTFAQKKDLLRYIQFETLVSSIKKCTSFLVTGQWVVVTEKDGKQESTIFDAVMICSGHHVYPNLPTDSFPGLDRFRGNYLHSWDYKNPEAFKGKRVLVIGLGNSGSDIAVELSRLATQVIISTRSGSWVMSRVWDDGYPWDMVYVTRFASFLQNVLPSFVSDWLYVQKMNTWFKHENYGLIPLNGSLRKEPVFNDELPSRILCGLVSIKPSVKEFTETSAVFEDGTVFEAIDSVIFATGYDYSYPFLDETIIKSRNNEVTLFKGIFPPLMEKPTLAVIGLVQSLGAAIPTADLQARWAAKVFANSCTLPTMNEMMDDIDEKMGKKLKW-FG--QSQTLQTDYITYMDELGSFIGAKPNIPWLFLTDPHLALEVYFGPCSPYQFRLMGPGKWDGARNAILTQWNRTVKPTRTTVVS-EAQRPHPFYNL-LKML-SFPLLLLAATLTF
>XP_007987722_Chlorocebus_sabaeus
MSKRVGIIGAGVSGLAAIRCCLEEGLEPTCFERSNDVGGLWKFSDHTEEGRASIYQSVFTNSSKEMMCFPDFPYPDDYPNYMHHSKLQEYIKTFAQKKDLLRYIQFETLVSSIKKCTSFLVTGQWVVVTEKDGKQESTIFDAVMICSGHHVYPNLPTDSFPGLDRFRGNYLHSWDYKNPEAFKGKRVLVIGLGNSGSDIAVELSRLATQVIISTRSGSWVMSRVWDDGYPWDMVYVTRFASFLQNVLPSFVSDWLYVQKMNTWFKHENYGLMPLNGSLRKEPVFNDELPSRILCGLVSIKPSVKEFTXTSAVFEDGTVFEAIDSVIFATGYDYSYPFLDETIIKSRNNEVTLFKGIFPPLMEKPTLAVIGLVQSLGAAIPTADLQAHWAAQVFANSCTLPTMNEMMDDIDEKMGKKLKW-FG--QSQTLQTDYITYMDELGSFIGAKPNIPWLFLTDPRLALEVYFGPCSPYQFRLMGRGKWDGARNAILTQWNRTVKPTRTRVVS-EAQRPHPFYNL-LKML-SFPLLLVAATLTF
>XP_017722368_Rhinopithecus_bieti
MSKRVGIIGAGVSGLAAIWCCLEEGLEPTCFERSNNVGGLWKFSDHTEEGRASIYQSVFTNSSKEMMCFPDFPYPDDYPNYMHHSKLQEYIKTFAQKKDLLRYIQFETLVSSIKKCTSFLVMGQWVVVTEKDGKQESTIFDAVMICSGHHVYPNLPTDSFPGLDRFRGNYLHSWDYKNPEAFKGKRVLVIGLENSGSDIAVELSRLATQVIISTRSGSWVMSRVWDDGYPWDMVYVTRFASFLQNVLPSFVSDWLYVQKMNTWFKHENYGLMPLNGSLRKEPVFNDELPSHILCGIVSIKPSVKEFTETSAVFEDGTVFEAINSVIFATGYDYSYPFLDETIMKSRNNEVTLFKGIFPPLMEKPTLAVIGLVQSLGAAIPTADLQARWAAKVFASRCTLPTMNEMMDDIEEKMGKKLKW-FG--QSQTLQTDYITYMDELGSFIGAKPNIPWLFLTDPRLALEVYFGPCSPYQFRLMGPGKWDGARNAILTQWNRTVKPTRTRVVS-EAQRPYPFYNL-LKML-SFPLLLLAATLTF
>XP_524962_Pan_troglodytes
MSKRVGIIGAGVSGLAAIWCCLEEGLEPTCFERSDDVGGLWKFSDHTEEGRASIYQSVFTNSSKEMMCFPDFPYLDDYPNYMHHSKLQEYIKTYAQKKDLLRYIQFETLVSSIKKCPSFLVTGQSVVVTEKDGKQESTIFDAVMICSGHHVYPNLPTDSFPGLDQFRGNYLHSRDYKNPEAFKGKRVLVIGLGNSGSDIAVELSRLATQVIISTRSASWVMSRVWDDGYPRDMMYVTRFASFLRNVLPSFISDWLYVQKMNTWFKHENYGLMPLNGSLRKEPVFNDELPSRILCGTLSIKPSVKEFTETSAVFEDGTVFEAIDSVIFATGYDYSYPFLDETIMKSRNNEVTLLKGIFPPLMEKPTLAVIGLVQSLGAAIPTADLQARWAAKVFANSCTLPTTNEMMDDTDEKMGKKLKW-FG--QSQTLQTDYITYMDELGSFIGAKPNIPWLFLTDPRLALEVYFGPCSPYQFRLMGPGKWDGARNAILTQWNRTVKATRTRVVS-EVQRPHPFYNL-LKML-SFPLLLLAVTLTF
>O60774_Homo_sapiens
MSKRVGIIGAGVSGLAAIWCCLEEGLEPTCFERSDDVGGLWKFSDHTEEGRASIYQSVFTNSSKEMMCFPDFPYPDDYPNYIHHSKLQEYIKTYAQKKDLLRYIQFETLVSGIKKCPSFLVTGQWVVVTEKDGKQESTIFDAVMICSGHHVYPNLPTDSFPGLDQFRGNYLHSRDYKNPEAFKGKRVLVIGLGNSGSDIAVELSRLATQVIISTRSASWVMSRVWDDGYPWDMMYVTRFASFLRNVLPSFISDWLYVQKMNTWFKHENYGLMPLNGSLRKEPVFNDELPSRILCGTLSIKPSVKEFTETSAVFEDGTMFEAIDSVIFATGYDYSYPFLDETIMKSRNNEVTLFKGIFPPLMEKPTLAVIGLVQSLGAAIPTADLQAWWAAKVFANSCTLPTTNEMMDDTDEKMGKKLKM-FG--QSQTLQTDYITYVDELGSFIGAKPNIPWLFLTDPRLALEVYFGPCSPYQFRLMGPGKWDGARNAILTQWNRTVKPTRTRVVS-EVQRPHPFYNL-LKML-SFPLLLLAVTLTF
>G1TFY5_Oryctolagus_cuniculus
MGKRVAVVGAGVSGLAAIRCCLEEGLQPTCFERSDDVGGLWKFSD--EEGRASIYQSVFTNSSKEMMCFPDFPYPEDYPNYMHHSKLQEYIKSFAQKKNLLRYIQFETLVSSIQKGPSFLVTGQWVVITEKDGKQES--FDAVMVCSGHHVYPNLP--SFPGLDQFRGNHLHSRDYKGPEAFKGKRVLVIGLGNSGSDIAVELSRLATQVIISTRSGSWV--------YP-DMVYVTRFASFL---LPSFVSDWLYTKKMNTWFKHENYGLMPLNGPLRKEPVFNDELPARILCGTVSIKPNVKEFTETSA-FEDGT-FEAIDSVIFATGYEYAYPFLDDSIIKSRNNEVTLFKGIFPPLIEKPTLAVIGLVQSLGAAIPTADLQARWAAKVFANSCTLPTANEMMADIDEKMGKKLKW-FG--QSNTLQTDYITYMDELGSFIGAKPNIPWLFLTDPQLALEVFFGPCSPYQFRLM--GKWDGARNAILTQWSRTVKPT-----------PHYFCSL-LKML-SFSVLLLAAWLAL
>XP_004454775_Dasypus_novemcinctus
MGKRVAIIGAGVSGLAAIRCCLEEGLEPTCFERSNDVGGLWKFSDHAEEGRASIYQSVFTNSSKEMMCFPDFPYPDDYPNFMHHSKLQEYIRAFAQKKNLLRYIQFETLVSSVKKCPSFLVTGQWDVVTEKDGKQESTIFDAVMICSGHHVYPHLPTASFPGLDRFQGNYLHSRNYKGPEAFKGKRVLVIGLGNSGSDIAVELSHQATQVMISTRSGSWVMSRVWDDGYPWDMVYVTRFVSFLRNALPSFVSDWLYVKKMNTWFKHENYGLMPLNGTLRKEPVFNDELPSRILCGMVSIKPNVKEFRDTSAVFEDGTVFEAIDTVIFATGYGYAYPFLDESIIKSRNNEVTLFKGIFPPKMEKPTLAVIGLVQSLGAAIPTVDLQARWAAKVFADSCTLPPVNEMMDDIDEKMGKKLKW-FG--QSQTLQTDYITYMDEVGSFIGAKPNIPWLFLTDPQLALEVYFGPCSPYQFRLMGPGKWDGARNAILTQWDRTMKATRTRVVS-EAQRPYPLYIL-LKIL-SFPVLLLAVLLTF
>XP_006887525_Elephantulus_edwardii
MKKRVAIIGAGVSGLASIRCCLEEGLEPTCFERSNDVGGLWKFSDHAEDGRASIYQSVFTNSSKEMMCFPDFPYPDDYPNYMHHSKLQEYIKTFAQKKNLLRYIQFETLVCSIKKCPSFLVSGQWDIVIEKDGKQESAIFDAVMVCSGHHVYPNLPTKSFPGLEKFQGNYLHSRDYKGPETFKGKKVLVIGLGNSGSDIAVELSRLAAQVMISSRSGSWVMSRVWDDGYPWDMVYVTRFASFLRNVLPPFVSDWLYVKKMNTWFKHENYGLMPLNGPLRKEPVFNDELPSRILCGVVSIKPNVKEFTETSAVFEDGTVFEAIDSVIFATGYGYAYPFLDDSIIKSRNNEVTLFKGIFPPQIEQQTLAVIGLVQSLGAAIPTADLQARWAAKVFANSCTLPTMKEMMDDIDEKMGKKLKW-FG--QSQTLQTDYITYMDELGSFIGAKPNIPWLFLTDPQLALEVYFGPCSPYQFRLMGPGKWDGARNAILTQWDRTVKPTRTRAIS-EARRPHPFFNL-LKMF-SLPVLLLAILLIF
>XP_004706886_Echinops_telfairi
MRTRVAIIGAGVSGLASIRCCLEEGLEPTCFERGSDVGGLWKFSDHAEEGRASIYQSVVTNSSKEMMCFPDFPYPDDYPNYMHHSQLQEYIRTFAQKKDLLRYIKFETVVTSIKKCPSFLVTGQWDIVVEKDGNQESIIFDAVMICSGHHVYPNLPTNSFPGLEKFQGSYLHSRDYKGPEVFRGKRVLVIGLGNSGSDIAVELSRLAAQVMISTRSGSWVMSRVWDDGYPWDMVYVTRFASFLRNILPPFVSDWLYVKKMNTWFKHENYGLVPLNGPLRKEPVFNDELPSRILCGAVSIKPNVKQFTETSAVFEDGTVFEAIDSIIFATGYDYAYPFLDDSVIKSRNNEVTLFKGVFPPQLGTPTLAVIGLVQSLGAAIPTADLQARWAAKVFAGSCILPSAKEMMDDIDEKMGKKLKW-FG--QSQTLQTDYITYMDELGSFIGTKPNIPWLFLTDPQLALEVYFGPCSPYQFRLMGPGKWDGARNAILTQWDRTVKPTRTRAIR-EAQRPRHFFNL-LKMI-SFPVLLLAILLIF
>XP_006872703_Chrysochloris_asiatica
MGKRVAIIGAGVSGLASIRCCLEEGLEPTCFERSSDVGGLWKFSDHAEEGRASIYQSVFTNSSKEMMCFPDFPYPDDYPNYMHHSKLQEYIQTFAQKKNLLRYIKFETLVSSIKKCPSFIVTGQWDIVIEKDGNQESIIFDAVMICSGHHVYPNLPTNSFPGLENFQGNYFHSRDYKGPDAFKGKRVLVIGLGNSGSDIAVELSRLAAQVMISTRSGSWVMSRVWDDGYPWDMVYVTRFASFLRNVFPPLISDWLYVKKMNTWFKHENYGLMPLNGPLRKEPVFNDELPSRILCGALSIKPSVKLFTETSAMFEDGTMFEAIDSIIFATGYNYAYPFLDDSIIKSRNNEITLFKGIFPPHMEKPTLAVIGLVQSLGAAIPTADLQARWAAKVFADSCILPTMKEMMDDIDEKMGKKLKW-FG--QSQTLQTDYITYMDELGSFIGAKPNIPWLMLTDPQLALEVYFGPCSPYQFRLMGPGKWDGARNAILTQWDRTVKPTRSRVVS-ETQRQHPFFNL-FKML-SFSVLLLAILLVF
>M0R553_Rattus_norvegicus
MGKKVAIVGAGVSGLAAIRCCLEEGLEPICFERSNDVGGLWKFSS--EEGRASIYQSVFTNSSKEMMCFPDFPYPDDFPNYMHHSKLQEYIKSFAQKKDLLRYIQFETLVSSIKKCSSFLTTGQWVVVTEKDGKQES--FDAVMICSGHHVYPNMP--SFPGLEHFQGKCMHSRDYKGPGDFQGKKVLVIGLGNSASDIAVEVSRLATQVIISTRSGSWV--------YP-DMVYVTRFASFL---LPSFVSDWLYVKKMNTWFKHENYGLMPLNGPLRKEPVFNDELPARILCGTVSIKPIVTKFTETSA-FEDGT-FEAIDCVIFATGYGYAYPFLEDSIIKSRNNEVTLYKGIFPPQLEKPTMAVIGLVQSLGAAIPTADLQARWAAKVFTNACVLPTTNEMMDDIDEKMGKKLKW-FG--QSHTLQTDYITYMDELSSFIGAKPNIPWLFVTDPQLALEVYFGPCSPYQFRLM--GKWDGARSAILTQWKRTVKPT-----------PCHLYDL-LQML-FFPVFFLAVLLTF
>A0A1U7Q721_Mesocricetus_auratus
MGKRAAIVGAGVSGLAAVRCCLEEGMEPVCFERSNDVGGLWKFSD--EEGRASIYQSVFTNSSKEMMCFPDFPYPDDFPNYMHHSKLQEYIKSFAQRKDLLRYIQFETLVSSIKKCSSFLATGQWVVVTEKDGKQDS--FDAVMICSGHHVYPNMP--SFPGLEHFQGKCLHSRDYKNPGDFQGKRILVIGLGNSASDIAVELSRLATQVIISTRSGSWV--------YP-DMVYVTRFASFL---LPSFVSDWLYVKKMNTWFKHENYGLMPLNGPLRKEPVFNDELPARILCGTVTVKPSITKFTETSA-FEDGT-FDAIDCVIFATGYGYAYPFLDDSIIKSRNNEVTLYKGIFPPQLEKPTMAVIGLVQSLGATIPTADLQARWAAKVFANTCTLPATNEMMDDIDEKMGKKLKW-FG--QSHTLQTDYISYMDELSSFIGAKPNIPWLFLTDPQLALEVFFGPCSPYQFRLM--GKWDGARNAILTQWKRTVKPT-----------PTHLYDF-LRML-FFPVILLAVLFTF
>XP_021054447_Mus_pahari
MGKKVAIVGAGVSGLAAIRCCLEEGLDPICFERSNDVGGLWKFSSHAEEGRASIYQSVFTNSSKEMMCFPDFPYPDDFPNYMHHSKLQEYITSFAQKKGLLRYIQFETLVSSIKKCSSFLTTGQWVVVTEKEGKQESVLFDAVMICSGHHVYPNMPTDSFPGLEHFQGKCLHSRDYKGPGAFQGKKVLVIGLGNSASDIAVELSRLATQVIISTRSGSWVMSRVWNDGYPWDMVYVTRFASFLRNILPSFVSDWLYVKKMNTWFKHENYGLMPLNGPLRKEPVFNDELPARILCGMVSIKPMVTKFTETSAVFEDGTVFEAIDYVIFATGYGYAYPFLDDSIIKSRNNEVTLYKGIFPPQLEKPTMAVIGLVQSLGAAIPTADLQARWAAKVFTNTCVLPSTNEMMDDIDEKMGKKLKW-FG--QSHTLQTDYITYMDELSSFIGAKPNIPWLFLTDPQLALEVYFGPCSPYQFRLMGPGKWDGARNAILTQWKRTVKPTRTRAVG-EAQRPRHLYNL-LRML-FFPVFFLAVLLTF
>XP_003505573_Cricetulus_griseus
MGKRVAIVGAGVSGLAAIRCCLEEGMEPTCFERSNDVGGLWKFSGHAEEGRASIYQSVFTNSSKEMMCFPDFPYPDDFPNYMHHSKLQEYIKSFAQKKDLLRYIQFETLVSSIKKCSSFLATGQWVVVTEKDGKQDSLLFDAVMICSGHHVYPNMPTDSFPGLEHFQGKCLHSRDYKSPGDFQGKRILVIGLGNSASDIAVELSRLAAQVIISTRSGSWVMSRVWNDGYPWDMVYVTRFATFLRNVLPSFVSDWLYVKKMNTWFKHENYGLMPLNGPLRKEPVFNDELPARILCGTVTIKPSVTKFTESSAVFEDGTVFEAVDCVIFATGYGYAYPFLDDSIIKSRNNEVTLYKGIFPPQLEKPTMAVIGLVQSLGATIPTADLQARWAAKVFANTCTLPATNEMMHDIDEKMGKKLKW-FG--QSHTLQTDYITYMDELSAFIGAKPNIPWLFLTDPQLALEVFFGPCSPYQFRLMGPGKWDGARNAILTQWKRTVKPTRTRAVG-EAQRPAHLYDL-LRML-FFPIILLAVLFTF
>XP_006974814_Peromyscus_maniculatus
MGKKVAIVGAGVSGLAAIRCCLEEGMEPICFERSNDVGGLWKFSGHAEEGRASIYQSVFTNSSKEMMCFPDFPYPDDFPNYMHHSKLQEYIKAFAQKKGLLRYIQFETLVSSIKKCSSFLATGQWEVVTEKDGKQDSLLFDAVMICSGHHVYPNMPTDSFPGLEHFEGKCLHSRDYKSPGTFQGKRVLVIGLGNSAADIAVELSRLAAQVIISTRSGSWVMSRVWNDGYPWDMVYVTRFASFLRNVLPSFVSDWLYVKKMNTWFKHENYGLMPLNGPLRKEPVFNDELPARILCGTLSIKPSVTKFTETSAVFEDGTVFEDIDCVIFATGYGYAYPFLDDSIIKSRNNEVTLYKGIFPPQLKKPTMAVIGLVQSLGATIPTADLQARWAAKVFANTCTLPTTNEMMDDIDEKMGKKLKW-FG--QSHTLQTDYITYMDELSTFIGAKPNLPWLFLTDPQLALEVFFGPCSPYQFRLMGPGKWDGARNAILTQWKRTVKPTRTRAVG-ETQRPCHLYDL-LKML-FFPVILLAVLLAF
>XP_008846747_Nannospalax_galili
MVKKVAIIGAGVSGLAAIRCCLEEGLEPTCFERSNDVGGLWKFSDHAEEGRASIYQSVFTNSSKEMMCFPDFPYPDDYPNYMHHSKLQEYIKTFAQKKDLLRYIQFESLVSSIKKGPSFSVTGQWVVVTEKDGKQDSILFDAVMICSGHHVYPNMPTESFPGLDNFQGKYLHSRDYKGPENFKRKRVLVIGLGNSASDIAVELSRLAAQVFISTRSGSWVMSRVWDDGYPWDMVYVTRFASFLRNVLPSFVSDWLYVKKMNTWFKHENYGLMPLNGPLRKEPVFNDELPSRILCGTVSIKPSVRKFTETSAVFEDGTMFEAIDYVIFATGYGYAYPFLDDSIIKSRNNEVTLFKGIFPPQLEKSTMAVIGLVQSLGAAIPTADLQARWAAKVFSSTCTLPTTSEMMDDIDEKMGKKLKW-FG--QSHTLQTDYITYMDELSAFIGAKPNIPWLFLTDPQLALEVYFGPCSPYQFRLVGPGKWDGARNAILSQWNRTVKPTRTRAVS-EAQRPQHLHNL-LKIL-SVPVFLLAVLLTF
>XP_006147858_Tupaia_chinensis
MSKRVAVIGAGVSGLAAIRSCLEEGLEPTCFERSNDIGGLWKFSDHAEEGRASIYRSVFTNSSKEMMCFPDFPYPDDYPNYMHHSKLQEYIKTFAQKKNLLRYIRFETLVSSIKKCPSFLETGQWVIVTEKDGKQEFAVFDAVMVCSGHHVYPNLPTDSFPGLDKFQGSHFHSRDYKG-----GKRVLVIGLGNSGSDIAVELSHLATQVIISTRSGSWVMSRVWDDGYPWDMLYVTRFASFLRNILPSFVSDWLYVKKMNTWFKHENYGLMPLNGPLRKEPVFNDELPARILCGTVSIKPNVKEFTETAAIFEDGTVFKDIDCVIFATGYSYAYPFLDDSIIKSRNNEVTLFKGIFPPLMEKPTLAVIGLVQSLGAAIPTADLQARWAAKVFANLCTLPTTNEMMDDIDEKMGKKLKW-FG--QSQTLQTDYITYMDELGSFIGAKPSVLWLLLTDPRLAMEVYFGPCSPYQFRLMGPGKWDGARNAILTQWDRTVKPTRTRTVG-EARHPYPLYNV-LKML-SFSVLLLAALLTF
>XP_007525282_Erinaceus_europaeus
MGKRVAIVGAGVSGLASIRSCLEEGLEPTCFERSNDVGGLWKFSDQAEEGRASIYQSVFTNSSKEMMCFPDFPYPDDYPNYMHHSKLQEYIKTFAQKNNLFRYIQFETLVSSIKKCPSFTLTGQWEVVSEKDGKQETTIFDAVMICSGHHVYPNLPTDSFPGLDKFQGHYLHSREYKGPDAFRGKNVLVIGLGNSGTDIAVELSRLASRVIISTRSGSWVMSRVWDNGYPWDMVYVTRFATFLRTTLPSFVSDWLYVQKMNTWFKHENYGLMPLNGTLRKEPVFNDELPSRILCGAVSIKPGVKTFTETSAIFEDDTVFEAIDYVIFATGYGYAYPFLDDIIIKSRNNEVTLFKGIFPPLLEKPTMAVIGLVQSLGAAIPTADLQARWAAKVFTNSCTLPTKNKMMNDIDEKMGKKLKW-FG--QSQTLQTDYVSYMDELGSFIGAKPNIPWLFLTDPQLALEVYFGPCSPYQFRLMGPGKWEGARNAIMTQWDRTVKATRTRAVS-AAQRPQPFYNL-LKVL-SIPVLLLTAFLAF
>XP_004688176_Condylura_cristata
MGKRVAIIGAGVSGLASIRSCLEEGLEPTCYERSNDVGGLWKFSDQAEEGRASIYQSVFTNSSKEMMCFPDFPYPDDFPNYMHHSKLQEYIKTFAQKKNLLRYIQFETLVTNVKKCPNFSVTGQWEVVSEKDGKQESSIFDAVMICSGHHVYPNLPTDSFPGLDKFQGHYFHSRDYKGPETFKEKRVLVIGLGNSGSDIAVEISRLAAQVIISTRSGSWVMSRVWDDGYPWDMVHVTRFATFLRTALPSFISDWLYVKKMNTWFKHENYGLMPLNGPLRKEPVFNDELPSRILCGKVFIKPNVKEFTATSAVFEDGTVFEAIDCVIFATGYGYAYPFLDDSIIKSRNNEVTLFKGIFPPFLEKSTMAVIGLVQSLGAAIPTTDMQARWAAKVFANLCVLPSKTEMIEDIDEKMGKKLKW-FG--QSQTLQTDYISYMDELGSYIGAKPNIPWLFLTDPQLGLEVYFGPCSPYQFRLMGPGKWEGARNAILTQWDRTIKTTRTRAVS-KSQRPQPFHNL-LKIL-SFPMFLLAAFLIF
>I3M344_Ictidomys_tridecemlineatus
MAKRVAIVGAGVSGLAAIRCCLEEGLEPTCFERSDDIGGLWKFSE--EEGRASIYRSVFTNSSKEMMCFPDFPYPDDYPNYMHHSKLQEYLRAFAHAKSLLGHIRFETLVTSVKKCPGFLVTGQWTVVTEKDGKQES--FDAVMICSGHHVYPNLP--SFPGLEQLQGNYLHSRDYKGPEAFKGKRVLVIGLGNSGSDIAVELSRLAAQVIISTRSGSWV--------YP-DMVYVTRFASFL---LPSFVSDWLYVKKMNTWFKHENYGLVPLNRPLRKEPVFNDELPSRILCGTVSIKPGVKKFTETSA-FEDGT-FEAIDCVIFATGYGYAYPFLDDSIIKSRNNEVTLYKGIFPPQLEKSTLAVIGLVQSLGAAIPTADLQARWAAKVLANSCTLPTTNEMMDDIDEKMGKKLKC-FG--QSCTLQTDYITYMDELASFIGAKPDIAWLFLTDPRLALEVFFGPCSPYQFRLM--GKWEGARNAILTQWNRTLRPT-----------PHHFYNL-LKML-SFPLLLLAVWLTF
>XP_015347117_Marmota_marmota
MAKRVAIIGAGVSGLAAIRCCLEEGLEPTCFERSDDMGGLWKFSEHAEEGRASIYRSVFTNSSKEMMCFPDFPYPDDYPNYLHHSKLQEYLRAFAHTKSLLGHIRFETLVTSVKKCPGFLVTGQWTVVTEKDGKQESTVFDAVMICSGHHVYPNLPTDSFPGLEQLQGNYLHSRDYKGPEAFRGKRVLVIGLGNSGSDIAVELSRLAAQVIISTRSGSWVMGRVWDDGYPWDMVYVTRFASFLRNILPSFVSDWLYVKKMNTWFKHENYGLVPLNRPLRKEPVFNDELPSRILCGTVSIKPGVKKFTETSAVFEDGTVFEAIDSVIFATGYGYAYPFLDDSIIKSRNNEVTLYKGIFPPQLEKSTLAVIGLVQSLGAAIPTADLQARWAAKVFANSCTLPTTNEMMDDIDEKMGKKLKW-FG--QSHTLQTDYVTYMDELGSFIGAKPNIPWLFLTDPRLALEVFFGPCSPYQFRLMGPGKWEGARNAILTQWNRTLRPTRTRAVG-EAQQPHHYYNL-LKML-SFPLLLLAVWLTF
>XP_010835019_Bison_bison
MVKKVAIIGAGISGLASIRNCLEEGLEPTCFEKGEDIGGLWKFSDHVEEGRASIYRSVFTNSSKEMTCFPDFPFPDDFPNFMHNSKLQEYITMFAKEKNLLKYIQFKTIVSSVNKRPDFQTTGQWDVITEKDGKKESAVFDAVMICSGHHVYPNIPKESFPGIKLFKGKCFHSRDYKEPGIFKGKRVLVIGLGNSGCDIASELSHIAEKVIISSRSGSWVMSRVWDEGYPWDMLFITRFETFLKNTLPTVISNWWYMKQMNARFKHENYGLMPLNSTLRKEPVFNDELPSRILCGTITIKPSVKEFTETSAMFEDGTVFEAIDYVIFATGYGYAYPFLEDSIIKSRNNEVTLYKGIFPPFLEKPTLAVIGLVQSLGATIPTADLQARWAVKVFANSCTLPTTNEMMDDIEEKMGKKLKW-FG--QSQTLQTDYITYMDELGSFIGAKPNIPWLFLTDPQLALEVFFGPCSPYQFRLMGPGKWDGARNAILTQWDRTLKPTRTRAVG-EAKRPQRFYNL-LKIL-LFPVLLLAVLLAF
>Q8HYJ9_Bos_taurus
MVKKVAIIGAGISGLASIRNCLEEGLEPTCFEKGEDIGGLWKFSD--EEGRASIYRSVFTNSSKEMTCFPDFPFPDDFPNFMHNSKLQEYITMFAKEKNLLKYIQFKTIVSSVNKRPDFQTTGQWDVITEKDGKKES--FDAVMICSGHHVYPNIP--SFPGIKLFKGKCFHSRDYKEPGIFKGKRVLVIGLGNSGCDIASELSHIAEKVIISSRSGSWV--------YP-DMLFITRFETFL---LPTVISNWWYMKQMNARFKHENYGLMPLNSTLRKEPVFNDELPACILCGIVTIKPNVKEFTEDSA-FEDGT-FKAIDYVIFATGYSYAYPFLDDSIIKSRDNEVTLFKGIFPPPLEKPTLAVIGLVQSLGAAIPTTDLQSRWAVQVIKGTCPLPSVKDMMNDIDEKMGKKLKL-FG--KSDTIQTDYVVYMDELASFIGAKPNIPWLFLTDPKLALEVYFGPCTPYQFRLV--GKWPGARNAILTQWDRLLKPM-----------PCLFCNW-FRPV-LISVVSIAALIVL
>L8I8K7_Bos_mutus
MVKKVAIIGAGISGLASIRNCLEEGLEPTCFEKGEDIGGLWKFSD--EEGRASIYRSVFTNSSKEMTCFPDFPFPDDFPNFMHNSKLQEYITMFAKEKNLLKYIQFKTIVSSVNKRPDFQTTGQWDVITEKDGKKES--FDAVMICSGHHVYANIP--SFPGIKLFKGKCFHSRDYKEPGIFKGKRVLVIGLGNSGCDIASELSHIAEKVIISSRSGSWV--------YP-DMLFITRFETFL---LPTVISNWWYMKQMNARFKHENYGLMPLNSTLRKEPVFNDELPACILCGIVTIKPNVKEFTEDSA-FEDGT-FKAIDYVIFATGYSYAYPFLDDSIIKSRDNEVTLFKGIFPPPLEKPTLAVIGLVQSLGAAIPTTDLQSRWAVQVIKGTCPLPSVKDMMNDIDEKMGKKLKL-FG--KSDTIQTDYVVYMDELASFIGAKPNIPWLFLTDPKLALEVYFGPCTPYQFRLV--GKWPGARNAILTQWDRLLKPM-----------PCLFCNW-FRPV-LISVVSIAALIVL
>A0A140C4U0_Bubalus_bubalis
MVKKVAIIGAGISGLASIRNCLEEGLEPTCFEKGEDVGGLWKFSD--EEGRASIYRSVFTNSSKEMTCFPDFPFPDDFPNFMHNSKLQEYITMFAKEKNLLKYIQFKTIVSSVNKRPDFPTTGQWDVITEKDGKKES--FDAVMICSGHHVYPNIP--SFPGIKLFKGKCFHSRDYKEPGIFKGKRVLVIGLGNSGCDIASELSHIAEKVIISSRSGSWV--------YP-DMLFITRFETCL---LPTVISDWWYMKQMNARFKHENYGLMPLNGTLRKEPVFNDELPARILCGIVTIKPNVKEFTEDSA-FEDGT-FKAIDYVIFATGYSYAYPFLDDSIIKSRDNEVTLFKGIFPPPLEKPTLAVIGLVQSLGAVIPTTDLQSRWAVQVIKGTCPLPSVKDMMNDIDEKMGKKLKL-FG--KSDTIQTDYVVYMDELASFIGAKPNIPWLFLTDPKLALEVYFGPCTPYQFRLV--GKWPGARNAILTQWDRLLKPM-----------PCLFCNW-FRPV-LISVVSIAALIVL
>W5PRR0_Ovis_aries
MVKKVAIIGAGISGLASIRSCLEEGLEPTCFERGEDVGGLWKFSDHVEEGRASIYQSVFTNSSKEMTCFPDFPFPDDFPNFMHNSKLQEYITMFAKEKNLLKYIQFKTIVSSVNKRPDFSTTGQWDVITEKDGKKESAVFDAVMICSGHHVYPNIPKESFPGIKLFKGTCFHSRDYKEPGIFKGKRVLVIGLGNSGCDIASELSHIAEKVIISSRSGSWVMSRVWDEGYPWDMLFITRFETFLKNTLPTVISDWWYMKQMNARFKHENYGLMPLNGALRKEPVFNDELPARILCGVVTIKPNVKEFTEDSAIFEDGTVFKSIDCVIFATGYSYAYPFLDDSIIKSRDNEVTLFKGIFPPPLEKPTLAVIGLVQSLGAVIPTTDLQSRWAVQVIKGTCPLPSVKDMMNDIDEKMGKKLKL-FG--KSDTIQTDYVVYMDELASFIGAKPNIPWLFLTDPKLALEVYFGPCTPYQFRLVGPGKWPGARNAILTQWDRLLKPMTTRVVG-SPLKPCLFCNW-FRPV-LISVVSIAAFIVL
>XP_005690690_Capra_hircus
MVKKVAIIGAGISGLASIRSCLEEGLEPTCFEKGEDVGGLWKFSDHVEEGRASIYQSVFTNSSKEMTCFPDFPFPDDFPNFMHNSKLQEYITMFAKEKNLLKYIQFKTIVSSVNKRPDFSTTGQWDVITEKDGKKESAVFDAVMICSGHHVYPNIPKESFPGIKLFKGTCFHSRDYKEPGMFKGKRVLVIGLGNSGCDIASELSHIAEKVIISSRSGSWVMSRVWDEGYPWDMLFITRFETFLKNTLPTVISDWWYMKQMNARFKHENYGLMPLNGTLRKEPVFNDELPARILCGVVTIKPNVKEFTEDSAIFEDGTVFKSIDCVIFATGYNYAYPFLDDSIIKSRDNEVTLFKGIFPPPLEKPTLAVIGLVQSLGAVIPTTDLQSRWAVQVIKGTCPLPSVKDMMNDIDEKMGKKLKL-FG--KSDTIQTDYVVYMDELASFIGAKPNIPWLFLTDPKLALEVYFGPCTPYQFRLVGPGKWPGARNAILTQWDRLLKPMTTRVVG-SPLKPCLFCNW-FRPV-LISVVSIAAFIVL
>XP_020742463_Odocoileus_virginianus
MVKKVAIIGAGVSGLASIRNCLEEGLEPTCFEKGEDVGGLWKFSNHAEEGRASIYRSVFTNSSKEMTCFPDFPCPDDFPNFMHNSKLQEYITMFAKEKNLLKYIQFKTIVSSVNKRPDFSTTGQWDVITEKDGKKESAVFDAVMICSGHHVYPNIPKESFPGIKLFKGECFHSRDYKEPGIFKGKRVLVIGLGNSGCDIASELSQTAEKVIISSRSGSWVMSRVWDEGYPWDMLTVTRFETFLKNTLPTVISDWWYMKQMNARFRHENYGLMPLNGTLRKEPVFNDELPARILCGIVTIKPNVKEFTEDSATFEDGTVFKAIDCVIFATGYSYAYPFLDDSIIKSRDNQVTLFKGIFPPTLEKPTLAVIGLVQSLGAAIPTTDLQSRWAVQVIKGTCPLPSVKDMMNDIDEKMGKKLKL-FG--KSDTILTDYVVYMDELASFIGAKPNIPWLFLTDPKLALEVYFGPCTPYQFRLVGPGKWPGARNAILTQWDRLLKPMTTRVVG-SPLKPCLFCNW-FRPV-LISVVSIAAFIVL
>XP_007165360_Balaenoptera_acutorostrata
MVKKVAIIGAGISGLASIRSCLEEGLEPTCFEKGEDIGGLWKFSDHAEEGRASIYRSVFTNSSKEMTCFPDFPFPDDFPNFMHNSKLQEYITAFAKEKNLLRYIQLKTLVSSVSKRPDFSVTGQWDVTTEKDGKKESAVFDAVMICSGHHVYPNLPKESFPGLQLFKGKCLHSWDYKEPGIFKGKRVLVIGLGNSGCDIASELSHTAEQVIVSSRSGSWVMSRVWHGGYPWDMMFITRFETFLKNNLPTVISDWWYVKQMNARFKHENYGLMPLNGTLRKEPVFNDELPARILCGTVTVKPNVKEFTETSAIFEDGTVFEAIDCVIFATGYSYAYPFLDDSIIKSRDNEVTLFKGIFPPPLEKPTMAVIGLVQSLGAVIPTTDLQSRWAVQVIKGTCTLPSVKDMMNDIDEKMGKKLKW-FG--KSDTIQTDYIVYMDELASFIGAKPNIPWLFLTDPKLALEVYFGPCSSYQFRLVGPGKWPGARNAILTQWDRILKPTTTRIVG-SPLKPCLFCSW-FRPV-LISVLSIAAFLVL
>XP_004269798_Orcinus_orca
MVKKVAIIGAGISGLASIRSCLEEGLEPTCFEKGEDVGGLWKFSDHAEEGRASIYRSVFTNSSKEMTCFPDFPFPDDFPNFMHNSKLQEYITAFAKEKNLLRYIQLKTLVSSVNKRPDFSVTGQWDVITEKDGKKESAVFDAVMICSGHHVYPNLPKESFQGLQLFKGKCFHSWDYKEPGIFKGKRVLVIGLGNSGCDIASELSHTAEQVIVSSRSGSWVMSRVWHGGYPWDMMFITRFETFLNNSLPTVISDWWYVKQMNARFKHENYGLMPLNGTLRKEPVFNDELPARILCGTVTVKPNVKEFTETSAIFEDGTVFEAIDCVIFATGYSYAYPFLDDSIIKSRDNEVTLFKGIFPPSLEKPTMAVIGLVQSLGAVIPTTDLQSRWAVRVIKGTCTLPSVKDMMNDIDEKMGKKLKW-FG--KSNTIQTDYIVYMDELASFIGTKPNIPWLFLTDPKLALEVYFGPCSSYQFRLVGPGKWPGARNAILTQWDRTLKPTTTRIVG-SPLKPCLFCSW-FRPV-LISVLSIAAFLVL
>XP_019807672_Tursiops_truncatus
MVKKVAIIGAGISGLASIRSCLEEGLEPTCFEKGEDVGGLWKFSDHAEEGRASIYRSVFTNSSKEMTCFPDFPFPDDFPNFMHNSKLQEYITAFAKEKNLLRYIQLKTLVSSVNKRPDFSVTGQWDVITEKDGKKESAVFDAVMICSGHHVYPNLPKESFQGLQLFKGKCFHSWDYKEPGIFKGKRVLVIGLGNSGCDIASELSHTAQQVIVSSRSGSWVMSRVWHGGYPWDMMFITRFETFLNNNLPTVISDWWYVKQMNARFKHENYGLMPLNGTLRKEPVFNDELPARILCGTVTVKPNVKEFTETSAIFEDGTVFEAIDCVIFATGYSYAYPFLDDSIIKSRDNEVTLFKGIFPPSLEKPTMAVIGLVQSLGAVIPTTDLQSRWAVRVIKGTCTLPSVKDMMNDIDEKMGKKLKW-FG--KSNTIQTDYIVYMDELASLIGAKPNIPWLFLTDPKLALEVYFGPCSSYQFRLVGPGKWPGARNAILTQWDRTLKPTTTRIVG-SPLKPCLFCSW-FRPV-LISVLSIAAFLVL
>XP_022415770_Delphinapterus_leucas
MVKKVAIIGAGISGLASIRSCLEEGLEPTCFEKGEDVGGLWKFSDHAEEGRASIYRSVFTNSSKEMTCFPDFPFPDDFPNFMHNSKLQEYITAFAKEKNLLRYIQLKTLVSSVNKCPDFSVTGQWDVITEKDGKKESAVFDAVMICSGHHVYPNLPKESFQGLQLFKGKCFHSWDYKEPGIFKGKRVLVIGLGNSGCDIASELSHTAEQVIVSSRSGSWVMSRVWHGGYPWDMMFITRFETFLNNNLPTVISDWWYVKQMNARFKHENYGLMPLNGTLRKEPVFNDELPARILCGTVTVKPNVKEFTETSAIFEDGTVFEAIDCVIFATGYSYAYPFLDDSIIKSRDNEVTLFKGIFPPSLEKPTMAVIGLVQSLGAVIPTTDLQSRWAVRVIKGTCTLPSVKDMMNDIDEKMGKKLKW-FG--KSNTIQTDYIIYMDELASFIGAKPNIPWLFLTDPKLALEVYFGPCSSYQFRLVGPGKWPGARNAILTQWDRTLKPTTTRIVG-SPLKPCLFCSW-FRPI-LISVLSIAAFLVL
>XP_007113108_Physeter_catodon
MVKKVAIIGAGISGLASIRSCLEEGLEPTCFEKGEDIGGLWKFSDHAEEGRASIYWSVFTNSSKEMTCFPDFPFPDDFPNFMHNSKLQEYITAFAKEKNLLRYIQLKTLVSSVNKRPDFSVTGQWDVTTEKDGKKESAIFDAVMICSGHHVYPHLPKESFPGLQLFKGKCFHSWDYKEPGKFKGKRVLVIGLGNSGCDIASELSHTAEQVIVSSRSGSWVMSRVWHGGYPWDMMFITRFETFLKNNLPTVISDWWYVKQMNARFKHENYGLMPLNGTLRKEPVFNDELPARILCGTVTVKPNVKEFTETSAIFEDGTVFEAIDCVIFATGYSYAYPFIDDSIIKSRDNEVTLFKGIFPPPLEKPTMAVIGLVQSLGAVIPTADLQSRWAVQVIKGTCTLPSVKDMMNDIDEKMGKKLKW-FG--KSDTIQTDYIVYMDELASFIGAKPSILWLFLTDPKLALEVYFGPCSPYQFRLVGPGKWPGARNAILTQWDRILKPTTTRIVG-SPLKPCLFCSW-FRPI-LISVLSIAAFLVL
>S9YQ93_Camelus_ferus
MVKRVAIIGAGVSGLAAIRCCLEEQLEPTCFEKGKDVGGLWKFSDHPEEGRASIYRSVFTNSSKEMTCFPDFPCPDDYPNFMHNSKLQEYITMFAKEKNLLRYIQFKTIVSSVNKRPDFSTTGQWDVTTEKDGKTESAIFDAVLICSGHHVYPNLPKESFPGINLFKGKCFHSRDYKEPGIFKGKRVLVIGLGNSGCDIATELSHIAGKVIISSRSGSWVISRVSDDGYPWDMMSISRFETLLKNALPTAISDWWYTKQMNARFKHENYGLMPLHGTLRKEPVFNDELPARILCGTVSVKPNVKEFTETSAIFEDGTMFEAIDCVIFATGYTYAYPFLDDSIIKSRDNEVTLFKGIFPPPLEKPTLAVIGLVQSLGAAIPIADLQARWAVQVLKGTCTLPSVKDMMNDIDQKMGKKLKW-FG--KSDTIQTDYIVYMDELASFIGAKPNILWLFLTDPKLALEVYFGPCSPYQFRLVGPGKWPGARHAILTQWDRSLKPTTTRAVG-NPVKPQLIISWLFDAV-MIGTVSIAIFLFL
>XP_010955230_Camelus_bactrianus
MVKRVAIIGAGVSGLAAIRCCLEEQLEPTCFEKGKDVGGLWKFSDHPEEGRASIYRSVFTNSSKEMTCFPDFPCPDDYPNFMHNSKLQEYITMFAKEKNLLRYIQFKTIVSSVNKRPDFSTTGQWDVTTEKDGKTESAIFDAVLICSGHHVYPNLPKESFPGINLFKGKCFHSRDYKEPGIFKGKRVLVIGLGNSGCDIATELSHIAGKVIISSRSGSWVISRVSDDGYPWDMMSISRFETLLKNALPTAISDWWYTKQMNARFKHENYGLMPLHGTLRKEPVFNDELPARILCGTVSVKPNVKEFTETSAIFEDGTMFEAIDCVIFATGYTYAYPFLDDSIIKSRDNEVTLFKGIFPPPLEKPTLAVIGLVQSLGAAIPIADLQARWAVQVLKGTCTLPSVKDMMNDIDQKMGKKLKW-FG--KSDTIQTDYIVYMDELASFIGAKPNILWLFLTDPKLALEVYFGPCSPYQFRLVGPGKWPGARHAILTQWDRSLKPTTTRAVG-NPVKPCLFYSW-FRPV-AISVVSVAIFLLL
>XP_006211173_Vicugna_pacos
MVKRVAIIGAGVSGLAAIRSCLEEQLEPICFEKGKDVGGLWKYSDHPEEGRASIYRSVFTNSSKEMTCFPDFPCPDDYPNFMHNSKLQEYITMFAKEKNLLRYIQFKTTVSSVNKRPDFSTTGQWDVTTEKDGKTESAIFDAVLICSGHHVYPNLPKESFPGINLFKGKCFHSRDYKEPGIFKGKRVLVIGLGNSGCDIATELSHIAGKVIISSRSGSWVMSRVWDDGYPWDMMSVTRFEIFLKNALPKAISDWWYMKQMNARFKHENYGLMPLHGTLRKEPVFNDELPARILCGTVSVKPNVKEFTETSAIFEDGTMFEAIDCVIFATGYTYAYPFLDDSIIKSRDNEVTLFKGVFPPPLEKPTLAVIGLVQSLGAAIPTADMQARWAVQVLKGTCTLPSVKDMMNDIDEKMGKKLKW-FG--KSDTILTDYIAYVDELASFIGAKPNILWLFLTDPKLALEVYFGPCSPYQFRLVGPGKWPGARHAILTQWDRSLKPMRTRAVG-NPVKPCLFHSW-FRPV-AISVVSVAIFLLL
>A0A1R7SPQ2_Sus_scrofa
MVKRVAIIGAGISGLASIRSCLEEGLEPTCFERGEDVGGLWKFSD--EEGRASIYRSVFTNSSKEMTCFPDFPFPDDFPNFMHNSKLQEYITAFAKEKNLLKYIQFKTLVSRVNKHPDFSITGQWDVTTEKDGQKES--FDAVMICSGHHVYPNLP--SFPGLKLFKGKCFHSWDYKEPGLFKGKRVLVIGLGNSGCDIATELSHTAEQVIISSRSGSWV--------YP-DVMTITRFETFL---LPTVISDWWYTKQMNARFKHENYGLIPLKRALRKEPVFNDELPACILRGTVSIKPNVREFTETSA-FEDGT-FEAIDCVIFATGYSYAYPFLDESIIKSRNNEVTLFKDIFPPVLEKPTMAVIGFVQSLGAAIPTADLQARWAARVIKGTCTLPSIKDIMHDIDEKMEKKLKW-FG--KSNTIQTDYVVYMDELASFIGAKPNIPWLFLTDPKLALEVYFGPCSPYQFRLV--GKWPGARNAILTQWDRILKPI-----------PCLFCSW-FRPV-VISAVSIAVLLVL
>Q95LA1_Canis_lupus
MGKRVAIIGAGVSGLASIRSCLEEGLEPTCFERSEDIGGLWKFSEHAEEGRASIYQSVFTNSSKEMMCFPDFPYPDDFPNFMHNSKLQEYITVFSKEKNLLKYIQFKTLVCSVNKRPDFSVSGQWDITTERDGKRESATFDAVLICSGHHVYPNLPEESFPGLKLFKGKCFHSREYKEPGIFKGKRVLVIGLGNSGCDIATELSHTAEQVIISSRSGSWVMSRVWDDGYPWDMMFITRFETFLKNSLPTIISDWWYMKQMNARFKHENYGLMPLNGTLRKEPVFNDELPACILCGTVSIKPNVKAFTETSAIFEDGTVFEAIDCVIFATGYNYAYPFLDESIIKSKNNEITLFKGIFPPKLEKPTMAVIGFVQSLGATIPTTDLQARWAVQVIKGTCTLPSVTDMMNDIDKKREGKLKW-FG--TSETVQTDYISYMDELASFIGAKPNIPWLFLTDPKLAVEVFFGPCSPYQFRLVGPGKWPGARNAILTQWDRTLKPMKTRAVG-NPQKPCMLCHL-VKLF-VLPVLFIAVFLAL
>M3YV_Mustela_putorius
MGKRVAIIGAGVSGLASIRSCLEEGLEPTCFERSEDVGGLWKFSDHAEEGRASIYQSVFTNSSKEMMCFPDFPYPDDFPNFMHNSKLQEYITAFSKEKKLLRYIQFKTLVSGINKRPDFSVTGQWDVTTERDGKKESAVFDAVLVCSGHHVYPNLPKESFPGLKLFKGKCFHSRDYKEPGIFKGKRILVMGLGNSGCDIATELSHTAEQVIISSRSGSWVMSRVWDDGYPWDMVFITRFETFLKNNLPTAISDWWYMKQMNARFKHENYGLMPLNGTLRKEPVFNDQLPACILCGTVSVKPNVREFTETSAIFEDGTVFEAIDCVIFATGYSYDYPFLDESIIKCKNNEVTLFKGIFPPKLEKPTMAVIGFVQSLGATIPTADLQARWAVQVIKGTCTLPSVTDMMNDIDKKRGKKLKW-FG--TSETVQTDYITYMDELASFIGAKPNIPWLFLTDPKLAVEVFFGPCSPYQFRLVGPGKWPGARHAILTQWDRTLKPTKTRAAG-TPQKPCLLCRW-ARLL-ILPALFIAVFFAL
>XP_004408956_Odobenus_rosmarus
MGKRVAIIGAGVSGLASIRSCLEEGLEPTCFERSEDVGGLWKFSDHTEEGRASIYQSVFTNSSKEMMCFPDFPYPDDFPNFMHNRKLQEYITAFCKEKNLLKYIQFKTLVSGINKRPDFSITGQWDVTTERNGKKESAVFDAVLICSGHHVYPHLPKESFPELKLFKGKCLHSREYKEPGIFKGKRVLVLGLGNSGCDIATELSHTAEQVMISSRSGSWVMSRVWDEGYPWDMVFITRFETFLKNNLPTAISDWWYMKQMNARFKHENYGLMPLNRTLRKEPVFNDELPACILCGMVSVKPNVREFTETSAIFEDGTVFEGIDCVIFATGYSYDYPFIDESIIKNKNNEVTLFKGIFPPKLEKPTVAVIGFVQSLGATIPTVDLQARWAVRVIKGTCTLPSVTDMMDDIDKKRGKKLKW-FG--TSETVQTDYITYMDELASLIGAKPHIPWLFLTDPKLAVEVFFGPCSPYQFRLVGPGKWPGARNAILTQWDRTLKPMKTRGVG-NPQKPCLLCRW-VRLF-VLPVMFIAVFFAL
>XP_021538316_Neomonachus_schauinslandi
MGKRVAIIGAGVSGLASIRSCLEEGLEPICFEKSEDIGGLWKFSDHAEEGRASIYQSVFTNSSKEMMCFPDFPYPDDFPNFMHNSKVQEYITAFCKEKNLLKYIQFKTLVSGINKRPDFSITGQWDVTTERNGKKESAIFDAVLICSGHHVYPNLPKESFPGLKLFKGKCLHSQEYKEPGIFKGKRVLVLGLGNSGCDIATELSHTAEQVMISSRSGSWVMSRVWDDGYPWDMVFITRFETFLKNNLPTAISDWWYIKQMNARFKHENYGLMPLNRALRKEPVFNDELPACILCGTVSIKPNVREFTETSAIFEDGTVFEAIDCVIFATGYSYDYPFLDESIIKSKNNEVILFKGIFPPKLEKPTMAVIGFVQSLGATIPTVDLQARWAVRVIKGTCTLPSVTDMMDDIDKKRGKKLKW-FG--TSKTVQTDYITYMDELASFIGAKPNIPWLFLTDPKLAGEVFFGPCSPYQFRLVGPGKWPGARNAILTQWDRTLKPTKTRAVG-NPQKPCLLCRW-VRLF-VLPVLFIAVFFAL
>XP_008694265_Ursus_maritimus
MGKRVAIVGAGISGLASIRSCLEEGLEPTCFEKSDDIGGLWKFSDHAEEGRASIYQSVFTNSSKEMMCFPDFPYPDDFPNFMHNSKLQEYITVFSKEKKLLKYIQFKTLVSGINKRPDFSVTSQWDVTIERDGKKESVVFDAVLICSGHHVYPNLPKESFPGLKLFKGKCFHSREYKEPGIFKGKRVLVIGLGNSGCDIATEFSHTAEQVIISSRSGSWVMSRVWDDGYPWDMVFVTRFESFLKNNLPTATSDWXYMKQMNXRFKHENYGLMPLNGALRKEPVFNDELPACILCGIVSIRPNVREFTETSAIFEDGTVFEAIDYVIFATVYSYDYPFLDESIIKNKNNEVTLFKGIFPPKLEKPTMAVIGFVQSLGAAIPTADLQARWAVQVIKGTCTLPSVTDMMNDIDKKRGKKLKW-FG--TSETVQTDYITYMNELASFIGAKPNIPWLFLTDPKLAVEVFFGPCSPYQFRLVGPGKWPGARNAILTQWDRTLKPMKTRAVG-NPQKPCLLCGW-VRLF-ILPVLFIAVFFAL
>M3VZK1_Felis_catus
MGKRVAIIGAGVSGLATIRSCLEEGLEPTCFEKSEDIGGLWKFSDHAEEGRASIYQSVFTNSSKEMMCFPDFPYPDHFPNFMHNNKIQEYITVFAKEKNLLKYIQFKTLVSSVNKRPDFSVTGQWDVTTERDGKKESTVFDAVLICSGHHVYPNLPKESFPGLKLFKGKCFHSREYKEPGIFKGKRVLVIGLGNSGCDIATELSRTAKQVIISSRSGSWVISRVWDDGYPWDMVLVNRFETFLKNNLPKAISDWWYKKKMNAKFKHENYGLMPLNGTLRKEPVFNDELPACILCGTVSIKPNVKEFTETSAIFEDGTVFEAIDCVIFATGYGYAYPFFDESIIKSRNNEITLFKDIFPPSLEKPTLGIIGLVQSLGAAIPTVDLQARWAVKVVKGTCTLPSITDMMNDIDKKMRERLKW-FG--TSNTMLTDYINYMDELASFIGAKPNIPWLFLTDPKLAVEVFFGPCSPYQFRLVGPGKWPGARNAILTQWDRTLKPMKTRAVG-TPLKPCLLCRW-VRLL-ALPILVVAIFLAW
>XP_007088793_Panthera_tigris
MGKRVAIIGAGVSGLATIRSCLEEGLEPTCFEKSEDIGGLWKFSDHAEEGRASIYQSVFSNSSKEMMCFPDFPYPDHFPNFMHNNKIQEYITVFAKEKDLLKYIQFKTLVSSVNKRPDFSVTGQWDVTTERDGKKESTIFDAVLICSGHHVYPNLPKESFPGLKLFKGKCFHSREYKEPGIFKGKRVLVIGLGNSGCDIATELSRTAKQVIISSRSGSWVISRVWDDGYPWDMVFVNRFETFLKNNLPKAISDWWYKKKMNAKFKHENYGLMPLNGTLRKEPVFNDELPACILCGTVSIKPNVKEFTETSAIFEDGTVFEAIDCVIFATGYGYAYPFFDESIIKSRNNEITLFKDIFPPSLEKPTLGIIGLVQSLGAAIPTVDLQARWAVKVVKGTCTLPSITDMMNDIDKKMRERLKW-FG--TSNTMQTDYINYMDELASFIGAKPNIPWLFLTDPKLAVEVFFGPCSPYQFRLVGPGKWPGARKAILTQWDRTLKPMKTRAVG-TPLKPCLLCRW-VRLL-ALPILVVAIFLAW
>XP_014917803_Acinonyx_jubatus
MGKRVAIIGAGVSGLATIRSCLEEGLEPTCFEKSEDIGGLWKFSDHAEEGRASIYQSVFTNSSKEMMCFPDFPYPDDFPNFMHNNKIQEYITVFAKEKNLLKYIQFKTLVSSVNKRPDFSVTGQWDVTTERDGKKESTVFDAVLICSGHHVYPNLPKESFPGLKLFKGKCFHSREYKEPGIFKGKRVLVIGLGNSGCDIATELSRTAKQVIISSRSGSWVISRVWDDGYPWDMVLVNRFETFLKNNLPKAISDWWYKKKMNAKFKHENYGLMPLNGTLRKEPVFNDELPACILCGTVSIKPNVKEFTETSAIFEDGTVFEAIDCVIFATGYGYAYPFFDESIIKSRNNEITLFKDIFPPSLEKPTLGIIGLVQSLGAAIPTVDLQARWAVKVVKGTCTLPSITDMMNDIDKKMRERLKW-FG--TSNTMLTDYINYMDELASFIGAKPNIPWLFLTDPKLAVEVFFGPCSPYQFRLVGPGKWPGARNDLQ-----------------------------------------------
>XP_012513247_Propithecus_coquereli
MGKRVAIIGAGVSGLASIRSCLEEGLQPTCFERSDDIGGLWKFSDHAEEGRASIYKSVFTNSSKEMMCFPDFPYPDDFPNFMHNSKIQEYIIAFAKEKNLLKYIQFKTFVSSIKKCPDFSITGQWAITTEKDGKKESAIFDAVMVCSGHHVYPNIPEESFPGLKHFKGKCLHSRDYKEPGVFKGKRVLVIGLGNSGCDIATELSHTAQQVIISSRSGSWVMSRVWDDGYPWDMMIVTRFETLLRNNLPTAISNWWYVKQMNARFKHENYGLMPLNGTLRKEPVFNDDLPVRILCGTVSIKPNVKEFTETSAIFEDGTKFEAIDCVIFATGYDSAYPFLDDSIIKSRNNEVTLFKGIFPPLLEKSTMAVIGLVQSLGAAIPTADLQARWAAQVIKGTCTLPSEKDMMNDIDEKMGKKLKW-FG--NSETIQTDYIAYMDELASFIGAKPNMPWLFLTDPKLAVEVFFGPCSPYQFRLVGPGKWPGARNAILTQWDRALKPMKTRVVG-SLQKPCLFFRW-LKLL-AVPILLIAIFLVS
>XP_012620619_Microcebus_murinus
MGKRVAIIGAGVSGLASIRSCLEEGLEPTCFERSDDIGGLWKFSDHAEEGRASIYQSVFTNSSKEMMCFPDFPYPDDFPNFMHNSKIQEYIIAFAKEKNLLKYIQFKTLVSRVNKCPNFSITGQWEVITEKDGKKESAIFDAVMICSGHHVYPNIPKESFPGLKRFKGKCLHSRDYKEPGAFKGKRVLVVGLGNSGCDIATELSHTARQVIISSRSGSWVMSRVWDDGYPWDMMIVTRFKTLLKNNLPTAISNWLYVKQMNARFKHENYGLMPLNGVLRKEPVFNDDLPARILCGTLSIKPNVKEFTETSAIFEDGTMFEAIDCVIFATGYESAYPFLDESIIKSRSNEVTLFKGIFPPLLEKSTMAIIGLVQSLGAAIPTADLQARWAAQVIKGTCTLPSEKDMMNDIDEKMGRKLKW-FG--TSETIQTDYVAYMDELASFIGAKLNIPWLFLTDPKLAVEVFFGPCSPYQFRLVGPGKWPGARNAILTQWDRALKPMKTRVVG-SLQKPCLFCSW-FKLL-AIAILLIAIFLVL
>XP_004688531_Condylura_cristata
MGKRVAIIGAGVSGLASLRSCLEEGLEPICFERSEDVGGLWKFSDQAEEGRASIYQSVFTNSSKEMMCFPDFPYPDDFPNFMHNSKLQEYIIAFAKEKNLLKYVQFKTLVSSIKKHSDFSVTGQWAVTTEKDGKKQSAVFDAVMICSGHHVYPNLPKESFPGLKLFKGKCFHSRDYKEPSIFKGKRVLVIGLGNSGCDIATDLSHTAAQVIISSRSGSWVMSRVWDDGYPWDMMFITRFETFLKNNLPTAISDWWYMKQMNARFKHENYGLMPLNGTLRKEPVFNDELPARILCGTVSIKPNVKQFTATSAVFEDGTVFEAIDCIIFATGYNYAYPFLDDSIIKSRDNEVALFKGIFPPLLEKPTLAVIGLVQSLGAAIPTTDLQARWAVQVIKGTCTLPSVTDMMNDIDKKMRKKLKW-FG--KSETIQTDYIVYMDELASFIGAKPNIPWLFLTDPKLALEVFFGPCSPYQFRLMGPGKWPGARNAILTQWDRTLKPMKTRVVG-HPQKPCLAFRW-LKLL-AIPILLIATFLVL
>XP_006147860_Tupaia_chinensis
MGKRVAVIGAGVSGLAAIRSCLEEGLEPTCFERSDDIGGLWKFSGRAEEGRASIYQSVFTNSSKEMMCFPDFPYPDDYPNFMHHSKLQEYIIAFAKEKGLLKYIRFETFVSSVSKRPDFSVTGQWDVTTEKDGKKESAIFDAVMICSGHHVYPNLPKESFPGLKQFKGKIFHSRDYKDPGTFKGKRVLVIGLGNSGCDIATELSRTAEQVIISSRSGSWVMSRVWDDGYPWDMLFITRFETMLKNSLPTAISDWWYVKQMNARFKHENYSLMPLNGTLRKEPVFNDELPARILCGTVSIKPNVKEFTETAATFEDGTVFKDIDCVIFATGYSYAYPFLDDSIIKSRNNEVTLFKGIFPPLMEKPTLAVIGLVQSLGAAIPTTDLQARWAARIIKGTCTLPSVKDMMSDIDEKMGKKLKW-FG--KSETIQTDYIVYMDELASFIGAKPNIPWLFLTDPKLAVEVFFGPCSPYQFRLVGPGRWEGARNAILTQWDRSLKPMKTRKAG-RIQKPCLFARW-LKLL-AIPILIIAVFFVL
>XP_014700658_Equus_asinus
MGKRVAIVGAGVSGLASIRCCLEVGLEPTCFERSNDVGGLWKFSDRVEEGRASIYRSVFTNSSKEMMCFPDFPYPDDFPNFMHHSKLQEYITAFAKEKNLLKYTRFNTFVTSVEKHPDFSITGQWNVTTEKDGKKESSIFDAVMVCSGHHVYPNLPKESFPGLELFKGKCIHSRDYKEPGAFKGKRVLVIGLGNSGCDIATELSHIAKQVIISSRSGSWVMTRDWDDGYPWDMMLITRFETFLKNNLPTAFSDWWYMKQMNSRFKHENYGLMPLNGTLRKEPVFNDELLACILCGRVSIKPNVKEFTETSAIFEDGAVFEAIDCVIFATGYGYAYPFLDDSIIKSRDNEVTLFKGIFPPQLEKPTLAVIGLVQSLGSAIPTADMQARWAAQIIKGTCTLPSVRDMMNDIDEKMGKKLKW-FG--KSETIQTDYIVYLDEIASFIGVKPSIPWLFLTDPKLAVEVFFGPCSPYQYRLVGPGKWPGARNAILTQWDRVLKPTNTRVVG-SPQKPCLFSHW-LKLL-AIPILFVAIFLVL
>XP_004706887_Echinops_telfairi
LGKRVAIIGAGVSGLASIRSCLEEGLEPTCFEKSDDIGGLWKFLDHAEEGRASIYQSVFTNSSKEMMCFPDFPYPDDFPNFMHNRKLQEYIVLFARKKNLLRYIKFKTLVCSVRKHSNFSTTGQWVITSEEDGKQESAIFDAVMVCSGHHVYPNLPKESFPGLKLFKGKYFHSRDYKEPGTFKGKRVLVIGLGNSGCDIATEISRTAEKVIISSRSGSWVMSRVWDDGYPWDMLFITRFETFLKNTLPTAISDWWYMKQMNSRFKHENYGLMPLNGTLRKEPVFNDELPACILCGTVSIKPNVKEFTETSAIFEDGTMFKAIDCVIFATGYSYAYPFLDESIIKSRKNEVTLFKGIFPPLLEKSTMAVIGLVQSLGAAIPTTDLQARWAVQVIKGTCTLPSVEDMMRDIDEKMGKKLKW-FG--KSETIQTDYITYMDELANFIGAKPNILWLFLTDPKLALEVFFGPCCPYQFRLVGPGKWPGARDAILTQWDRTLKPMTTRVVG-GPRKPSLFFHC-LKLL-AIPVLFIAILLVL
>U3KLZ1_Oryctolagus_cuniculus
MGKKVAIIGAGISGLASIRSCLEEGLEPTCFEMSDDIGGLWKFSDHAEEGRASIYQSVFTNSSKEMMCFPDFPFPDDFPNFMHNSKLQEYITTFAREKNLLKYIQFKTLVSSIKKHPDFSVTGQWYVSTERNGKKETAVFDAVMICSGHHVYPNLPKDSFPGLKHFKGKSFHSREYKEPGIFKGKRVLVIGLGNSGCDIATELSHTAEQVVISSRSGSWVMSRVWDDGYPWDMLYVTRFQTFLKNNLPTAISDWWYVKQMNAKFKHENYSLMPLNGTLRKEPVFNDDLPARILCGTVSIKPNVKEFTETSAIFEDGTVFEAIDSVIFATGYGYAYPFLDDSIIKSENNKVTLFKGIFPPQLEKPTMAVIGLVQSLGAAIPTTDLQARWAAQVIKGTCTLPPVKDMMNDIHEKMGTKLKW-FG--KSETIQTDYINYMDELASFIGVKLNIPWLFLTDPRLALEVFFGPCSPYQFRLVGPGKWPGARQAILTQWDRSLKPMKTRAVG-HLQKPALFSPW-LKLL-AIAVLLIAAVLVF
>A0A1U7TTF6_Tarsius_syrichta
MGKKVAIIGAGVSGLAALRSCLEEGLEPTCFERSNYIGGLWKFSD--EEGRASIYRSVFTNSSKEMMCFPDFPYPDDFPNFMHNSKLQEYITAFAKEKNLLKYIQFKTFVSSVNKCLDFSITGQWEVTTEKDGKRES--FDAVMICSGHHVYPKLP--SFPGLKHFKGKCFHSRDYKEPGIFQGKRVLVIGLGNSGCDIATELSHTAKQVIISSRSGSWV--------YP-DMVFITRFETFL---LPTAISDWWYMKQMNARFKHENYGLMPLNGTVRKEPVFNDLLPACILCGTVSIKPNVKEFTETSA-FEDGT-LEAIDCVIFATGYDYAYPFLDDSIIKSRDNEVTLFKGIFPPFLEKSTLAVIGLVQSLGAAIPTVDLQARWAAQVIKGTCTLPSVKDMMNDIDEKMGEKFKW-FG--KSETIQTDYIVYMDEIASFIGAKPNIPWLFLTDPKLAVEVFFGPCSPYQFRLV--GKWPGARNAILTQWDRSLKPM-----------PYLFLRW-LKLL-AVPILITAVFLVL
>H0XFF2_Otolemur_garnettii
MGKRVAIIGAGVSGLASIRSCVEEGLEPTCFERSNDIGGLWKYSD--EEGRASIYQSVFTNSSKEMMCFPDFPYPDDFPNFMHNSKIQEYITAFAKEKKLLKYIQFKTFVSSINKRPDFSTTGQWEVITEKDGKKES--FDAVMVCSGHHVYPHLP--SFPGLKDFKGKCFHSRDYKEPGAFKGKRVLVIGLGNSGCDIATELSHTAAQVIISSRSGSWV--------YP-DMLYVTRFGTFL---LPTAISDWLYVKQMNARFKHENYGLMPLNGTLRKEPVFNDELPACILCGTVSVKPNVKKFTETSA-FEDGT-FEAIDCVFFATGYNYAYPFLDDSIIKSRNNEVTLFKGIFPPLLEKPTMAVIGLVQSLGAAIPTADLQARWAALVIKGTCALPSVKDMMDDIDEKMGRKLKW-FG--NSETIQTDYIVYMDELASFIGAKLNIPWLFLTDPKLAVEVFFGPCSPYQFRLV--GKWPGARDAILTQWDRTLKPT-----------PGFFFHW-LKLL-AVPMLLIAVFLVL
>F7HH82_Callithrix_jacchus
MGKKVAIIGAGVSGLASIRSCLEEGLEPTCFEKSNDIGGLWKFSD--EEGRASIYKSVFTNSSKEMMCFPDFPYPDDFPNFMHNSKIQEYIIAFAKEKNLLKYIQFKTFVSNVNKRPDFAMTGQWDVITERDGQKES--FDAVMVCSGHHVYPNLP--SFPGLEHFKGKCFHSRDYKEPGVFKGKRVLVVGLGNSGCDIATELSHTAEQVIISSRSGSWV--------YP-DMVLVTRFGTFL---LPTAISDWLYMKEMNARFKHENYGLMPLNGALRKEPVFNDDLPARILCGTVSIKPNVKEFTETSA-FEDGT-FEGIDCVIFATGYSYSYPFLDESIIKSRNNEIILFKGVFPPLLEKSTLAVIGFVQSLGAAIPTADLQSRWAAQVVKGTCTLPSREDMMNDINEKMNKKLKW-FG--KSDTICTDYIEYMDELASFIGAKPSIPWLFLTDPKLATEVYFGPCSPYQFRLV--GKWPGARNAILTQWERSLKPM-----------PCFFFHW-LKLF-AIPILLIAVFLVL
>Q5REM1_Pongo_abelii
MGKKVAIIGAGVSGLASIRSCLEEGLEPTCFEKSNDIGGLWKFSD--EEGRASIYKSVFSNSSKEMMCFPDFPFPDDFPNFMHNSKIQEYIIAFAKEKNLLKYIQFKTFVSSINKRPDFATTGQWDVTTERDGKKES--FDAVMVCSGHHVYPNLP--SFPGLNHFKGKCFHSRDYKEPGVFNGKRVLVVGLGNSGCDIATELSHTAEQVMISSRSGSWV--------YP-DMLLITRFGTFL---LPTAISDWLYVKQMNTRFKHENYGLMPLNGVLRKEPVFNDELPACILCGIVSIKPNVKEFTETSA-FEDGT-FEGIDCVIFATGYSFAYPFLDESIIKSRNNEIILFKGVFPPLLEKSTIAVIGFVQSLGAAIPTVDLQSRWAAQVINGTCTLPSMEDMMNDINEKMEKKRKW-FG--KSETIQTDYIVYMDELSSFIGAKPNIPWLFLTDPKLAVEVYFGPCSPYQFRLV--GQWPGARNAILTQWDRSLKPM-----------PCFFFHW-LKLF-AIPILLIAVFLVL
>Q8SPQ7_Macaca_mulatta
MGKKVAIIGAGVSGLASIRSCLEEGLEPTCFEKSNDIGGLWKFSD--EEGRASIYKSVFTNSSKEMMCFPDFPYPDDFPNFMHNSKIQEYLTAFAKEKSLLKYIQFKTFVSSVNKRPDFATTGQWDVTTERDGKRES--FDAVMVCSGHHVYPNLP--SFPGLNHFKGKCFHSRDYKEPGVFKGKRVLVVGLGNSGCDIATELSHTAEQVVISSRSGSWV--------YP-DMVLITRFGTFL---LPTAISDWLYMKQMNARFKHENYGLMPLNGVLRKEPVFNDELPACILCGIVSVKPNVKKFTETSA-FEDGT-FEGIDCVIFATGYSYTYTFLDESIIKNRNNEIILFKGVFPPLLEKSTIAVIGFVQSLGAAIPTVDLQSRWAARVIKGTCTLPSMEDMMNDINEKMERKHKW-YG--KSETLQTDYIVYMDELSSFIGVKPNIPWLFLTDPKLAMEVYFGPCSPYQFRLV--GKWPGARNAILTQWDRSLKPL-----------PCFFFHW-LKPF-AIPILLIAVFLGL
>A0A0D9RGQ9_Chlorocebus_sabaeus
MGKKVAIIGAGVSGLASIRSCLEEGLEPTCFEKSNDIGGLWKFSD--EEGRASIYKSVFTNSSKEMMCFPDFPYPDDFPNFMHNSKIQEYLTALAKEKNLLKYIQFKTFVSSVNKRPDFATTGQWDVTTERDGKRES--FDAVMVCSGHHVYPNLP--SFPGLNHFKGKCFHSRDYKEPGVFKGKRVLVVGLGNSGCDIATELSHTAEQVVISSRSGSWV--------YP-DMVLITRFGTLL---LPTAISDWLYMKQMNARFKHENYGLMPLNGVLRKEPVFNDELPACILCGIVSVKPNVKKFTETSA-FEDGT-FEGIDCVIFATGYSYAYTFLDESIIKNRNNEIILFKGVFPPLLKKSTIAVIGFVQSLGAAIPTVDLQSRWAARVIKGTCTLPSMEDMMNDINEKMEGKRKW-YG--KSETLQTDYIVYMDELSSFIGVKPNIPWLFLTDPKLAMEVYFGPCSSYQFRLV--GKWPGARNAILTQWDRSLKPL-----------PRFFFHW-LKLF-PIPILLIAVFLVL
>Q53FW5_Homo_sapiens
MGKKVAIIGAGVSGLASIRSCLEEGLEPTCFEKSNDIGGLWKFSDHAEEGRASIYKSVFSNSSKEMMCFPDFPFPDDFPNFMHNSKIQEYIIAFAKEKNLLKYIQFKTFVSSVNKHPDFATTGQWDVTTERDGKKESAVFDAVMVCSGHHVYPNLPKKSFPGLNHFKGKCFHSSDYKEPGVFNGKRVLVVGLGNSGCDIATELSRTAEQVMISSRSGSWVMSRVWDNGYPWDMLLVTRFGTFLKNNLPTAISDWLYVKQMNARFKHENYGLMPLNGVLRKEPVFNDELPASILCGIVSVKPNVKEFTGTSAIFEDGTIFEGIDCVIFATGYSFAYPFLDESIIKSRNNEIILFKGVFPPLLEKSTIAVIGFVQSLGAAIPTVDLQSRWAAQVIKGTCTLPSMEDMMNDINEKMEKKRKW-FG--KSETIQTDYIVYMDELSSFIGAKPNIPWLFLTDPKLAMEVYFGPYSPYQFRLVGPGQWPGARNAILTQWDRSLKPMQTRVVG-RLQKPCFFFHW-LKLF-AIPILLIAVFLVL
>A0A0G2JSI0_Rattus_norvegicus
MKRKVAVIGAGVSGLAAIRSCLEEGLEPTCFERSDDVGGLWKFSD--EEGRASIYQSVFTNSSKEMMCFPDFPYPDDFPNFMHNSKLQEYITSFATEKNLLKYIQFETLVTRINKCPDFSTTGKWEVTTEKNSKKET--FDAVMICSGHHVYPHLP--SFPGLNRFKGKCFHSRDYKEPGTWKGKRVLVIGLGNSGCDIAAELSHVAQQVIISSRSGSWV--------YP-DMVVITRFQTFL---LPTAISDWWYMKQMNARFKHENYGLMPLNGTLRKEPVFNDELPARILCGTVSIKPNVKEFTETSA-FEDGT-FEGIDCVIFATGYGYAYPFLDDSIIKSRNNEVTLYKGIFPPQLEKPTMAVIGLVQSLGAAIPTTDLQARWAAQVIRGTCILPSVNDMMDDIDEKMGKKLKW-FG--NSTTIQTDYIVYMDELASFIGAKPNILWLFLKDPRLAIEVFFGPCSPYQFRLV--GKWSGARNAILTQWDRSLKPM-----------PCLYSHF-LRLL-AVPV-LIALFLVL
>A0A1U7Q764_Mesocricetus_auratus
MKKRVAIVGAGVSGLASIRSCLEEGLEPTCFERSDDVGGLWKFSD--EEGRASIYRSVFTNSSKEMMCFPDFPYPDDFPNFMHNSKLQEYITSFAKEKNLVKYIQFETFVTSINKCSDFSITGKWEVTTEKNGKKET--FDAIMICSGHHVYPHLP--SFPGLNRFKGKCFHSRDYKEPEIWKGKRILVIGLGNSGCDIAAELSHIAQQVIISSRSGSWV--------YP-DMMVITRFQTFL---LPTAISDWWYMRQMNARFKHENYGLMPLNGTLRKEPVFNDELPARILCGTVTIKPNVKEFTETSA-FEDGT-FEAIDCVIFATGYGYAYPFLDDSIIKSRNNEVTLYKSIFPPQLEKPTMAVIGLVQSLGAAIPTTDLQARWATQVIKGTCILPPVKDMMDDIDEKMGKKLKL-FG--SSETIQTDYIVYMDELASFIGAKPNILQLFLKDPRLAIEVFFGPCSPYQFRLE--GKWSGARNAILTQWDRSLKPL-----------PCLYFHL-LRLL-GIPILLIALFLVL
>XP_021054533_Mus_pahari
MKRRVAIVGAGVSGLAAIRSCLEEGLEPTCFERSDDVGGLWKFSDHTEEGRASIYRSVFTNSSKEMMCFPDFPYPDDFPNFMHNSKLQEYITSFAREKNLLKYIQFETLVTSIKKCPDFSTTGKWEVTTEKDGKKETAVFDATMICSGHHVSPHVPKDSFPGLNRFKGKCFHSRDYKEPGIWKGKRVLVIGLGNSGCDIAAELSHVAQQVIISSRSGSWVMSRVWDDGYPWDMMVLTRFQTFLKNNLPTAISDWWYTRQMNARFKHENYGLMPLNRTLRKEPVFNDELPARILCGMVSIKPNVKEFTETSAVFEDGTVFEAIDCVIFATGYGYAYPFLDDSIIKSRNNEVTLYKGIFPPQLEKPTMAVIGLVQSLGAAIPTTDLQARWAAQIIKGTCTLPSMNDMMDDIDEKMGKKLKW-FG--NSTTIQTDYIVYMDELASFIGAKPSLLRLFLKDPRLAVEVFFGPCSPYQFRLVGPGKWSGARNAILTQWDRSLKPMKTRVVG-GVQKPCLYSHL-LRLL-ALPVLLIAFFLVL
>XP_005364035_Microtus_ochrogaster
MKKKVAIIGAGVSGLASIRSCLEEGLEPTCFERSNDVGGLWKFSDHAEEGRASIYRSVFTNSSKEMMCFPDFPYPDDFPNFMHNSKLQEYIISFAKEKNLLKYIQFETFVTSIKKSPDFSTTGKWEVTTEKNGKKETAVFDAVMICSGHHVYPHLPKDSFPGLNRFKGKCFHSRDYKEPGMWKGKRVLVIGLGNSGCDIAAEVSHVAQQVIISSRSGSWVMSRVWDDGYPWDMLVITRFQTFLKNNLPTAISDWWYMRQMNARFKHENYGLMPLNGTLRKEPVFNDELPARILCGTVSIKPNVKEFTETSAVFEDGTVFEDIDCVIFATGYGYAYPFLDDSIIKSRNNEVTLYKGIFPPQLEKPTMAVIGLVQSLGAAIPTTDLQARWAAQVIRGTCMLPSVKDMMNDIDEKMGKKLKW-FG--STQTIQTDYIVYVDELASFIGAKPNIRQLFLKDPRLAIEVFFGPCSPYQFRLEGPGKWSGARNAILTQWDRSLKPMNTRVVG-GVRKPCLYLYL-LRLL-SVPILLIALFLVL
>XP_015849094_Peromyscus_maniculatus
MKKKVAIVGAGVSGLASIRSCLEEGLEPTCFERSDDVGGLWKFSDHTEEGRASIYRSVFTNSSKEMMCFPDFPYPDDFPNFMHNSKLQEYIVSFAKEKNLLKYIQFETFVTSINKCPDFSTTGKWEVTTEKNGKTETAVFDAVMICSGHHVYPHLPKDSFPGLNRFKGKCFHSRDYKEPGMWKGKRALVIGLGNSGCDIAAELSHTAQQVVISSRSGSWVMSRVWDDGYPWDMLVITRFQTFLKNNLPTAISDWWYMRQMNARFKHENYGLMPLNGTLRKEPVFNDELPARILCGTVTIKPNVKEFTETSAVFEDGTVFEDIDCVIFATGYGYAYPFLDDSIIKSRNNEVTLYKGIFPPQLEKPTMAVIGLVQSLGAAIPTTDLQARWAAQVIKGTCILPSVKDMMDDIDEKMGKKLKW-FG--NSETIQTDYIVYMDELASFIGAKPNILQLFLKDPRLAIEVFFGPCSPYQFRLEGPGKWSGARNAILTQWDRSLKPMKTRVVS-GVQKPC--TYL-LRLL-AVPILLIAVCLVL
>XP_008846748_Nannospalax_galili
MKKKVAIIGAGISGLASIRSCLEEGLEPTCFERSNDIGGLWKFSDHTEEGRASIYQSVFTNSSKEMMCFPDFPYPDDFPNFMHNSKLQEYITSFAREKDLLKYIQFETLVSSVNKRPDFSTTGQWEIITEKGGQKESAVFDAVMICSGHHVYPHLPKESFPGITCFKGKCFHSRDYKEPGMWKGKRVLVIGLGNSGCDIAAELSHVAQQVIISSRSGSWVMSRVWDSGYPWDMMFITRFQTFLKNNLPTAISDWWYMRQMNARFKHENYGLMPLNGTLRKEPVFNDELPARILCGTVSIKPNVKEFTETSAIFEDGTVFEAIDCVIFATGYGYAYPFLDDSIIKSRKNEVTLYKGIFPPQLEKSTMAVIGLVQSLGAAIPTTDLQARWATQVIKGTCVLPSVEDMMDDIDEKMGKKLKW-FG--KSETIQTDYIVYMDELASFIGAKPDILQLFLTDPRLAMEVFFGPCSPYQFRLVGPGKWPGARHAILTQWDRSLKPMKTRVVR-GVKTLCLFSQL-FKFL-AIAILLIALFLVL
>XP_020025626_Castor_canadensis
MGKKVAIIGAGISGLASIRSCLEEGLEPICFERSNHIGGLWKFSDHAEEGRASIYQSVFTNSSKEMMCFPDFPYPEDFPNFMHNSKLQEYIIAFARDKNLLKYIQFETLVSSINKRPDFSVTGQWDITTEKNGKKESVVFDAVMVCSGHHVYPNLPKESFPGLKHFKGQCIHSRDYKEPGTWKGKRVLVVGLGNSGCDIATELSHTAEQVIISSRSGSWVMSRVWDNGFPWDMMFITRFQTFLKNNLPTAISNWWYIRQMNARFKHENYGLMPLNGTLRKEPVFNDDLPARILCGTVSIKPNVKEFRETSAVFEDGTVFEALDCVIFATGYDNAYPFLDDSIIKSRNNEVTLFKGIFPPQLEKPTLAVIGLVQSLGAAIPTTDLQARWAAQVIKGTCTLPPVKAMLDDIDEKMGKKLKW-FG--KSETIQTDYIVYMDEVAAFIGAKPNIPWLFLTDPKLAIEVFFGPCSPYQFRLSGPGKWSGARHAILTQWDRTLKPLKTRVVG-GVWKPSLSSHL-LKLL-ALLILLIALFLVL
>XP_006887483_Elephantulus_edwardii
MVKRVAIIGAGVSGLASIRTCLEEGLEPICFERSDHVGGLWKFSDHPEDGRASIYRSVFTNSSKEMMCFPDFPYPDDFPNFMHNSKLQEYITAFAKEKNLLKYIQFKTLVSSVKKRPDFSVTGQWDITVEKDGKQESTIFDAVMICSGHHVYPNLPTDSFPGLKHFKGKCFHSRDYKQPEKFKGKRVLVIGLGNSGCDIATELSHTAEQVIISSRSGSWVMSRVWDDGYPWDMLVITRFETFLKNNLPTAISDWWYMKKMNSRFKHENYGLMPLNGILRKEPVFNDELPARILCGTVSIKPNVKTFRETSVIFEDGSVFEAIDYVIFATGYGYAYPFLDDSIIKSRDNEVTLFKGIFPPLLEKPTMAVIGLVQSLGATIPTTDLQARWAAQVIRGTCTLPSAEDMMNDIDEKMGKKLKW-FG--KSETIQTDYITYMDEISSFIGVKPNILWLFLTDPKLAWEVFFGPCSPYQFRLVGPGKWPGARNAIMTQWDRALKPMTTRAVG-SPQKPSSFFHF-LKLL-AIPFVLIAILLVL
>XP_004853513_Heterocephalus_glaber
MVRRVAIIGAGVSGLASIRSCLEEGLEPTCFERSNDIGGLWKFSDHVEEGRASIYKSVFTNSSKEMMCFPDVPFPDDFPNFMYHGKLQEYIIAFAREKDLLKYIQFETLITSIIKRPDFSITGQWDVTTEKDGKKASAVFDAVMICSGHHVYPNIPKESFPGLKDFKGQCFHSRDYKEPGTWKGKRVLVIGLGNSGCDIAAELSHTAEQVMVSSRSGSWVMSRVWDDGYPWDMVFVTRFQTFLKNSLPTAVSDWWYVKQMNARFKHENYGLMPLNGTLRKEPVFNDELPARILCGTVSIKPNVKKFTETTAIFEDGTMFEKIDCVIFATGYGYAYPFLDESIIRSRNNEVTLFKGIFPPQLEKSTLAVIGLVQSLGAAIPTTDLQARYAAQVVKGTCVLPPVKDMMDDIDEKMGKKRKL-FG--KSETIQTDYIDYMDELASFIGAKPNILWLFLTDPKLAVEVFFGPCSPYQFRLVGPGKWPGARNAILTQWDRTLKPTSTRIVG-DLLKPSVFFHL-FKLL-AIPILFIALFLML
>G3SQL7_Loxodonta_africana
MGKRVAIIGAGVSGLASIRSCLEEGLKPTCFEKSDDVGGLWKFSD--EEGRASIYRSVFTNSSKEMTCFADFPYPDDFPSFMHHSKLLEYLTAYAKEKNLLKYIQFKTLVSKVKKRPDFSITGQWDVITEKDGKQES--FDAVMVCSGHHVYPNIP--SFPGLKHFKGKCIHSWDYKEPGIFKGKRVLVVGLGNSGCDIATELSHTAEKVIISSRSGSWV--------YP-DMLLISRFENFL---LPKPISDWWYMKQMNSKFKHENYGLMPLNGTLRKEPVFNDELPARILCGAVSIKPNVKAFTETSA-FEDGT-FEAIDCVIFATGYSYDHPFLDDSIIKSRNNEITLFKGIFPPLLEKPTMAMIGFVQSFGSAIPTNDLQSRWVAQVIKGTCTLPSVEDMMSDIDETIRKRLEW-FG--KSETIQTDYITYMDELASFIGAKPSILWLFLTDPKLALKVFFGPCSPYQFRLV--GKWPGARKAILTQWDRAVKPM-----------PHLFFPF-LKLL-AIPVLFIAVWLML
>XP_012786396_Ochotona_princeps
MGKKVAVIGAGVSGLASIRSCLEEGLEPTCFEMSDDIGGLWKFSEHAEDGRASIYQSVFTNSSKEMMCFPDFPYPDDFPNFMHNSKLQEYITAFAREKNLLKYIQFKTLVCSINKHPDFSKTGQWCVTTERDGRKESAVFDAVMICSGHHVYPNLPKDSFPGLKNFKGKCFHSRDYKEPGIFKGKRVLVVGLGNSGCDIATELSHTVEKVTISSRSGSWVMSRVWDDGYPWDMVFITRFQTFLKNSLPTAISDWWYTRQMNARFKHENYSLMPLNRIKLKEPVFNDELPARVPCGTVSIKPNVKEFTETSAIFEDGTVFEAIDSVIFATGYGYAYPFLDDSVIKSANNKVTLFKGIFPPLLEKSTLAVIGLVQSLGATIPTTDLQARWAAKVFTNSCTLPTANEIMADIDEKMREKLKW-FG--QSHTLRTDYITYMDELSTFIGAKPNIPWLSLTDPQLALEVFFGPCSPYQFRLMGPGKWDGDRNAILTGWSRTVKPARRKES---------------------PTIKNS-----
>XP_030061372_Microcaecilia_unicolor
MAKSVAVIGAGISGLAALKCCLEVGLKVTCFEMSDGVGGLWKYTEHAEEGRASIYWSVFTNACKEMMCYPDLPIPDEYPNFMHHSVFLKYLQLYTKHFDLSRHIRFKTKVISVKKRPDFYTTGQWDVVVEMNGKQESAIFDAVMICTGHHVYPNLPLKSFPGIEKFKGKYIHNREYKDPARFQGKHVLVVGMGNSGADIAAELSQTAAQVYLSTRSGNWVMSRVWDSGYPWDMVYLTRYETFLKYILPRSLSDWMYQKMMNKRFNHDNYSLAPLDKSLRKEPVFNDYLSTCITCGTVVMKPNIREFTETSAIFEDGTVQENIDTVIFATGYSYAYPFLDDAIVKDSNNEVALYKGVFPPKLEKPTLAVIGLVQSLGGIPPTSDVQARWAVRVFAGECKLPSNSSMLEDMEEKQGNKKSW-FG--QSDTLQTDYVVYMDELTSFIGAKPNLVRLFLMDPKLAWEVFFGPCSPYQFRLTGPGKWNGARKAILNQWNRTIQATKTRAVG-GSP--HPF-PV-FHLLWALSVLFLAIVLML
>XP_029474474_Rhinatrema_bivittatum
MARSVAVIGAGISGLASLKCCVEVGLRVTCFEMSHDVGGLWNFTEHAEEGRASIYRSVFTNACKEMMCYPDLPIPDEYPNFMHHSVFLQYLKLYSKHFDLLKYIKFKTKVVSVKKCPDFCTTGRWDVVIETNGKQELAVFDFVIICTGHHVYPHLPLKSFPGIEKFKGRYIHNRQYKDAAGYRGKRVLVVGMGNSGADIAAELSHTAEQVFLSTRSGNWVMSRVWDNGYPWDMVYVTRYETFLKYVLPRSLSDWMYQKMMNKRFNHDNYSLAPLDRSLRKEPVFNDYISTCIICGTVVMKPNIREFTETSAIFDDGTVQENIDTVIFATGYTYAYPFLDDSIVKDSNGEVSLFKGVFPPKLEKSTLAVVGLVQSLGGIPPTSDVQARWVAQVFTGKCKLPSNSSMLEDIEEKEGKKKSW-FG--QSDTLQTDYVVYINELTSFIGAKPNLLRLFLTDPKLAWEVFFGPFSPYQLRLTGPGKWNGARKAILNQWNRTIQATKTRAVA-RST-CGVF-PW-LRLL-ALSVVFLAVILML
>XP_018414556_Nanorana_parkeri
MANTVAVIGSGISGLAALKCSLEVGLQATCFEKGNCVGGLWNFMDKAENGRASIYHSVFTNACKEMMCYPDFPIPDEYPNFMHNAVFLEYLKLYAKNFDLLRHIKFKTAVVSIQKRPDFAMTGQWEVVTEHEGKQQSTIFDAILICTGHHVYPNLPLHSFPGIEQFKGQYMHNRDYKHPAQYAGKHVLVVGLGNTGADIAVELARSAEKVVLSTRSGSWIMSRVWDNGYPWDMVYLTRYQSFLNRILPRAISDWLYESMMEKRFNHSHYGLVPINKSLRKEPVFNDDLATSITCGTVVIRPNIKKFTESSVVFEDGSIMDNVDVVIFATGYSYAYPFMDDSIVKNSKNKVSLYKGVFPPTLEKSTLAVIGLVQSLGGIPPTSDVQARLAVRVIKGLCKLPSKDTMLSELSEEEGEKTSW-FG--RSETLSTDYVNYMDELSSYIGCKPKLPLLCITDPKLAWEVFFGPCSPYQFRLMGPGKWNGARKAILNQWNRTISATRTRIVS-SHQASSLIVTV-VKLL-FLPLLLLAVFLAW
>XP_018112304_Xenopus_laevis
MVQNVAIIGAGISGLAALKCSLEAGLEATCFEKSDSVGGLWNYTEYAEDGRASIYRSVFTNACKEMMCYPDFPIPDEYPNYLHNSLFLDYLRLYVKHFDLARYIKFKTAVVSVQKCPDFQVTGQWKVITEQDGNRSSDIFDSVLICTGHHVHPNLPLHSFFGIERFTGRYMHNREYKEPAQYAGKRVLVVGLGNTGADIAVELSHTAQKVWLSTRSGSWIMSRVWDNGYPWDMVYLTRHQSFLNKVLPRAISDYLYESMMNKRFSHEMYGLVPLDRGSRKEPVFNDDLAACITCGTVVVKPNIREFTETSAIFEDGSVIENVDVVIFATGYSYAYPFIDDSIMKNSNNKVSLYKGVFPPKLEKPTLAVIGLVQSLGSIPSTSDVQARWAVSVIRGICKLPPKEMIVQELNEEETEKKSW-FG--RSETLSMDYITYMDELSSSIGCKPNLPLLCITDPRLAWEVFFGPCSPYQFRLTGPGKWDGARNAILNQWDRTIQAMRKREVP-SHTGLSSFIAL-MKLL-FIPLLLFTVFLAW
>NP_001015707_Xenopus_tropicalis
VVRNVAIIGAGISGLAALKCSLEAGLEATCFEKSDSIGGLWNYTECAEEGRASIYRSVCTNACKEMMCYPDFPIPDEFPNYMHNSWFLNYLRLYVKHFDLARYIKFKTAVVRVQKCPDFQVTGRWEVITEHDGERSSDIFDSVLICTGHHVYPNLPLNSFLGIERFTGRYMHNREYKEPLQYAGKRVLVVGLGNTGADISVELSHTAQKVWLSTRSGSWIMSRVWDNGYPWDMVYLTRYHFFLNKILPRAISDYLYERMMNKRFSHENYGLVPVDKGLRKEPVFNDDLAACITCGTVVVKPNIREFTETSAIFEDGSIAENVDVVIFATGYSFAYPFIDDSIMKNSNNKVSLYKGVFPPKLEKPTLAVIGLLQSLGSIPSTSDVQARWALRVLKGICKLPPKESMLQELNEEETEKKSW-FG--QSETLSTDYITYMDELSSSIGCKANLPLLCVTDPRLAWEMFFGPCSPYQFRLTGPGKWEGARNSILNQWNRIIQAMKKREVS-SHTGLSSFTAL-FKLL-FIPLLLFAVFLAW
>F7CV72_Xenopus_tropicalis
VVRNVAIIGAGISGLAALKCSLEAGLEATCFEKSDSIGGLWNYTHGS--GQRALRKNINNMLKKKQLIHGVSAGPDSLKRFKNTAKMQVYLVSIVKMQVSISIFPFQTAVVRVQKCPDFQVTGRWEVITEHDGERSS--FDSVLICTGHHVYPNLP--SFLGIERFTGRYMHNREYKEPLQYAGKRVLVVGLGNTGADISVELSHTAQKVWLSTRSGSWI--------YP-DMVYLTRYHFFL---LPRAISDYLYERMMNKRFSHENYGLVPVDKGLRKEPVFNDDLAACITCGTVVVKPNIREFTETSA-FEDGS-AENVDVVIFATGYSFAYPFIDDSIMKNSNNKVSLYKGVFPPKLEKPTLAVIGLLQSLGSIPSTSDVQARWALRVIKGICKLPPKESMLQELNEEETEKKSW-FG--QSETLSTDYITYMDELSSSIGCKANLPLLCVTDPRLAWEMFFGPCSPYQFRLT--GKWEGARNSILNQWNRIIQAM-----------LSSF--L-FKLL-FIPLLLFAVFLAW
>XP_009643651_Egretta_garzetta
--MRVAVVGAGVSGLTATKCCLEEGLEPTCFEQSRDIGGLWRYTEHIEAGRPSLYPSVISNTSKEMSAFSDLPYPEDFPVFLHNTQLLDYLRRYVERFGLWQHIKFGTTVVSIRKRPDFATSGQWDVVTEVDGKQTSHVFDAVMVCSGNFSEPSLPLHCFPGIERFQGQYFHSRQYKHPDVFQGKRVLVVGMGNSGVDIAVEASRVAAKVTICTGRGAWVLSRVFDHGYPWDMVFNTRLMSLIRNSLPGPLSRGLINYRVNQWFKHENYGLQPEKSCLVREPVLNDDLPSYILTGRITIKPSVKEFKENSVVFHNCPEEEPIDIIVFCTGYDVSFPFLEEAIIKVENKHASLYKYVFPTHLQRPTLAVLGLIKPLGAIMPVTEMQARWVTRVFKGLCWLPPRSVMEKEVNEKKKNQVRR-FGLSFDEVLKTDCLVYMDNLASFIGAKPSVLGLLCRDPRLALTIFFGPCTPYQYRLGGPGCWEGARQAILTQWDRTLKPTRTRVPT-GSSSLFPS---FLTVVGFL-LLLAALIFGF
>XP_009891210_Charadrius_vociferus
AGMRVAVVGAGVSGLTATKCCLDEGLKPTCFEQSRDIGGLWRYTEHIEAGRPSLYPSVISNTSKEMSAFSDFPYPEDFPVFLPNARLLDYLRRYAERFGLREHIKFGTTVVSIRKHPDFATTGQWDVVTEADGKQTSHVFDAVMVCSGNFSEPSLPLHCFPGIERFQGQYFHSRQYKHPDVFQGKRVLVVGMGNSGVDIAVEASRVATKVTVCTSRGAWVLSRVFDHGYPWDMVFNTRLMSLIRNSLPGPLSRGLINYRVNQWFKHENYGLQLEKSCLVREPVLNDDLPSYILTGRITIKPGVKEFKENSVVFHNCPEEEPIDIVVFCTGYKVSFPFLEEAVVKVENKHASLYKYVFPTHLQRPTLAILGLIKPFGAIMPVTEMQARWVTRVFKGLCRLPPQPVMEKEVNEKKKNQVRW-FGLSFDEVLKTDCLVYMDKLASFIGAKPSVLGLLCRDPRLALTIFFGPCTPYQYRLGGPGHWEGARQAILTQWDRTLKPTRTRVTA-GSSSPCPS---LLTLLGFL-LLLAAMVFGF
>XP_010580481_Haliaeetus_leucocephalus
--MRVAVVGAGVSGLTATKCCLEEGLEPTCFEQSRDIGGLWRYTEHIEAGRPSLYPSVISNTSKEMSAFSDFPYPEDFPVFLPHAQLLDYLRSYAERFGLREHIKFGTTVVSIQKCPDFATTGQWDMVTEVDGKQTSHIFDAVMVCSGNFSEPSLPLHCFPGIERFRGQYFHSRQYKHPDVFQGKRVLVVGMGNSGVDIAVEASRVAAKVTICTSRGAWVLSRVFDHGYPWDMVFNTRLMSLIRNSLPGPLSQGLINYRVNQWFNHENYGLQPEKSCLVREPVLNDDLPSYILTGRITIKPGVKEFKDSSVVFHNCPEEEPIDIIVFCTGYNVSFPFLEEAVIKVENKHASLYKYVFPTHLQKPTLAVLGLIKPLGAIMPVTEMQARWVTRVFKGLCRLPPQSVMEKEVNEKKKNQVRR-FGLSFDEVLKTDCLVYMDKLASFIGAKPSVLGLLCRDPWLALTIFFGPCTPYQYRLGGPGRWEGARQAILTQWDRTLKPTRTRVPA-GSSSPCPS---LLTVVGFL-LLLAAVVFCF
>XP_010123128_Chlamydotis_macqueenii
--MRVAVVGAGVSGLTATKCCLDEGLEPTCFEQSQDIGGLWRYTEHIEAGRPSLYPSVISNTSKEMSAFSDFPYPENFPVFLPNARLLDYLRLYTEHFGLRKHIKFGTTVVSVRKRPDFATTGQWDVVTEADGKQTSHIFDAIMVCSGNFSEPSLPLHSFPGIEKFQGQYFHSRQYKHPDVFQGKRVLVVGMGNSGVDIAVEASRVAKKVTICTSRGAWLFGRVFDHGYPWDMCFNTRFMSLIRNSLPGPLSRALINYRVNQWFSHENYGLKPEQSCQMREPVLNDDLPSYILTGRVTIKPGVKEFKDNSVVFHNCPEEEPVDIVVFCTGYNVSFPFLEETVVKVENKHASLYKYVFPTHLQKPTLAVLGLIKPLGGIMPVTEMQARWVTRVFKGFCQLPPQSVMEKEVNERKKNKVKW-FGLSFDEVLKIDCLVYMDKLASLIGAKPSVLGLLCRDPRLALTIFFGPCSPYQYRLGGPGRWEGARQAILTQWDRTLKPTRTRVLA-GSSSSCPS---LLTVVGFL-LLLAALFFGF
>XP_010194492_Colius_striatus
--MRVAVVGAGVGGLTATKCCLDEGLEPTCFEQSQDIGGVWRYTEHVEAGRASLYPSVISNTSKEMSAFSDFPYPEDFPVFLPNARLLGYLRRYAEHFGLREHIQFGTTVVSIRKCPDFATTGQWDVVTEVDGKQTSHIFDAVMVCSGNFYEPCLPLHCFPGIERFQGKHFHSRQYKHPDVFQGKRVLIVGMGNSGVDIAVEASRVAAKVTISTSRGSWLLSRVFHHGYPWDMVFNTRLKSLIRNSLPGPLSWRLINHSVNQWFNHENYGLQPENSCLVREPVLNDDLPSYILTGRITIKPGVKEFKQNSVVFHNCPEEEPIDIIVFCTGYNVSFPFLEEAVVKVENKHASLYKYVFPTHLERPTLAVLGLIKPLGAIMPVIEMQARWVTRVFKGLCQLPPQSVMEKEVNE-KKNQVRR-FGLSFDEVLKTDCLVYMDELASFIGAKPSVLGLFCRDPQLAFTIFFGPCSPYQYRLGGPGRWEGARRAILTQWDRTLKPTRTRVPT-SKSSSCPS---LLTVVGLL-LLLAALVLGF
>XP_008932181_Manacus_vitellinus
--MRVAVVGAGVSGLAATKCCLDEGLEPTCFEQSQDIGGLWRYTEHIEPGRPSLYPSVISNTSKEMSAFSDFPYPEDFPVFLPNARLLDYLRCYAEHFGLREHIKFGTTVVSIRKHPDFATTGQWNVVTEADGKQASHVFDAVMVCSGNLAEPSLPLHCFPGIEKFRGQYFHSRQYKHPDVFQGKRVLVVGMGNSGVDIAVEASRVASKVTISTRRGAWLLSRVFDHGYPWDMVYNTRLMSLIRNNLPGPLSWGWVNYSINQRFNHENYGLQPEKSCLVREPLLNDDLPSYILTGRVTIKPGVKEFKANSVVFHNCPEEEPVDIVVFCTGYNASFPFLEESVVKVENKHTSLYKYVFPTHLQKHTLAVIGVIRPFGAIMPVTEMQARWVTRVFKGLCRLPLQSVMEKEVNEKKKNQVKW-FGLSFDEVLKTEWLVYLDTLASFIGAKPSVLGLLCRDPWLALTIFFGPCSPYQYRLRGPGHWEGARQAILTQWDRTLKPTRTRVPA-GSSSSFPS---LLVVVGFL-LLLAAIIFGL
>XP_027647916_Falco_peregrinus
AGMRVAVVGAGVSGLTATKCCLDEGLEPTCFEQSQDIGGVWRYTEYIEAGRPSLYPSVISNTSKEMSAFSDFPYPEDFSVFLPNAQLLDYLRRYAEHFSLRGHIKFGTTVVSIRKRPDFATTGQWDVVTEAGGKQTSHVFDAIMVCIGNCSEPSLPLHCFPGIEKFQGQYFHSRQYKHPEVFQGKRVLVVGMGNSGADIAVEASRVAAKVTLCTSQGAWVISRVFDYGYPWDMVFNTRLMSLIRNHLPHPLSWGLINHRANQWFKHENYGLQPEKRCLVRDPVLNDDLPSYILTGRITIKPSVKEFKDNSVVFHNCPEEEPIDIVVFCTGYNVSFPFLEETVVKMENKHASLYKYVFPTHLQRPTLAVLGLIKPLGAIMPVSEMQARWVTRVFKGLCQLPPQSVMEKEVNENKKIQLQW-FGLSFDEVLKTDWLAYLDQLTSFIGAKPSVLRLLCRDPRLALAIFFGPCTPYQYRLVGPGRWEGARQAILTQWDRTLKPTRTRVSA-NSSSLCPS---LLTVVGFL-LLLATLLFGF
>XP_009558179_Cuculus_canorus
--MRVAVVGAGVSGLTATKCCLDEGLEPTCFEQSRDIGGLWCYTEHIEAGRPSLYPSVISNTSKEMSAFSDFPYPEDFPVFLPNARLLDYLKRYAKHFSLQEHIRLRTTVISIRKRPDFATTGQWDVVTEADGKQTSHVFDAIMVCSGNFSEPSLPLHCFPGIELFQGQYFHSRQYKHPDVFQGKRVLVVGMGNSGVDIAVEASRVAAKVTISTGRGAWLLSRVFDHGYPWDMVFNTRLMNLIRNNLPGVLSRSFINYKVNQRFNHENYGLQPENSCLVREPVLNDDLPSYILTGRITIKPGVKEFKENSVVFHNCPEEEPIDMVVFCTGYDVSFPFLEEEVIKVENKHASLYKYVFPTHLQRPTLAVLGLIKPLGGIMPVTEMQARWVTRVFKGLCQLPSQSVMEKEVCEKSKNRVKW-FGLTYDEVLKIDCLGYMDKIASIIGAKPSILRLLLTDPYLAFTVFFGPCSPYQYRLEGPGRWEGARQAILTQWDRTLKPTRTRVPA-RSSSFCPS---LLTVMGFL-VLLAALFFGF
>XP_009957485_Leptosomus_discolor
--MRVAVVGAGTSGLAATKCCLDEGLEPTCFEQSQDIGGLWRYTEHIEARRPSLYPSVISNTSKEMSVFSDFPYPEDFPVFLPNAQLLDYLRLYAERFGLRKHIKLGTTVVSIRKHPNFATTGQWDVVTEADGKQTSHIFDAVMVCSGNFSEPFLPLHSFPGIKRFQGQYFHSRQYKHPDVFQGKRVLVVGMGNSGADIAVEASRVAAKVTISTSRGAWLLSRVFEHGYPWDMVLNTRLMSLIRNGLPGPLSRRLLDYKVNRWFNHENYGLQPEKSCLVREPVLNDDLPSYILTGRITIKPGVKEFKDNSVVFHNCPKEEPIDIVVFCTGYNISFPFLEEAVVTVEKNHVSLYKYMFPTDLQRPTLAVIGLIKTLGAMMPVTEMQARWATRVFKGLCRLPPRSVMEKEVNEKNKNQVQW-FGLSFDEVLKTEWLAYMDKIASFIGAKPSVLGLLCRDPRLALTVFFGPCTPYQYRLGGAGRWEGARQAILTQWDRTLKPTRTRVPA-SSSNTCPC---LLIVVGFL-LLLAAWVFSF
>XP_026652352_Zonotrichia_albicollis
--MRVAVVGAGVSGLAATKCCLDEGLEPTCFEQSQDIGGVWRYTEHIEAGRPSLYPSVISNTSKEMSAFSDFPFPEHFPVFLPNALLLDYLRRYTEHFGLREHIRFGSTVVSIRKHPDFATTGQWNVVTEAGGKQTSHVFDAVMVCSGNFSEPSLPLQCFPGIEGFRGQYFHSRQYKHPDVFQGKRVLVVGMGNSGVDIAVEASRVAAKVMISTTRGAWLLSRVFEHGYPWDMILNTRLMSLIKTNLPGPLSWWLLNYKVNQWFNHANYGLQPENSWLVREPVLNDDLPSYILTGRITIKPGVKEFKDNSVVFHNCPEEEPIDIVVFCTGYTVSFPFLEESIVRVENKHASLYKYVFPPQLQKPTLAVLGLIKPLGAIMPVAEMQARWVSRVFKGLCQLPPQAVMEKEVNEKKENQIQW-FGLTFDEVLKTEWLVYLDTLASFIGAKPSVLGLLCTDPRLALTIFFGPCSPYQYRLGGPGRWQGARQAILTQWDRVLKPTRTRVPA-GSSSSFLS---LLTVVGLL-LLLAAVVFGF
>XP_030135546_Taeniopygia_guttata
--MRVAVVGAGASGLAATKCCLDEGLEPTCFEQSQDIGGLWRYTENIEARRPSLYPSLVSNTSKEMSAFSDFPFPEHFPVFMPHALLLDYLRRYAERFSLREHIRFGTTVVSIRKHPDFATTGQWNVVTEEEGKQTSHVFDAVMVCSGSFSEPSLPLQCFPGIERFRGQYFHSRQYKRPDVFQGKRVLMVGMGNSGVDIAVEASRVAAKVTISTTRGAWLLSRVFEHGYPWDMILNTRLMSLIKTNLPGPLSWWLINYKANQWFNHENYGIQPENSWLVREPLLNDDLPSYILTGRITIRPGVKEFKDNSVLFHNCPEEEPVDIVVFCTGYAISFPFLEESVVRVENKHASLYKYVFPTHLQKPTLAVLGLIKPLGCILPVSEMQARWVSRVFKGLCQLPPQSVMEKEINEKKKNQIQW-FGLTFDEILKTEWLVYLDTLASFIGAKPSVLGLLFTDPWLALTIFFGPCSPYQYRLGGPGRWEGARQAILTQWDRVLKPTRTRVPA-GSSSSFPS---LLAVVGFL-LLLAAVIFGF
>A0A218V4N6_Lonchura_striata
--MRVAVVGAGVSGLAATKCCLAEGLEPTCFEQSQDIGGLWRYTE--EAGRPSLYPSLISNTSKEMSAFSDFPFPEHFPVFMPNALLLDYLRRYAERFSLREHIRFGTTVVSIRKHPDFATTGQWNVVTEEEGKQTS--FDAVMVCSGSFSEPSLP--CFPGIERFRGQYFHSRQYKHPDVFQGRRVLVVGMGNSGVDIAVEASRVAAKVTISTTRGAWL--------HP-DMILNTRLMSLI---LPGPLSWWLINYKVNQWFNHENYGLQPENSWLVREPLLNDDLPSYILTGRITIRPGVKEFKDNSV-FHNCP-EEPIDIVVFCTGYTISFPFLEESVVRVENKHASLYKYVFPTHLQKPTLAVLGLIKPLGSILPVSEMQARWVSRVFKGFPRLPPQSVMEKEINEKKKNQIQW-FGLTFDEVLKTEWLVYLDTLASFIGAKPSVLGLLCTDPWLALTIFFGPCSPYQYRLG--GRWEGARQAILTQWDRVLKPT---FPF---PEDFHW---ILAIIGLI-QLLALAIFCL
>XP_009865648_Apaloderma_vittatum
--MRVAVVGAGISGLTAIKCCLDEGLEPTCFEQSQDIGGVWRYTEHIEAGRPSLYASVISNTSKEMSAYSDFPYPEDFPVFLPNARLLDYLRLYAKHFSLREHIKFGTTVVRIRKRPDFATTGQWDVVTEADGKQTSQVFDAIMVCCGNFSEPSLPLHCFPGIERFQGQYFHSRQYKHPDVFQGKRVLVVGMGNSGVDIAVEASRVAAKVTICTNRGAWTLSRVFDHGYPWDMVHNTRLMSLMRNNLPRPLSWALMNYKVNQRFNHENYGLQPERSHLVREPILNDDLPSYILTGRITIKPGVKEFKDNSVVFHNYPEEEPIDIIVFCTGYNFSFPFLEEAVVKVENKHASLYQYVFPTQLEKPTLAIIGLIKTLGAITPVAEMQARWVTRIFKGLCQLPHQSVMEKEVNEKKKNQMRR-FGLSFDEVLKAEWLPYLDTIASFIGAKPSVLELLFKDPRLALTIFFGPCTPYQYRLGGPGRWEGARQAILTQWDRVLKPTKTRVPA-SSSSICPS---FLTVVGFL-LLLAALVFGF
>A0A091QCB7_Merops_nubicus
--RRVAVVGAGVSGLTATKCCLEEGLEPTCFEQSEDIGGVWRYTE--EAGRPSLYPSVISNTSKEMSAFSDFPYPEDFPVFLPNAQLLDYLQRYAERFGLRKHIKFGTAVISIRKHPDFATTGQWDVVTEADGKQTS--FDAVMVCSGNFSEPSLP--CFPGIKKFQGQYFHSRQYKHPDVFRGKRVLVVGMGNSGVDIAVEASRIAKKVTISTGRGAWL--------YP-DMVFNTRLRSLI---LPGPLSRALINYRLNQRFNHENYGLQPEKSCLMREPVLNDDLPSYILTGRITIKPGIKEFKNNSV-FHKCP-EEPIDIVIFCTGYNVSFPFLEEADVKVENNHASLYRYVFPTHLQRPTLAVIGLIKTLGAMMPVTEMQARWVTRVFKGLCQLPPQSVMEKEVNKVKKNQVRR-FGLSFDEVLKTEWLVYMDELASFIGAKPSVLRLLCRDPQLALTIFFGPCTPYQYRLG--GHWEGARQAILTQWDRTLKPT-------------------------------------
>XP_010215277_Tinamus_guttatus
--MRVAVVGAGVSGLTALKCCLDEGLEATCFERSQDIGGLWRYAENIEDGRPSLYASVVSNTSKEMSAFSDFPYPEDFPVFLPHARLLEYLRRYAERFALRQHIQLQTTVLSIRKRPDFATTGQWDVVTEAGGTRTSHIFDAVMVCSGNFWEPSLPLHTFPGIEKFQGKYFHSRQYKRPDVFRGKRVLVVGMGNSGVDIAVEASRVAAKVTICTGRGAWVLSRVFDHGYPWDMVFNTRFMSLLRNNLPGPLARGLISHRVNQWFKHENYGLQPEKSYPVREPVLNDDLPSYILTGKVTIKPRVKEFKENSVVFHSCPEEEPIDIVVFCTGYNVSFPFLEEADVKVENKHASLYKYVFPTHLQRPTLAVLGLIKPLGAIMPVTEMQARWVTRVFKGLCQLPPRSAMEDEVMKKSKNQV-W-FGLLFDEVLKTDCLVYSDELASFIGAKPSVLALLFSDPKLAFTIFFGPCTPYQFRLRGPGHWDGARQAILTQWDRTLKPTRTRVTS-GSSSIWPS---LLTVFGFL-LLVAAVVFGF
>XP_025899594_Nothoprocta_perdicaria
--MRVAVVGAGASGLAALKCCLDEGLAATCFERSQDIGGLWRYTESIEEGRPSLYASVVSNTSKEMSAFSDFPYPEDFPVFLPHARLLEYLRRYAERFALRQHIQLGTTVVSVRKRPDFATSGQWDVVTEAGGTRTSHVFDAVMVCNGNFWDPSLPLHAFPGIEKFQGQYFHSRQYKHPDVFRGKRVLVVGMGNSGVDIAVEASRVATKVTLSTSRGAWVISRVFDHGYPWDMVFNTRFMSLLRNSLPGPLARGLISHRVNRWFKHENYGLQPEKSYPVREPVLNDDLPSYIITGRITIKPGVKEFKKNSVVFYNYPEEEPVDIVVFCTGYNATFPFLEEADVKVENKHASLYKYVFPTHLQRPTLAVLGLIKTLGAIMPVAEMQARWVTRVFKGLCQLPPRSAMEAEVMKRSKSEV-W-FGLFFDEVLKIDWIVYLDEIASFIGAKPSVLALLFSDPKLAFTIFFGPCTSYQFRLQGPGRWDGARQAIRTQWDRMLKPTRTRATS-VSSSPWPS---LLTVFGFL-LLMAAVVFAF
>XP_025979133_Dromaius_novaehollandiae
AAMRVAVVGAGVSGLTALKCCLAEGLAPTCFEQSRDVGGLWRYTEHIEDGRPSLYTSVVSNTSKEMSAFSDFPFPEDFPVFLPHARLLEYLQRYAERFALRQHIHFGTTVVSVRKRPDFAATGQWDVVTEADGTRESHVFDAVMVCSGNFSDPSLPLHCFPGIERFQGQYFHSRQYKHPDVFQGKRVLVVGMGNSGVDIAVEASRVAAKVTVCTGRGAWVFSRVFDHGYPWDMVFNTRFMNLIRNSLPGALTRGLISYRVNQWFNHENYGLQPEKSCLVREPVLNDDLPSYIITGKITIKPGVKEFKENSAIFYNCPEEEPIDIVVFCTGYNISFPFLEEADVKVENNHASLYKYVFPAHLQRPTLAVLGLIKPLGAIMPVTEMQARWVTRVFKGLCQLPPRSAMENEVMEKKKNKVQW-FGLSFDEVLKIDCLVYSDEIASFIGVKPNVLALLFRDPKLALSVFFGPCTPYQFRLQGPGCWDGARQAILTQWDRTLKPTRTRVTS-SSSGIWPS---FLTLFGFL-LLMAAVFFGF
>XP_003225499_Anolis_carolinensis
MPKTVAIVGAGPSGLASLKCCLDEGLKPTCFERSDDIGGIWQYTENVEEGRPSIYKSLVSNASKEMSAFSDFPYPEDFPVFLPNARLLEYLAMYTKHFDLRRHIQFKTKVINIRKCPDFAVTGQWDVITETKGEQKSAIFDAVMVCTSYLTYPMMPLTSFPGIEKFNGMYLHSRHYKNAEVFRDKRVLVIGMGNSGVDIAVAATQTAKKVMISTSRGAWVISRVFDNGYPWDMVFLTRFMNMVRNSLPGPATGWLIANRMSQWFDHANYGIIPKDRSVLREPVINDELPSCIISGKITIRPEVKAFKENAVLFANTPEAEDVDVVVFATGYQSSFPFIDESIIKVENNHASLYKYIFPPQLEKPTLAFIGFLRAFGPHIPVVDIQTRWVTRVFNGLCKLPPENIMLKEVNEIKKNKINW-FGLTFDEVLKTDWIVYMDQLASFIGVKPSVLALLFKDPEIATKIFFGPCSAYQYRLTGPGKWEGARNSILSQWERTLKPTRTRVVE-DTSSFHTY---VLKVLALF-AVFVGIYFSF
>XP_007441418_Python_bivittatus
MPKKVAIVGAGVSGLTSIKCCLEEGLEPTCFEQSDDIGGLWRFTEHVEDGRPSVYRSMVSNSSKEMSAFTDFPYPENFPAFLSHHHLLEYLRMYTKHFDLQKYIQLKTKVITIKKCPDFSTTGQWDVVTEANGKQKSTIFDAVMVCVGYLTEPSLPLNSFPGLEKFNGHYFHSREYKTAEVFRDKKVLVIGMGNSGVDIAVEATQTAKRVMISTERGAWVISRVFDNGYPWDMMFLSRFLNIIRNSLPGRITTWLIASRVSQWFNHANYGLIPQDRSVMREPILNDLLPPCILTGKISIMPAVKEFKENAVVFVNVPTAEEVDIVVFATGYKASFPFIDESILKVENGHASLYKYIFLPQLEKPTLAIIGFIKPFGAVMPVVEIQARWVTRVFNDLCKLPPEKTMMAEINEKKKNKVNW-FGLSFDEVLKTDCLVYCDELASFIGIKPSVPALLLKDPTLAMKIFFGPCSPYQFRLTGPGKWDGARNAILNQWERVLKPLRIRVVE-DSVNWFSY---LLKVLAIF-VIFAGIYLSF
>XP_015687511_Protobothrops_mucrosquamatus
MVKKVAIVGAGVSGLTSIKCCLEEGLEPTCFEQSDDIGGLWRFTDYVEDGRPSVYKSMVSNTSKEMSAFTDFPYPENFPSFLSHHQLLEYLRMYTKHFDLQKYIQLKTKVISIKKCPHFSNTGQWEVVTEANGKQNSTIFDAVMVCVGYLTEPLLPLNSYPGLQKFNGHYFHSREYKTPEVFRDKKVLVIGMGNSGVDIAVEATQTAKRVMISTERGAWVLSRVFDNGYPWDMVFLSRFLTIIRNSLPGRITTWMIANRMSQWFNHANYGLIPQDRSVMREPVLNDLLPSCIITGKISIMPAVKEFKENAVVFVNAPTAEEVDIVVFATGYKASFPFIDESILKVENRHASLYKYIFLPQLEKPTLAIIGFIKPFGAIMPVMEIQARWVTRVFNGLCKLPPPKSMMEEINEKKKNKVNW-FGLSFDEVLKTDCLVYCDEIGSFIGIKPSVPALLLKDPMLAMKIFFGPCSPYQYRLTGPGKWDGARNAILNQWGRVLKPIRIRVVE-DPLNCFSC---LLKGLALF-VILVGIYLSF
>XP_026537956_Notechis_scutatus
MVKKVAIVGAGVSGLTSIKCCLEEGLEPTCFEQSDDIGGLWRFTDYVEDGRPSMYRSMVSNSSKEMSAFTDFPYPENFPAFLSHHQLLEYLRMYTKHFDLQKYIQLKTKVISIKKCPDFSNTGQWGVVIEANGKQSSTIFDAVMVCVGYLTEPLLPLKSYPGLEKFNGQYFHSRKYKTPEVFRDKKVLVIGMGNSGVDIAVEATQTAKKVMISTERGSWVISRVFDNGYPWDMVFQSRFLNIIRNSLPGCITVWMIANRVSQWFNHANYGLIPKDRRVMREPVLNDLLPSCIITGKISIMPAVKEFKENAVVFVNVPTAEEVDTVVFATGYKASFPFIDESILKVENRHASLYKYIFLPQLEKPTLAIIGFIRPFGAIMPVVEIQARWVTRVFNGLCKLPPPKTMMEEINEKKNNKVNR-FGLSFDEVLKTDCLVYCEELGSLIGIKPSVPALLLKDPILAMKIFFGPCSPYQYRLTGPGKWDGARNTILNQWERVLKPTRTRVVE-DSLNCFSC---LWKGLAVF-VILVGIYLSF
>XP_026559196_Pseudonaja_textilis
MVKKVAIVGAGVSGLTSIKCCLEEGLEPTCFEQSDDIGGLWRFTDYVEDGRPSMYRSMVSNSSKEMSAFTDFPYPENFPAFLSHHQLLEYLRMYTKHFDLQKYIQLKTKVISIKKCPDFSNTGQWEVVIEANGKQSSTIFDAVMVCVGYLTEPLLPLKSYPGLEKFNGQYFHSRKYKTPEVFRDKKVLVIGMGNSGVDIAVEATQTAKKVMISTERGSWVISRVFDNGYPWDMVFQSRFLNIIRNSLPGCITVWMIANRVSQWFNHANYGLIPKDRRVMREPVLNDLLPSCIITGKISIMPAVKEFKENAVVFVNVPTAEEVDTVVFATGYKASFPFIDESILKVENRHASLYKYIFLPQLEKPTLAIIGFIRPFGAIMPVVEIQARWVTRVFNGLCKLPPAKTMMEEINEKKNNKVNR-FGLSFDEVLKTDCLVYCDELGSLIGIKPSVPALLLKDPILAMKIFFGPCSPYQYRLTGPGKWDGARNTILNQWERVLKPTRTRVVE-DSSNCFSC---LLKGLAVF-VILVGIYLSF
>XP_020670359_Pogona_vitticeps
MPKKVAIVGAGVSGLASIKCCLDEGLEPTCFERSDDIGGLWRFTDYLEEGKPSLYKSLISNTCKEMSTFSDFPYPEDFPVFLPHARLLEYLRMYTDHFDLRRHIQFKTTVITIRKRPDFSATGQWDVVTETNGKQTSEIFDAVMVCIGYLADPSLQLSSFPGIDKFKGQYFHSREYKTPEVFKDKRVLVVGMGNSGVDIAVAATHTAKKVMISTSRGAWVISRVFDNGYPWDMVFLTRFLNMIRNSLPGRVTTWLLANRANQWFNHAYYGIIPENRSVIREPIINDELPSCIISGKITIRPKVKEFKENAVVFANTPVAEEVDLIVFATGYKASFPFIDESILKVENKHASLYKYIFPPQLEKPTLAIIGFLRPLGAVMPVVEIQARWATRVFKGLCKLPPVSTMMEEVNKQKQNKVNW-FGFSFDEVLKTDCLVYMDQLASCIGIKPNVPMLLCKDPALATKIFFGPCSSYQYRLSGPGKWEGARSAIMGQWERTLKPLRTRVVP-DSQRFLAY---VLKVLALF-AVFIGIFFSF
>XP_028588274_Podarcis_muralis
MAKKVAIVGAGVSGLASIKCCLDEGLEPTCFERSDDIGGVWRFTEDVEEGRASLYRSVVSNTCKEMSAFADFPYPEDFPVFLPHAKLLEYLRMYTKHFDLQKHIQFKSTVISVRKCPDFSATGQWDVVTETDGKQKSAIFDAVMVCIGYLADPSVPLKSFPGLDKFKGQYFHSRYYKSPEVFKDKTVLVIGMGNSGTDIAVEATHTAKKVMLSTERGAWVISRVFDNGYPWDMVFLTRFMNIVRNILPGRFTGWLIENRVSQWFNHANYGLIPKDRTVTREPILNDELPSCIITGKVSVRPEVKEFRENAVVFVNAPGAEEVDVVVFATGYKASFPFIDESIVKVENQQASLYKYIFPPRLEKPTLAFIGFLRPFGAVMPVVETQARWVTRIFNGLCKLPPVTEMMEEVNEKKKNKLNW-FGLSFDEVLKTDCLVYMDQLASYIGIKPSVPALLLQDPELALKIFFGPCSAYQFRLSGPGKWDGARNAIMTQWERTVKPTRIRVVE-DSGSFLTY---LLKVLAIF-AIFVGIFFSF
>XP_015267303_Gekko_japonicus
MAKRVAVVGAGVSGLACTKCCLDEGLEPTCFERTGDIGGVWRFTEYVEEGRPSTYKSMVSNTCKEMSAMTDCPYPEDFPVFLPNARLLEYLRLYTKHFDLRKYIQFQTTVISIKKCPDFSTSGQWEVVTETDGKQKSAIFDAVMVCIGYLTEPSLPLDSFPGIDKFQGQYFHSREYKTPDIFAGKKVLVVGMGNSGVDIAVEASRIAKKAMISTGRGAWVISRVFDDGYPWDMVFLTRFMNIVRNALPSRVTGWLLASHLNQRFNHANYGVVPKERSVMREPILNDELPGCIITGKVTIRPSVKEFKENSVVFEDGQGEEEVDVVVFATGYKASFPFIDESIIKVEDKHASLYKYIFPPQLEKPTLAIIGFLRPLGAVMPVVETQARWVTRVFKGLCKLPPLNAMIGEVNEKKKN-ITW-FGLSYDEVLKTDCLTYMDQVACSIGIKPSIPALLLSDPKLAMKIFFGPCSPYQYRLVGPGKWDGARDAIMNQWERTLKPIRTRVVE-DSSSFIAY---LLKALAFF-AVFIGILYGL
>XP_030428415_Gopherus_evgoodei
MVKRVAIIGAGVSGLTSIKCCLDEGLEPSCFERSDDIGGLWRFTEDVEDGRPSLYKSMVSNTCKEMSAFTDFPYPEDFPVFVSNSQVLEYLRMYAKHFGLLKHIQFKTTVISVRKCPDFSATGQWAIVTESNGKQESSVFDAVMVCIGYLSDPSLPLESFPGIETFQGEYFHSRYYKHPDVFEGKRVLVIGMGNSGVDIAVEASRVAKKVMISTGRGAWVISRVFDNGYPWDMVFLTRFMNVIRNSLPGPITTWLVAHRTSQWFDHANYGLIPKDRDVIREPVLNDDLPGCIITGKITIKPSLKEIKENSVIFQNSPTEEPVDIIVFATGYKFSFPFLEESVVKVEKKQASLYKYIFPPHLEKPTLAVIGLIKPFGAVMPVVEIQARWVTRVFKGLCQLPPVSTMVEEINETKKNKIRW-FGLSYDEILKTDCLVYIDELASLIGTKPNVLALLLKDPVLAMKIFFGPCTAYQYRLTGPGKWNGARHAILTQWDRTVKPTRTRVVE-EPPNFCFN---LLKLISLF-ALFAAIFLGF
>XP_008176018_Chrysemys_picta
MVKRVAIIGAGVSGLTSIKCCLDEGLEPTCFERSDDIGGLWRFTEHVEDGRPSLYKSVVSNTCKEMSAFTDFPYPEDFPVFLSSSQVLEYLRMYAKHFGLLKHIQFKTTVISVRKCPDFSATGQWAIVTESNGKQESSVFDAVMVCIGYLSDPSLPLESFPGIETFQGKYFHSRYYKHPDVFEGKRVLVIGMGNSGVDIAIEASRVAKKVMISTGRGAWVISRVFDNGYPWDMVFLTRFMNVIRNSLPGPITTWLVAHRTSQWFDHANYGLIPKDRDVIREPVLNDDLPGCIITGKITIKPSLKEIKENSVVFQNSPTEEPVDIIVFATGYKFSFPFLEESVVKVEKKQASLYKYIFPPHLEKPTLAVIGLIKPFGAVMPVVEIQARWVTRVFNGLCQLPPVSTMVEEINETKKNKIRW-FGLSYDEILKTDCLVYIDELASLIGTKPSVLTLLFKDPILAMKIFFGPCTAYQYRLTGPGKWDGARNAILTQWERTVKPTRTRVVE-EPPNFCFN---LLKLIGLF-ALFAAIFLGF
>XP_026511413_Terrapene_carolina
MVKRVAIIGAGVSGLTSIKCCLDEGLEPTCFERSDDIGGLWRFTEHVEDGRPSLYKSVVSNTCKEMSAFTDFPYPEDFPVFLSNSQVLEYLRMYAKHFGLLKHIQFKTTVISVRKCPDFSATGQWAIVTESNGKQESSVFDAVMVCIGYLSDPSLPLESFPGIETFQGEYFHSRYYKHPDVFEGKKVLVIGMGNSGVDIAIEASRVAKKVMISTGRGAWVISRVFDNGYPWDMVFLTRFMNVIRNSLPGPITTWLVAHRTSQWFDHANYGLIPKDRDVIREPVLNDDLPGCIITGKITIKPSLKEIKENSVMFQNSPTEEPVDVIVFATGYKFSFPFLEESVVKVEKKQASLYKYIFPPHLEKPTLAVVGLIKPFGAVMPVVEIQARWVTRIFNGLCQLPPVSTMVEEINETKKNKIRW-FGLSYDEILKTDCLVYIDELASLIGTKPSVLALLFKDPILAMKVFFGPCTAYQYRLTGPGKWDGARNAILTQWERTVKPTRTRVVE-EPPNFCFN---LLKLIGLF-ALFAAIFLGF
>XP_006128860_Pelodiscus_sinensis
MVKTVAVIGAGVSGLASIKCCLDEGLQPTCFERSDDIGGLWRFTEHVEEGRPSLYKSVVSNTCKEMSAFTDFPYREDFPVFPSNSQVLEYLRMYANHFGLLKHIQFKTTVISVRKSPDFSATGQWTIVTESNGKQESSVFDAVMVCIGYLSDPSLPLESFPGIKVFQGEYFHSRHYKHPDVFEGKRVLVIGMGNSGVDIAVEASRVAKKVMISTGRGAWVISRVFDNGYPWDMIFLTRFMNVIRNSLPGPLTTWLVAHRTSQWFDHANYGLIPKDRVMIREPVLNDELPGCIITGKITVKPSVKEIKEKSVVFQNSPTEEPIDVIVFATGYKFSFPFLEESVLQVEKKQASLYKYIFPPQLEKPTLAVIGLIKPFGAVTPVFEIQARWVTRVFKGLSQLPPVSAMVEEINETKKNKVRW-FGLSYDEVLKTDCLVYIDELASFIGSKPNVLALLFTDPVLAMKIFFGPCTAYQYRLTGPGKWDGARNAILTQWDRTIKPMKTRVVE-EPPNFCLN---LLKLMGLL-ALFAAIFLGF
>K7FK79_Pelodiscus_sinensis
MVKTVAVIGAGVSGLASIKCCLDEGLQPTCFERSDDIGGLWRFTE--EEGRPSLYKSVVSNTCKEMSAFTDFPYREDFPVFPSNSQVLEYLRMYANHFGLLKHIQFKTTVISVRKSPDFSATGQWTIVTESNGKQES--FDAVMVCIGYLSDPSLP--SFPGIK-FQGEYFHSRHYKHPDVFEGKRVLVIGMGNSGVDIAVEASRVAKKVMISTGRGAWV--------YP-DMIFLTRFMNVI---LPGPLTTWLVAHRTSQWFDHANYGLIPKDRVMIREPVLNDELPGCIITGKITVKPSVKEIKEKS-VFQNSP-EEPIDVIVFATGYKFSFPFLEESVLQVEKKQASLYKYIFPPQLEKPTLAVIGLIKPFGAVTPVFEIQARWVTRVFKGLSQLPPVSAMVEEINETKKNKVRW-FGLSYDEVLKTDCLVYIDELASFIGSKPNVLALLFTDPVLAMKIFFGPCTAYQYRLT--GKWDGARNAILTQWDRTIKPM--------PPNF------LLKLMGLL-ALF-AIFLGF
>XP_027679428_Chelonia_mydas
TVKSVAIIGAGVSGLTSIKCCLDEELEPTCFERSDDIRGLWRFTEHVEDGRPSLYKSMVSNTCKEMSAFTDFPYPEDFPVFLSNSQVLEYLRMYAKQSGLLKHSQFKTTVISVRKCPDFSATGQWAIVTEFHGKQESAVFDAVMVCIGYLSDPSLLLESFPGTQTFQGKYFHSRHYKHPNVFEGKRVLVIGMGNSGVDITIEASHVAKKVVISTGQGAVI--SVFDNGYPWDMVFLTHFINVIWNSLPGCRC---------------------RKGDVIREPVLNDDLPGCIITGKVSVK-SLKEIKENSVVFQNSPTEEPVDVIVFATGYKFSFPFLEESVVKVEKKQASLYTYIFPPSLEKPTLAVVGLIKPLGAVMPVVEIQARWVTRVFKGLCQLPPVSTMVEEINETKKNKIRW-FTLSYDDILKSDCLVYIDELASLISTKPSVLALLFKDPILAMNIFFGPCTAYQYRLTGPGKWDGARNAILTQWDRR-----------------------------------------
>XP_019386355_Crocodylus_porosus
MVKTVAIVGAGVSGLASIKTCLEQGLEPTCFEKSDDLGGLWRFTEHIEDGKPSLYKSVVSNACKEMSAFSDFPYPEDFPNYLPNAKIFEYLKMYAKHFDLVKHIQFKTAVISIKKHLDFSTTGQWNIITESNGKQETSVFDAVMVCTGYLSEPFLPLETFPGIKTFKGSYFHSRFYKHPHIFQGKRVLVVGMGNSGVDIAVEASHVAEKVMISTSRGAWAMSRVFDNGYPWDMVFLTRFMALVRNSLPRPIVGWMIAHRMSQWFDHANYGLIPEDRRVMREPVLNDDLPSHIITGKITIRPKVQEFKENSVIFQNSSEEEPIDIVVFATGYTFSFPFLEESLLKVENRQASLYKYIFNPHLEKPTLAIIGLIKPFCAVMPVVELQGRWVTRVFKGLCQLPPVSTMMEEINEKKQNKIHW-FGVSFNGVLKRDCLVCVDELDSFIGSKSSLVALFFKYSKLALEIFFGSCTKYQDHLTGPGK--------------------------------------------------------
>KYO39789_Alligator_mississippiensis
MVKTVAIVGAGVSGLASIKSCLEEGLEPTCFEKSDDLGGLWRFTEHIEDGKPSLYKSVVSNACKEMSAFSDFPYPEDFPNYLPNAKIFEYLKLYAKHFDLVKHIQFKTAVVSIKKHLDFSTTGQWNVVTESNGKQESSVFDAVMVCTGYLSEPFLPLETFPGIKRFKGSYFHSRFYKHPHIFQGKRVLVVGMGNSGVDIAVEASHVAEKVMISTSRGAWAMSRVFDNGYPWDMVFLTRFMALVRNSLPGPIVRWMIANRMSQWFDHANYGLIPEDRRVLREPVLNDDLPSHIITGKITIRPKVQQFRENSVIFQNSSEEEPIDIVVFATGYTFSFPFLEESLLKVENRQASLYKYIFNPHLKNPTLAIIGLIKPFCAVMPVVELQGRWVTRVFKGLCQLPPVSTMIQEINEKKQNKIHW-FGVTFDEVLKTECLEYVDSIASFIGAKPNVLALFFRDPKLALKIFFGPCTNYQYRLTGPGKWDGARNAILTQWDRTLKPTRTRESE-DEIVGFAY-AAVTEISVLL-HQEIKCHLS-
>XP_006017799_Alligator_sinensis
MVKRVAIVGAGVTGLTSIKCCLEEGLEPTCFEKSDDFGGLWRFTEHIEDGKPSVYKSMVSNTCKEMSAFSDFPYPEDFPNYMANAKFFEYLKLYAKHFDLVKHIQFKTTVISIKKRSDFSTTGQWDVVTESNGKQGSSVFDAVMVCIGYLSESFLPLESFPGIKKFKGSYFHSRFYKHPDVFQGKRVLVVGMGNSGVDIAVEASHVAEKVMISTGRGAWALSRVFDNGYPWDMVFITRFMNLVRNSLPGPILGWIIANKMSQWFDHENYSLIPQDRRVMREPVLNDDLPSRIITGKITIRPKVKEFKENSVVFQNSSEEEPIDIIVFATGYTFSFPFLEESVLKVENKQASLYKYIFNPHLEKPTLAIVGLIKPFGAVMPVVEMQARWITRVFKGLCQLPPVTTMVKEVTEKKQKKIHW-FGFSFDEVLKTDCLVYVDELASFIGSKPSLLALFFKEPKLALEIFFGPCTNYQYRLTGPGKWAGARKAILTQWDRTLKPIRTRVVE-DSSNFFPY---LLKIFGLF-ALFAALFLGF
>NP_036924_Rattus_norvegicus
MVKRVAIVGAGVSGLASIKCCLEEGLEPTCFERSCDLGGLWRFTE--EEGRASLYNSVVSNSSKEMSCYSDFPFPEDYPNFVPNSLFLEYLQLYATQFNLLRCIYFNTKVCSITKRPDFAVSGQWEVVTVCQGKQSS--FAAVMVCTGFLTNPHLP--SFPGIQTFKGQYFHSRQYKHPDVFKDKRVLVVGMGNSGTDIAVEASHLAKKVFLSTTGGAWV--------YP-DMIFMTRFQNML---LPTPVVSWLISKKMNSWFNHVNYGVAPEDRTQLREPVLNDELPGRIITGKVLIKPSIKEVKENSV-FNNTP-EEPIDVIVFATGYSFAFPFLDESIVKVEDGQASLYKYIFPAHLPKPTLAVIGLIKPLGSMIPTGETQARWVVQVLKGATTLPPPSVMMKEVNERKKNKHSG-FGLCYCKALQSDYITYIDDLLTSINAKPDLRAMLLTDPRLALSIFFGPCTPYHFRLT--GKWEGARKAILTQWDRT--------VQ-ETPSTF-----LLKLFSFL-ALL-AVFFIF
>NP_002012_Human
MAKRVAIVGAGVSGLASIKCCLEEGLEPTCFERSDDLGGLWRFTEHVEEGRASLYKSVVSNSCKEMSCYSDFPFPEDYPNYVPNSQFLEYLKMYANHFDLLKHIQFKTKVCSVTKCSDSAVSGQWEVVTMHEEKQESAIFDAVMVCTGFLTNPYLPLDSFPGINAFKGQYFHSRQYKHPDIFKDKRVLVIGMGNSGTDIAVEASHLAEKVFLSTTGGGWVISRIFDSGYPWDMVFMTRFQNMLRNSLPTPIVTWLMERKINNWLNHANYGLIPEDRTQLKEFVLNDELPGRIITGKVFIRPSIKEVKENSVIFNNTSKEEPIDIIVFATGYTFAFPFLDESVVKVEDGQASLYKYIFPAHLQKPTLAIIGLIKPLGSMIPTGETQARWAVRVLKGVNKLPPPSVMIEEINARKENKPSW-FGLCYCKALQSDYITYIDELLTYINAKPNLFSMLLTDPHLALTVFFGPCSPYQFRLTGPGKWEGARNAIMTQWDRTFKVIKARVVQ-ESPSPFES---FLKVFSFL-ALLVAIFLIF
>A0A2R9CCZ4_Pan_paniscus
MAKRVAIVGAGVSGLASIKCCLEEGLEPTCFERSDDLGGLWRFTEHVEEGRASLYKSVVSNSCKEMSCYSDFPFPEDYPNYVPNSQFLEYLKMYANHFDLLKHIQFKSKVCSVTKCSDFAVSGQWEVVTMHEEKQESAIFDAVMVCTGFLTNPYLPLDSFPGINAFKGQYFHSRQYKHPDIFKDKRVLVIGMGNSGTDIAVEASHLAEKVFLSTTGGGWVISRIFDSGYPWDMVFMTRFQNMLRNSLPTPIVTWLMERKINNWLNHANYGLIPEDRTQLKEFVLNDELPGRIITGKVFIRPSIKEVKENSVIFNNTSKEEPIDIIVFATGYTFAFPFLDESVVKVEDGQASLYKYIFPAHLQKPTLAIIGLIKPLGSMIPTGETQARWAVQVLKGVNKLPPPSVMIEEINARKENKPSW-FGLCYCKALQSDYITYIDELLTYINAKPNLFSMLLTDPHLALTVFFGPCSPYQFRLTGPGKWEGARNAIMTQWDRTFKVIKARVVQ-ESPSPFES---FLKVFSFL-ALLVAIFLIF
>A0A2J8LLM7_Pan_troglodytes
MAKRVAIVGAGVSGLASIKCCLEEGLEPTCFERSDDLGGLWRFTEHVEEGRASLYKSVVSNSCKEMSCYSDFPFPEDYPNYVPNSQFLEYLKMYANHFDLLKHIQFKSKVCSVTKCSDFAVSGQWEVVTMHEEKQESAIFDAVMVCTGFLTNPYLPLDSFPGINAFKGQYFHSRQYKHPDIFKDKRVLVIGMGNSGTDIAVEASHLAEKVFLSTTGGGWVISRIFDSGYPWDMVFMTRFQNMLRNSLPTPIVTWLMERKINNWLNHANYGLIPEDRTQLKEFVLNDELPGRIITGKVFIRPSIKEVKENSVIFNNTSKEEPIDIIVFATGYTFAFPFLDESVVKVEDGQASLYKYIFPAHLQKPTLAIIGLIKPLGSMIPTGETQARWAVRVLKGVNKLPPPSVMIEEINARKENKPSW-FGLCYCKALQSDYITYIDELLTYINAKPNLFSMLLMDPHLALIVFFGPCSPYQFRLTGPGKWEGARNAIMTQWDRTFKVIKARVVQ-ESPSPFES---FLKVFSFL-ALLVAIFLIF
>G1RYT9_Nomascus_leucogenys
MAKRVAIVGAGVSGLASIKCCLEEGLEPTCFERSDDLGGLWRFTEHIEEGRASLYKSVVSNSCKEMSCYSDFPFPEDYPNYVPNSQFLEYLKMYANHFDLLKHIQFKTKVCSVIKCSDFAVSGQWEVVTMHEEKQESAIFDAVMVCTGFLTNPYLPLDSFPGINAFKGQYFHSRQYKHPDIFKDKRVLVIGMGNSGTDIAVEASHLAEKVFLSTTGGGWVISRIFDSGYPWDMVFMTRFQNMLRNSLPTPIVTWLMARKINNWLNHANYGLIPEDRTQLKEFVLNDELPGRIITGKVFIRPSVKEVKENSVIFNNTSKEEPIDIIVFATGYTFAFPFLDESVVKVEDGQASLYKYIFPAHLQKPTLAVIGLIKPLGSMIPTGETQARWAVRVLKGVNKLPPPSVMIEEINARKENKPSW-FGLCYCKALQSDYITYIDELLTYINAKPNLFSMLLTDPHLALTVFFGPCSPYQFRLTGPGKWEGARNAIMTQWDRTFKVIKARVVQ-ESPSPFES---FLKLFSFL-ALLVAIFLIF
>H2N4Q7_Pongo_abelii
MAKRVAIVGAGVSGLASIKCCLEEGLEPTCFERSDDLGGLWRFTEHVEEGRASLYKSVVSNSCKEMSCYSDFPFPEDYPNYVPNSQFLEYLKMYANHFDLLKHIQFKTKVCSVTKCSDFAVSGQWEVVTMHEEKQESAIFDAVMVCTGFLTNPYLPLDSFPGINAFKGQYFHSRQYKHPDIFKDKRVLVIGMGNSGTDIAVEASHLAEKVFLSTTGGGWVISRIFDSGYPWDMVFMTRFQNMLRNSLPTPIVTWLMARKINNWLNHANYGLIPEDRTQLKEFVLNDELPGRIITGKVFIRPSIKEVKENSVIFNNTSKEEPIDIIVFATGYTFAFPFLDESVVKVEDGQASLYKYIFPAHLQKPTLAIIGLIKPLGSMIPTGETQARWAVRVLKGVNKLPPPSVMIEEINARKENKPSW-FGLCYCKALQSDYITYIDELLTYINAKPNLFSMLLMDPHLALTIFFGPCSPYQFRLTGPGKWEGARNAIMTQWDRTFKVIKARVLQ-ESPSPFES---FLKLFSFL-ALLVAIFLIF
>G3R5S9_Gorilla_gorilla
MAKRVAIVGAGVSGLASIKCCLEEGLEPTCFERSDDLGGLWRFTEHVEEGRASLYKSVVSNSCKEMSCYSDFPFPEDYPNYVPNSQFLEYLKMYANHFDLLKHIQFKTKVCSVTKCSDFAVSGQWEVVTMHEEKQESAIFDAVMVCTGFLTNLYLPLDSFPGINAFKGQYFHSRQYKHPDIFKDKRVLVIGMGNSGTDIAVEASHLAEKVFLSTTGGGWVISRIFDSGYPWDMVFMTRFQNMLRNSLPTPIVTWLMERKINNWLNHANYGLIPEDRTQLKEFVLNDELPGRIITGKVFIRPSIKEVKENSVIFNNTSKEEPIDIIVFATGYTFAFPFLDESVVKVEDGQASLYKYIFPAHLQKPTLAIIGLIKPLGSMIPTGETQARWAVRVLKGVNKLPPPSVMIEEINGRKENKPSW-FGLCYCKALQSDYITYIDELLTYINAKPNLFSMLLTDPHLALTVFFGPCSPYQFRLTGPGKWEGARNAIMTQWDRTFKVIKARVVQ-ESPSPFES---FLKLFSFL-ALLVAIFLIF
>A0A2K6RMJ0_Rhinopithecus_roxellana
MAKRVAIVGAGVSGLASIKCCLEEGLEPTCFERSDDLGGLWRFTEHVEEGRASLYKSVVSNSCKEMSCYSDFPFPEDYPNYIPNSQFLEYLKMYANHFNLLKHIQFKTKVCSVTKCSDFTVSGQWEVVTMHEEKQESAIFDAVMVCTGFLTNPYLPLDSFPGINAFKGQYFHSRQYKNPDIFKDKRVLVIGMGNSGTDIAVEASHLAEKVFLSTTGGGWVISRIFDSGYPWDMVFMTRFQNMLRNSLPTPIVTWLMARKINNWLNHANYGLIPEDRTQLKEFVLNDELPGRIITGKVFIRPSIKEVKENSVMFNNTSKEEPIDIIVFATGYTFAFPFLDESVVKVEDGQASLYKYIFPAHLQKPTLAIIGLIKPLGSMIPTGETQARWAVRVLKGVNKLPPPSVMIEEINARRENKPSW-FGLCYCKALQSDYITYIDELLTYINAKPKLFSMLLTDPHLALTVFFGPCSPYQFRLTGPGKWEGARNAIMTQWDRTFKVTKGRVVQ-ESPSPFES---FLKLFSFL-ALLVAIFLIF
>A0A2K5JQS5_Colobus_angolensis
MAKRVAIVGAGVSGLASIKCCLEEGLEPTCFERSDDLGGLWRFTEHVEEGRASLYKSVVSNSCKEMSCYSDFPFPEDYPNYVPNSQFLEYLKMYANHFNLLKHIQFKTKVCSVTKCSDFTVSGQWEVVTMHEEKQESAIFDAVMVCTGFLTNPYLPLDSFPGINAFKGQYFHSRQYKHPDIFKDKRVLVIGMGNSGTDIAVEASHLAEKVFLSTTGGGWVISRISDSGYPWDMVFMTRFQNMLRNSLPTPIVTWLMVRKINNWLNHANYGLLPEDRTQLKEFVLNDELPGRIITGKVFIRPSIKEVKENSVMFNNTSKEEPIDIIVFATGYTFAFPFLDESVVKVEDGQASLYKYIFPAHLQKPTLAIIGLIKPLGSMIPTGETQARWAVRVLKGVNKLPPPSVMIEEINARRENKPSW-FGLCYCKALQSDYITYIDELLTYINAKPKLFSMLLTDPHLALTVFFGPCSPYQFRLTGPGKWEGARNAIMTQWDRTFKVTKGRVVQ-ESPSPFES---FLKLFSFL-ALLVAIFLIF
>A0A2K6E4Q2_Macaca_nemestrina
MAKRVAIVGAGVSGLASIKCCLEEGLEPTCFERSDDLGGLWRFTEHVEEGRASLYKSVVSNSCKEMSCYSDFPFPEDYPNYVPNSQFLEYLKMYANHFNLLKHIQFKTKVCSVTKCSDFTVSGQWEVVTMHEEKQESAIFDAVMVCTGFLTNPYLPLDSFPGINAFKGQYFHSRQYKHPDIFKDKRVLVIGMGNSGTDIAVEASHLAEKVFLSTTGGGWVISRIFDSGYPWDMVFMTRFQNMLRNSLPTPIVTWLMVRKINNWLNHANYGLIPEERTQLKEFVLNDELPGRIITGKVFIRPSIKEVKENSVIFNNTSKEEPIDIIVFATGYTFAFPFLDESVVKVEDGQASLYKYIFPAHLQKPTLAIIGLIKPLGSMIPTGETQARWAVRVLKGVNKLPPPSVMIEEINARRENKPSW-FGLCYCKALQSDYITYIDELLTYINAKPKLFSMLLTDPHLALTVFFGPCSPYQFRLTGPGKWEGARNAIMTQWDRTFKVTKGRVVQ-ESPSPFES---FLKLFSFL-ALLVAIFLIV
>F7CKS4_Macaca_mulatta
MAKRVAIVGAGVSGLASIKCCLEEGLEPTCFERSDDLGGLWRFTEHVEEGRASLYKSVVSNSCKEMSCYSDFPFPEDYPNYVPNSQFLEYLKMYANHFNLLKHIQFKTKVCSVTKCSDFTVSGQWEVVTMHEEKQESAIFDAVMVCTGFLTNPYLPLDSFSGIN-----YFHSRQYKHPDIFKDKRVLVIGMGNSGTDIAVEASHLAEKVFLSTTGGGWVISRIFDSGYPWDMVFMTRFQNMLRNSLPTPIVTWLMVRKINNWLNHANYGLIPEERTQLKEFVLNDELPGRIITGKVFIRPSIKEVKENSVIFNNTSKEEPIDIIVFATGYTFAFPFLDESVVKVEDGQASLYKYIFPAHLQKPTLAIIGLIKPLGSMIPTGETQARWAVRVLKGVNKLPPPSVMIEEINARRENKPSW-FGLCYCKALQSDYITYIDELLTYINAKPKLFSMLLTDPHLALTVFFGPCSPYQFRLTGPGKWEGARNAIMTQWDRTFKVTKGRVVQ-ESPSPFES---FLKLFSFL-ALLVAIFLIV
>A0A2K5XVP0_Mandrillus_leucophaeus
MAKRVAIVGAGVSGLASIKCCLEEGLEPTCFERSDDLGGLWRFTEHVEEGRASLYKSVVSNSCKEMSCYSDFPFPEDYPNYVPNSQFLEYLKMYANHFNLLKHIQFKTKVCSVTKCSDFTVSGQWEVVTMRDEKQESAVFDAVMVCTGFLTNPYLPLDSFPGINAFKGQYFHSRQYKHPDIFKDKRVLVIGMGNSGTDIAVEASHLAEKVFLSTTGGGWVISRIFDSGYPWDMVFMTRFQNMLRNSLPTPIVTWLMMRKINNWLNHANYGLIPEERTQLKEFVLNDELPGRIITGKVFIRPSIKEVKENSVMFNNTSKEEPIDIIVFATGYTFAFPFLDESVVKVEDGQASLYKYIFPAHLQKPTLAIIGLIKPLGSMIPTGETQARWAVRVLKGVNKLPPPSVMIEEINARRENKPSW-FGLCYCKALQSDYITYIDELLTYINAKPKLFSMLLTDPHLALTVFFGPCSPYQFRLTGPGKWEGARNAIMTQWDRTFKVTKGRVVQ-ESPSPFES---FLKLFSFL-ALLVAIFLIV
>A0A2K5LI13_Cercocebus_atys
MAKRVAIVGAGVSGLASIKCCLEEGLEPTCFERSDDLGGLWRFTEHVEEGRASLYKSVVSNSCKEMSCYSDFPFPEDYPNYVPNSQFLEYLKMYANHFNLLKHIQFKTKVCSVTKCSDFTVSGQWEVVTMRDEKQESAIFDAVMVCTGFLTNPYLPLDSFPGINAFKGQYFHSRQYKHPDIFKDKRVLVIGMGNSGTDIAVEASHLAEQVFLSTTGGGWVISRIFDSGYPWDMVFMTRFQNMLRNSLPTPIVTWLMMRKINNWLNHANYGLIPEERTQLKEFVLNDELPGRIITGKVFIRPSIKEVKENSVMFNNTSKEEPIDIIVFATGYTFAFPFLDESVVKVEDGQASLYKYIFPAHLQKPTLAIIGLIKPLGSMIPTGETQARWAVRVLKGVNKLPPPSVMIEEINARRENKPSW-FGLCYCKALQSDYITYIDELLTYINAKPKLFSMLLTDPHLALTVFFGPCSPYQFRLTGPGKWEGARNAIMTQWDRTFKVTKGRVVQ-ESPSPFES---FLKLFSFL-ALLVAIFLIL
>A0A0D9RGS2_Chlorocebus_sabaeus
MAKRVAIVGAGVSGLASIKCCLEEGLEPTCFERSDDLGGLWRFTEHVEEGRASLYKSVVSNSCKEMSCYSDFPFPEDYPNYVPNSQFLEYLKMYANHFNLLKHIQFKTKVCSVTKCSDFTVSGQWEVVTMRDEKQKSAIFDAVMVCTGFLTNPYLPLDSFPGINAFKGQYFHSRQYKHPDIFKDKRVLVIGMGNSGTDIAVEASHLAEKVFLSTTGGGWVISRIFDSGYPWDMVFMTRFQNMLRNSLPTPIVTWLMVRKINNWLNHANYGLVPEERTQLKEFVLNDELPGRIITGKVFIRPSIKEVKENSVMFNNTSKEEPIDIIVFATGYTFAFPFLDESVVKVEDGQASLYKYIFPAHLQKPTLAIIGLIKPLGSMIPTGETQARWAVRVLKGVNKLPPRSVMIEEINARKENKPSW-FGLCYCKALQSDYITYIDELLTYINAKPKLFSMLLTDPHLALTVFFGPCSPYQFRLTGPGKWEGARNAIMTQWDRTFKVTKGRVVQ-ESPSPFES---FLKLFSFL-ALLVAIFLIL
>A0A2K6S2A8_Saimiri_boliviensis
MGKRVAIVGAGVSGLASIKCCLEEGLEPTCFERSDDLGGLWRFTEHVEEGRASLYKSVVSNSCKEMSCYSDFPFPEDYPNYVPNSQFLDYLKMYANHFNLLKHIQFKTKVCSVAKCSDFTVSGQWEVVTLHKEKQESAIFDAVMVCTGFLTNPYLPLDSFPGINAFKGQYFHSRQYKHPDIFKDKRVLVIGMGNSGTDIAVEASHLAKKVFLSTTGGAWVISRIFDSGYPWDMVFMTRFQNMLRNSLPTPIVTWLMARKINNWLNHANYGLMPDDRTQLKEFVLNDELPGRIITGKVFIRPSIKEVKENSVIFNNTSKEEPIDIIVFATGYTFAFPFLDESVVKVEDGQASLYKYIFPAHLQKSTLAIIGLIKPLGSMIPTGETQARWAVRVLKGVNKLPPPSVMIEEVNARKKNKPGW-FGLCYCKALQADYITYIDELLTYINAKPNLFSMLLTDPHLALTLFFGPCSPYQFRLTGPGKWEGARNAIMTQWDRTFKVTKARVVQ-ESPSPLES---FLKLFSFL-ALLVAIFLIF
>A0A2K5DNS9_Aotus_nancymaae
MGKRVAIVGAGVSGLASIKCCLEEGLEPTCFERSDDLGGLWRFTEHVEEGRASLYESVVSNSCKEMSCYSDFPFPEDYPNYVPNSQFLEYLKMYANHFNLLKHIQFKTKVCSVAKCSDFTVSGQWEVVTLHKEKQESAIFDAVMVCTGFLTNPYLPLDSFPGINAFKGQYFHSRQYKHPDIFKDKRVLVIGMGNSGTDIAVEASHLAKKVFLSTTGGAWVISRIFDSGYPWDMVFTTRFQNMLRNSLPTPIVTWLMARKINNWLNHANYGLMPDDRTQLKEFVLNDELPGRIITGKVFIRPSIKEVKENSVIFNNTSKEEPIDIIVFATGYTFAFPFLDESVVKVEDGQASLYKYIFPAHLQKSTLAIIGLIKPLGSMIPTGETQARWAVRVLKGVNKLPSPSVMIEEVNARKENKPGW-FGLCYCKALQADYITYIDELLTCINAKPNLFSMLLTDPHLALTIFFGPCSPYQFRLTGPGKWEGARNAIMTQWDRTFKVTKARIVQ-ESPSPFES---FLKLFSFL-ALLVAIFLIF
>F6TF83_Callithrix_jacchus
MGKRVAIVGAGVSGLASIKCCLEEGLEPTCFERSDDLGGLWRFTEHVEEGRASLYESVVSNSCKEMSCYSDFPFPEDYPNYVPNSQFLEYLKMYANHFNLLKHIQFKTKVCSVTKCSDFTVSGQWEVVTLHKEKQESAIFDAVMVCTGFLTNPYLPLDSFPGINAFKGQYFHSRQYKHPDIFKDKRVLVIGMGNSGTDIAVEASHLAKKVFLSTTGGAWVISRIFDSGYPWDMVFMTRFQNMLRNSLPTPIVTWLMARKINNWLNHANYGLMPDDRTQLKEFVLNDELPGRIITGKVFIRPSIKEVKENSVIFNNTSKEEPIDIIVFATGYTFAFPFLDESVVKVEDGQASLYKYIFPANLQKSTLAIIGLIKPLGSMIPTGETQARWAVRVLKGVNKLPPPNVMIEEVNSRKENKPGW-FGLCYCKALQADYITYIDELLTYINAKPNLFSMLLMDPHLALTVFFGPCSPYQFRLTGPGKWEGARNAIMTQWDRTFKVTKVRVVQ-KSPSPFES---FLKLFSFL-ALLVAIFLIF
>A0A2K6GJC5_Propithecus_coquereli
MAQRVAIVGAGVSGLASVKCCLEEGLEPTCFERSDDLGGLWRFTEHVEEGRASLYKSVVSNSCKEMSCYSDFPFPEDYPNYVPNSQFLEYLKMYANRFNLLKCIQFKTKVCSITKCPDFTVSGRWEVVTLREGKHESAIFDAVMVCTGFLTNPYLPLDSFPGINTFKGQYFHSRQYKHPDIFKDKRVLVVGMGNSGTDIAVEASHLAKKVFLSTTGGAWVLSRVFDSGYPWDMVFTTRFQNLLRNSLPTPIVTWWIARKMDNRFSHANYGLIPEDRTQLKEFVLNDELPGRIITGKVFIRPSIKEVKENSVIFNNTPKEEPIDVIVFATGYTFAFPFLDESVVKVEDGQASLYKYIFPAHLQKPTLAVIGLIKPLGSMIPTGETQARWAVRVLKGVNKLPPPSVMIQEVNARKENKPGW-FGLCYCKALQSDYITYIDELLTYINAKPNLFSMLLTDPRLALTVFFGPCSPYQFRLTGPGKWEGARNAIMTQWDRTFKVTKSRIVQ-ESPSPFES---LLKLFSFL-ALLIAVFLIF
>H0XFG0_Otolemur_garnettii
MAQRVAIVGAGVSGLASIKCCLEEGLKPTCFERSDDLGGLWRFTEHVEEGRASLYKSVVSNSSKEMSCYSDFPFPEDYPNYVPNAQFLEYLKMYANRFNLLECIQFKTKVCSITKCPDFTVSGRWEVVTLHEGKHESAIFDAVMVCTGFLTDPYLPLDSFPGIHAFKGQYFHSRQYKHPDIFKDKRVLVIGMGNSGTDIAVEASHLAKKVFLSTTGGAWVISRVFDSGYPWDMVFMTRFQNMLRNCLPTPIVTWLMARKMDSRFSHANYGLIPQDRTQLKEFVLNDELPGRIITGKVLIRPGIKEMKENSVLFNNSPKEEPIDIIVFATGYTFAFPFLDESVVKVEDGQASLYKYIFPAHLQKPTLAIIGLIKPLGSMIPTGETQARWAVRVLKGVSKLPPPCVMIEEVNARKENKPSW-FGLCYNKALQSDYITYIDELLTYINAKPNLFSMLLTDPRLALAVFFGPCSPYQFRLTGPGKWEGARNAIMTQWDRTVKATKSRIVQ-ESSSPFES---LLKLFSFL-ALLVAVFLIF
>M3YVY3_Mustela_putorius
MAKRVAIVGAGVSGLASVKCCLEEGLEPTCFERSDDLGGLWRFTEHVEEGRASLYKSVVSNSCKEMSCYSDFPFPEDYPNYVPNSQFLEYLKMYANRFNLLEYIRFKTKVCQVTKCPDFTVTGQWEVVTQHEGKQQSAVFDAVMVCTGFLTNPYLPLDSFPGINIFKGQYFHSRQYKHPDIFKDKRVLVIGMGNSGTDIAVEASHLAKKVFLSTTGGAWVMSRVFDSGYPWDMVFMTRFQNMLRNSLPTPIVTWLMARKMNSWFNHANYGLIPEDRTQLREPVLNDELPGRIITGKVLIKPSIKEVKENSVIFNNTPKEEPIDIIVFATGYTFAFPFLDETIVKVENGQASLYKYIFPAHLPQPTLAVIGLIKPLGSMIPTGETQARWAVRVLKGINKLPPQNVMIEEVNERKENKHSG-FGLCYCKALQSDYITYIDELLTSINAKPNLFSLLLTDPRLAFTIFFGPCTPYQFRLTGPGKWKGARNAILTQWDRTFKVTKTRIVQ-ESPSPFAS---LLKLLSLL-ALLLAIFLIF
>A0A2Y9JX65_Enhydra_lutris
MAKRVAIVGAGVSGLASIRCCLQEGLEPTCFERSDDLGGLWRFTEHVEEGRASLYKSVVSNSCKEMSCYSDFPFPEDYPNYVPNSLFLEYLKMYANQFNLLERIQFKTKVCKVTKCPDFIVTGQWEVVTQHEGKQQSAIFDAVMVCTGFLTNPYLPLDSFPGINTFKGQYFHSRQYKHPDIFKDKRVLVIGMGNSGTDIAVEASHLAKKVFLSTTGGAWVMSRVFDSGYPWDMVFMTRFQNMLRNSLPTPIVTWLMARKMNSWFNHANYGLIPENRTQLREPVLNDELPGRIITGKVLIKPSIKEVKENSVIFNNTPKEEPIDIIVFATGYTFAFPFLDETVVKVENGQASLYKYIFPVHLPRPTLAVIGLIKPLGSIIPTGETQARWAVRVLKGINKLPPRNVMIEEVNERKE-KHSG-FGLCYCKALQSDYITYVDELLTSINAKPNLFSLLLTDPRLALTIFFGPCTPYQFRLTGPGKWKGARNAILTQWDRTFKVTKTRIVQ-ESPSPFAS---LLKLLSLL-ALLLAIFLIF
>Q95LA2_Canis_lupus
MAKRVAIVGAGVSGLASIKCCLEEGLEPTCFERSDDLGGLWRFTEHVEEGRASLYKSVVSNSCKEMSCYSDFPFPEDYPNYVPNSQFLEYLKMYANRFSLLKCIRFKTKVCKVTKCPDFTVTGQWEVVTQHEGKQESAIFDAVMVCTGFLTNPHLPLDCFPGINTFKGQYFHSRQYKHPDIFKDKRVLVIGMGNSGTDIAVETSRLAKKVFLSTTGGAWVMSRVFDSGYPWDMVFMTRFQNMFRNSLPTPIVTWLMARKMNSWFNHANYGLVPEDRTQLREPVLNDELPGCIITGKVLIKPSIKEVKENSVVFNNTPKEEPIDIIVFATGYTFAFPFLDETVVKVENGQASLYKYIFPVHLPKPTLAVIGLIKPLGSMIPTGETQARWAVRVLKGINKLPPQSAMTEEVNARKENKPSG-FGLCYCKALQSDYITYIDELLTNINAKPNLFSLLLTDPRLALTIFFGPCTPYQFRLTGPGKWKGARNAILTQWDRTFKVTKTRIVQ-ESPTPFAS---LLKLLSLL-ALLMAIFLIF
>D2I021_Ailuropoda_melanoleuca
MAKRVAIVGAGVSGLASIKCCLEEGLEPTCFERSDDLGGLWRFTDHVEEGRASLYKSVVSNSCKEMSCYSDFPFPEDYPNYVPNSQFLEYLKMYANRFNLLECIQFKTKVCKVTKCPDFTVTGQWEVVTQCEGKQESAIFDAVMVCTGFLTNPYLPLDSVPGINTFKGQYFHSRLYKHPDMFKDKRVLVIGMGNSGTDIAVEASHVAKKVFLSTTGGAWVMSRVFDSGYPWDMVFTTRFQNMFRNSLPTPIVTWLIARKMNSWFNHANYGLVPEDRTQLREPVLNDELPGCIITGKVLIKPSIKEVKENSVVFNNTPKEEPIDIIVFATGYTFAFPFLDETVVKVESGQASLYKYIFPAHLPQPTLAVIGVIKPLGSMIPTGETQARWVVRVLKGINKLPPQSVMIEEVNARKENKPSG-FGLCYCKALQTDYITYIDELLTSINAKPNLFSLLLTDPRLALTIFFGPCTPYQFRLTGPGKWKGARNAILTQWDRTFKVTKTRIVQ-ETPSPFAS---LLKLLSLL-ALLMAIFLIF
>A0A2U3XYA5_Leptonychotes_weddellii
MAKKVAVIGAGVSGLVSLKCCVDEGLEPTCFERTEDIGGLWRFKEHVEEGRASLYKSVVSNSCKEMSCYSDFPFPEDYPNYVPNSQFLEYLKMYANWFSLLECIQFKTKVCKVTKCPDFTVTSQWEVVTQHEGKQESAIFDAVMVCTGFLTNPYLPLDSFPGINTFKDQYFHSRQYKHPDIFKDKRVLVIGMGNSGTDIAVEASHLAKQMFLSTTGGAWVMSRVFDSGYPWDMVFMTRFQNMFRNSLPTPFVTWLMARKMNSWFNHANYGLVPEDRTQLREPVLNDELPGCIITGKLLIRPSIKEVNENSVVFNNTPKEEPIDIIVFATGYTFAFPFLDETVVKVENGQASLYKYIFPAHLPQPTLAVIGVIKPLGSMIPIGETQAQWVVRVLKGINKLPPRSVMIDEVNARKEDTPSG-FGLCYCKALQSDYITYIDELLTSINAKPNLFSLLLMDPRLALTIFFGPCTPYQFRLTGPGKWKGARNAILTQWDRTFKVTKTRIVQ-ESPTPFAS---LLKLLSLL-ALLMAIFLIF
>M3W9L4_Felis_catus
MAKRVAIVGAGVSGLASIKCCLEEGLEPTCFERSDDLGGLWRFTEHVEEGRASLYRSVVSNSCKEMSCYSDFPFPEDCPNYVPNSQFLEYLKMYANRFNLLKHIQFKTKVCSVTKCPDFTVTGQWEVVTQHEGKQESAIFDAVMVCTGFLTDPYLPLDSFPGINTFKGQYFHSRQYKYPNIFKDKRVLVVGMGNSGTDIAVEASHLAEKVFLSTTGGAWVISRVFDSGYPWDMVFTTRFQNMLRNSLPTPIVNWLLARKMNSWFHHANYGVVPEDRTQLREPVLNDELPGCIITGKVLIKPSIKEVKENSVIFNNTPKEEPIDIIVFATGYTFAFPFLDESVVKVENGQASLYKYIFPAHLPKPTLAVIGLIKPLGSIIPTGETQARWVVRVLKGINKLPPQSVMIEEVNARKENKPSG-FGLCYCKALQEDYITYIDELLTYINAKPNLLSMLLTDPRLGLTIFFGPSTPYQFRLTGPGKWEGARNAILTQWDRTFKVTKTRSVQ-ESPSPFAS---LLKLLSLL-ALLMAIFLIF
>P16549_Sus_scrofa
MAKRVAIVGAGVSGLASIKCCLEEGLEPTCFERSDDLGGLWRFTEHVEEGRASLYKSVVSNSCKEMSCYPDFPFPEDYPNYVPNSHFLEYLRMYANQFNLLKCIQFKTKVCSVTKHEDFNTTGQWDVVTLCEGKQESAVFDAVMVCTGFLTNPYLPLDSFPGINTFKGQYFHSRQYKHPDIFKDKSVLVVGMGNSGTDIAVEASHLAKKVFLSTTGGAWVISRVFDSGYPWDMVFMTRFQNMFRNSLPTPIVNWLIAKKMNSWFNHANYGLIPEDRIQLREPVLNDELPGRIITGKVLIKPSIKEVKENSVVFNSSPEEEPIDIIVFATGYTFAFPFLDESVVKVEDGQASLYKYIFPAHLQKPTLAVIGLIKPLGSLLPTGDTQARWAVRVLKGVNKLPPSSVMIQEVNTRKENKPSG-FGLCYCKALQSDYIAYIDELLTYIDAKPNMFSLLLTDPHLALTIFFGPCTPYQFRLTGPGKWEGARNAIMTQWDRTFKVTKTRIVK-ESPSPFAS---LLKLFSFL-ALLVAIFQIF
>G5E5R0_Bos_taurus
MAKRVAIVGAGATGLASIKCCLEEGLKPTCFERSDDLGGLWRFTEHVEEGRASLYKSVVSNSCKEMSCYPDFPFPEDYPNYVPNSQFLDYLKMYANRFNLLECIQFKTKVCSVRKRPDFTATGQWEVVTLCEGKQESAIFDAVMVCTGFLTNPNLPLDSFPGINNFKGQYFHSREYKHPDIFRDKSVLVIGMGNSGTDIAVEASHLAKKVFLSTTGGAWVISRVFDSGYPWDMVFMTRFQNTFRNSLPTPIVNWLIAKRMNSWFNHANYGLIPEDRVQLREPVLNDELPGRIITGKVLIKPRVKEVKENSVVFSNTPKEEPIDIIVFATGYTFAFPFLDETVVKVEDGQASLYKYIFPAHLPKPTLAVIGLIKPLGSLLPTGDTQARWAVRVLKGVIKLPPSSIMIEEVNERKKNKPSG-FGLCYCKALETDYITYIDELLTAINAKPNLFSLLLTDPRLALAIFFGPCTPYQFRLTGPGKWEGARNAIMTQWDRTFKATKTRIVQ-ESPSLFAS---LLKVFSFL-ALLVAIFLIF
>W5PSR9_Ovis_aries
MAKRVAIVGAGVTGLASIKCCLEEGLKPTCFERSDDLGGLWRFTEHVEEGRASLYKSVVSNSCKEMSCYPDFPFPEDYPNYVPNSLFLDYLKMYANRFNLLECIQFKTKVCSVRKRPDFTATGQWEVVTLCEGRQESAIFDGVMVCTGYLTNPYLPLDSFPGINTFKGQYFHSREYKHPDIFRDKNVLVIGMGNSGTDIAVEASHLAKKVFLSTTGGAWVISRVFDSGYPWDMVFMTRFQNTFRNSLPTPIVNWLIARRMNSWFNHANYGLIPEDRVQLREPVLNDELPGRIITGKVLIKPRIKEVKENSVVFSNTPKEEPIDIIVFATGYTFAFPFLDETIVKVEDGQASLYKYIFPAHLPKPTLAVIGLIKPLGSLLPTGDTQARWAVRVLKGVIKLPPSSIMIEEVNERKQNKPSG-FGLRYCKALETDYITYVDELLTAINAKPNLFSLLLTDPRLALAIFFGPCTPYQFRLTGPGKWEGARNAIMTQWDRTFKATKTRIVQ-ESPSLFAS---LLKLFSFL-ALLVAIFLIF
>L9KVX0_Tupaia_chinensis
MARRVAVVGAGVSGLAAVKCCLEEGLEPTCFERSDDLGGLWRFTEYVEEGRASLYKSVVSNSCKEMSCYADFPFPEDYPNYVPNSQFLEYLQMYANRFNLLKYIQFKTKVCRVAKCPDFAVSGQWEVVTLHEGKQESAIFDAVMVCTGFLTNPHLPLDSFPGINSFKGQYFHSRQYKHPDIFKDKRVLVVGMGNSGTDIAVEASHVAKKVFLSTTGGAWVISRVFDSGYPWDMVFMTRFQNMFRNSLPTPLVSWLIARKMNSWFNHANYGLVPEDRIQLREPVLNDELPGRIITGKVLIRPSIKEVRENSVLFINTLEEEPIDIIVFATGYTFAFPFLDESVVKVEDGQASLYKYIFPAHLQKPTLAVIGLIKPLGSMIPTGETQSRWAVRVLKGMIKLPPPSVMIEEVNVRKKNKPSG-FGLCYCKALQSDYITYIDELLTDINAKPNLLSMLLTDPRLALTVFFGLCTPYQFRLTGPGRWEGARNAILTQWDRTFKVTKTRIVQ-EPPPPFES---LLKLFSFL-ALLVAIFLVF
>A0A1U7U1_Tarsius_syrichta
MAKRVAIVGAGVSGLTSIKCCLEEGLEPTCFEGSSDLGGLWRFTEHVEEGRASLYKSVVSNSCKEMSCYSDFPFPEDYPNYVPNSQFLEYLKMYTNHFNLLKCIQFKTRVCSVTKCPDFAVSGQWKVVTFQEGKQESAIFDAVMVCTGFLTDPYLPLDSFPGISAFKGQYFHSRQYKHPDIFKDKRVLVVGMGNSGTDIAVEASHQAKKVFLSTTGGAWVISRVFDSGYPWDMVFMTRFHNMLRNSLPTPMVTWLMARKMNNWFDHANYGIAPEDRIQLKEFVLNDELPGRIITGKVSIRPSIKEVKEHTVIFKNTPKEESIDIIVFATGYTFAFPFLDESVVKVEDGQASLYKYVFPVHLQKPTLAVIGLIKSLGSMIPTGETQARWAARVLKGMNKLPPPSVMIEEVNVRKENKHSG-FGLHYCKALQSDYIAYIDELLTYINAKPNLFSMLLTDPRLALTVFFGPCSPYQFRLTGPGKWEGAKKAIMTQWDRTFKVTKTRVVQ-ESPSPFAS---IFKLFSFL-TLLVAIFLIF
>L5LP31_Myotis_davidii
MAKRVAIVGAGVSGLASIRCCLEEGLEPTCFERSDDLGGLWRFTEHVEESRASLYKSVVSNSCKEMSCYSDFPFPEDYPNYVPNSQFLEYLKMYANHFNLLKCIQFKTEVCRVTKRPDFTVTGQWEVVTLHEGKQESAIFDAIMVCTGFLTNPHLPLDSFPGINTFEGQYFHSRQYKHPDIFKDKEVLVIGVGNSGTDIAVEASHVAKKVFLSTTGGAWVMSRVSESGLPWDMLFMTRFHNMLRNSLPTPVVTWWMSRKINSWFNHANYGLAPEDRTQMKEPVINDELPGRIITGKVLIRPSIKEVKKNSVIFNYTPKEQPIDIIVFATGYTFAFPFLDETVVKVEHGQASLYKYIFPAHLEKPTLAVIGLIKPLGSMIPTGETQARWAVHVLKGVNKLPPRSIMIEEVNARKENRPSG-FGLCYCKALQSDYITYIDGLLTDINAKPNLFSMLLTDPRLALAIFFGPCTPYQFRLTGPGKWKGARNAILNQWDRTLKATRSRTVQ-ESPFPFAI---LLTL--FL-VLLVAVFLIF
>L7N1I9_Myotis_lucifugus
MAKRVAIVGAGVSGLASIRCCLEGGLEPTCFERSDDLGGLWRFTEHVEEGRASLYKSVVSNSCKEMSCYSDFPFPEDYPNYVPNSQFLEYLRMYANQFNLLKCIQFKTEVCRVTKRPDFTVTGQWEVVTLHEGKQESAIFDAIMVCTGFLTNPHLPLDSFPGINTFEGQYFHSRQYKHPDIFKDKKVLVIGVGNSGTDIAVEASHVAKKVFLSTTGGAWVMSRVSESGLPWDMLFMTRFHNMLRNSLPTPVVTWWMSRKINSWFNHANYGLAPEDRTQMKEPVINDELPGRIITGKVLIKPSIKEVKKNSVIFNYTPKEQPIDIIVFATGYTFAFPFLDETVVKVEDGQASLYKYIFPAHLEKPTLAVIGLIKPLGSMIPTGETQARWAVQVLKGVNKLPPRSVMIEEVNARKENRPSG-FGLCYCKALQSDYITYIDELLTDINAKPNLFSMLLTDPRLALAIFFGPCTPYQFRLTGPGKWKGARNAILNQWDRTLKATRTRTVQ-ESPFPSAV---LLTL--FL-VLLVAVFLIF
>A0A1S2ZVI9_Erinaceus_europaeus
MARQVAIVGAGVSGLASIKCCLEEGLEPTCFERSDDLGGLWRFTEHVEEGRASLYKSVVSNSCKEMSCYSDFPFPEHYPNYVPNSQFLEYLKMYAHRFDLLKCIQFKTKVCSVTKCPNFDVTGQWEVVTLHEGKQESSVFDAVMVCTGFLTNPHLPLDSFPGIKTFKGQYFHSRQYKHPDIFKDKRVLVVGMGNSGTDIAVEASHVAEKVYLSTTGGAWVMSRVFDSGYPWDMVFMTRFQNMFRNLLPTPVVSRLIARKMNSWFDHTNYGLVPEDRIQLKELVLNDELPGRIITGKVFIRPSIKEVKAHSVMFNNSPKEEPIDIIVFATGYTFAFPFLDESVIKVEAGQASLYKYIFPAHLKKSTLAVIGLIKPLGSMIPTGETQARWAVRVLKGVNKLPPPSVMIEEVNARKENKPTG-FGLCYCKALQSDYILYIDELLTSINAKPNLFSLLLTDPHLAWAIFFGPCSPYQFRLTGPGKWEGARNAILTQWDRTFKATRTRIVQ-EPPSPFVS---FLKFFSFL-ALLVAVFLIL
>P17636_Oryctolagus_cuniculus
MAKRVAIVGAGVSGLASIKCCLEEGLEPTCFERSDDLGGLWRFTEHVEEGRASLYKSVVSNSCKEMSCYSDFPFPEDYPNYVPNSQFLDYLKMYADRFSLLKSIQFKTTVFSITKCQDFNVSGQWEVVTLHEGKQESAIFDAVMVCTGFLTNPHLPLGCFPGIKTFKGQYFHSRQYKHPDIFKDKRVLVVGMGNSGTDIAVEASHVAKKVFLSTTGGAWVISRVFDSGYPWDMVFTTRFQNFIRNSLPTPIVTWLVAKKMNSWFNHANYGLVPKDRIQLKEPVLNDELPGRIITGKVFIRPSIKEVKENSVVFHNTPSEEPIDVIVFATGYTFAFPFLDESVVKVEDGQASLYKYIFPAHLQKPTLAVIGLIKPLGSMLPTGETQARYTVQVFKGVIKLPPTSVMIKEVNERKENKHNG-FGLCYCKALQADYITYIDDLLTSINAKPNLFSLLLTDPLLALTMFFGPYSPYQFRLTGPGKWKGARNAIMTQWDRTFKVTKTRIVQ-ESSSPFES---LLKLFAVL-ALLVSVFLIF
>G3TPA3_Loxodonta_africana
MAKRVAIVGAGVSGLGSIKCCLEEGLEPTCFERSDNLGGLWRFTEHVEEGRAGIYESVISNSCKEMSCYSDFPFPEDYPNYVPNSLFLEYLQMYADRFNLRKCIQFKTKVCSVTKRPDFTVSGQWDVVTLHEGKQESAVFDAVMVCTGFLTSPNLPLDSFPGLNDFKGQYFHSREYKLPYIFKDKRVLVIGMGNSGTDIAVEASHVAKKVFLSTTGGAWAISRVYDSGYPWDMVFVTRFQNMVRNSLPTPIVSWLLERKMNSWFNHANYGLFPEDRVQLREPVINDELPGRIITGKVLIKPSIKEVKGNSVIFNNTPEEEPIDIIIFATGYTFAFPFLDESVVKVEDGQASLYKYIFPTHLQKSTLAVIGFIKPLGSMIPTAEMQARWAVRVLKGVNTLPPPSVMIKEVNARKENMPSG-FGLCYCKALQADYIRYMDELLTFINAKPNLFSMLLMDPHLALTIFFGPCSSYQFRLTGPGKWEGARNAIMTQWDRTFKATKTRIVQ-KPPTTFEN---LLKLFSFL-ALLIAIFLIF
>XP_013922228_Thamnophis_sirtalis
MGRKVAIIGAGVSGLASIKCCLEEDLEPTCFEKNDVIGGLWQFTDIPEKGRTNVYRSVVSNTSKEMTCFSDFPFPESCPNYLHHSLVLEYLKDYAKHFHLLDCIQFKTTVYSIREHPDFTTTGQWVVYTEANGKKASTVFDAVMICSGNFTEVNLPLDSFPGFENFKGHYIHSREYRDPKGLEGKNVLILGAGNTGGDVAVEVSRIAAKVFLSIRNGAWVLSRMSKAGWPSDMVFQTRFLNFIQGLLPVRVRDRLLAKKFNQWFNHENYGLIPIKS-SLTYVIVNDELPTYILCGSVVVKPNVKRFTETSAIFEDGTVEENIDVVIFTTGYAPSFLFLEESVRNVCKSSTFLYKQVFPPHLQKPTLAFIGFISVTGSILPAVELQARWVTRVFNGFNKLPPMNRMMNEVAKQKKRLLKKG--TSNTEKEKEIFVRYMDEIAVCIGVKPNVSLLLLQDPKLALKVFFGPCTSYQYRLCGPGKWEKARSTILTQWDRVLKPLKTRIID-NSSKHIKPSLW-KKVFHFATTIL-------
>XP_026559189_Pseudonaja_textilis
MGRKVAIIGAGVSGLASIKCCLEEGLEPTCFEKNEAIGGLWQFTDIPEKGRTSVYRSVVSNTSKEMTCFSDFPFPESYPNYLHHSLVLEYLKDYAKHFHLLDCIQFKTKVYSVRKHPDFTTTGQWVVYTEANGKQASTVFDAVMICSGHYAEVNLPLASFPGLENFKGHYMHSWEYRDAKGMEGKKVLILGAGNTGGDVAVEMSRTAAKVFLSTRNGAWVISRMSKAGWPNDMVFQTRFIFYIQKLLPISIRDKLLANKFNQWFNHKNYGLIPIKS-SLSNIIVNDELPICILYGSVVVKPNVKRFTETSAIFEDGTVEENIDVVIFTTGYAASFPFLEESLHNACKSSTFLYKQVFLPHLQKPTLAFIGFISVTGSILPPVELQARWVTRVFNGSNELPPVNRMMNEIAKQKKRLLKKD--TSSTEKKRELFVRYMDEIAACIGVKPNVPLLLLQDPKLALNIFFGPCTSYQYRLCGPGQWKEARNAILTQWDRVLKPLKTRIID-DSSKHTMPSLW-KKIFHFATTIF-------
>XP_028588092_Podarcis_muralis
MVRRVAIVGAGVSGLASIKCCLDEGLEPTCFEKSDGIGGLWQFT---------------------------------------------------------------TTVCSIRKHPHFTATGQWVVDTETNGEQTSEIFDGVMVCSGHYAEINLPLDSFPGIENFKGRYFHSWEYRDQKGFEGQKVLVVGAGNTGGDLAAEISRTAAKVFLSTRSGAWVISRISEAGWPVDMAWTTRFYELIEKLLPEGTIYKLMAKKMNRWFNHENYGLIPVKS-SWTSLILNDELPSCILCGTVTVKPNVKRFTDTSAIFEDETVEENIDTVIFTTGYSATFPFLEESLRDACRSSTSLYKHIFPPHLEKPTLAFVGFIVLAGPILPAVELQARWITRVFNGSSELPPMSRLISEVAKRKNALLKKGIISSKRDKTRIRFVSYMDEIAACLGVKPNVPLLFLSDPKLAWMVFFGPCTSYQYRLTGPGKWREARGAILTQWDRVLRPLKTRVVE-DSQPATVPH-W-LKALALIAAWI-------
>XP_015267302_Gekko_japonicus
MAQKVAIIGAGVSGLASLKCCLDEGLEPTCFEKSDGIGGLWQFREIPEQGRTNVYKSVITNTSKEMTSFSDFPFPEGCPNFLHHSLLLEYLRMYAEHFQLLDYIHLKTTVCSVQKHPDFR------------------------------AEPNLPLDSFPGIKEFKGRCLHSWEYKDETEFERKRVLVLGAGNTGGDIAAEVSRAAAKVFLSTRSGTWVLSRISDAGWPFDMIFTNRFTNSIRNLLPAGISKRMLTKIFGRWFNHENYGLIPLES-SWTPLILNDELPSRILCGAVEVKPNVKEFTETSVIFDDGTVEKDIDAVIFATGYTPSFPFLEESLQSACRNNMSLYKQIFPPHLERHMLAIIGFIAVTGSIMPAVELQARWITRVFKGSCKLPATQRLMSEIAKVKEDLRKQG-IPSEKDKVRTSFIDYMDDIATCIGVMPNVPLLLLTDPKLAFHVFFGPCTSYQYRLTGLGKWEKARTAILTQWDRVLKPLKTRVID-ASPKHSSMSCR-LIVLGL-AALL-------
>XP_016854170_Anolis_carolinensis
MVLKVAIIGAGVSGLASIKCCLSEGLEPTCFEKSDGIGGLWQFTEIPERGRNTVYRSVITNTSKEMTCFSDFPFPEDCPNYLHHSVLLKYLRAYAEHFQLLDHIQFKTTVYSIRKHPDFASTGQWVVHTETDGQQASAIFDAVMVCSGSYAEPRLPLDSFPGIEKFKGRYLHSWEYRDQKEFEGKSVLVIGAGNTGGDIASEICRTAAKVFLSIRNGTWVLSRVAVSGWPSDMIFGNRWFNSIRNILPGWIVRRMKAKIFNRWFNHENYGLVPVQS-SWTPVIVNDELPCCILSGAIVVKPNVTEFTETSVIFKDGTRENNIDVIIFATGYSASFPFLEETIQNICDNSVSLYKRIFPPHLEKPTLAIIGFIAINGSIPPVAELQARWVTRVFNGLCKIPPANRMMGEVAKRKKALIKIG-FPMEKDSAKASFVAYMDEIAACIGVKPNLLLLFLLDPQLALKILCGPCTPYQFRLTGPGKWEQARSAILTEWDRVLKPLKTRVVN--NPRHSTASFW-FLALGF-ASLV-------
>XP_027679477_Chelonia_mydas
MVQRVAIIGAGSSGLASIKCCLDEGLEPTCFEQSHDIGGLWRFTTSPEAERISVYRSVITNTSKEMMCFSDFPFPEDFPNYMKHSRLLEYFRMYAEHFSLLRYIRFKTTVHSVKKRPDFSTTGQWDVVTETDGTVESAIFDAVMVCSGHYAKPHLPLDSFPGIERFRGQYLHSWEYKDSANFQGKRVLVLGVGNSGGDIAVEISRVAAQVFLSTRSGTWVISRISDHGFPLDMMHTTRFYNCLENFLPSALMRLLRMKKFNTWFDHANYGLIPQKR-CFLHLIVNDELPSCILCGAVVVKPNVKEFTESSAVFEDETIEENIDVVVFATGYTFSFPFLEESVRNICRRKYALYKYIFPPTLEKPTLVVLGLIQLSGSIMAGTELQARWATRVFKGLNQLPTASRLMAEVAKKQQHLIKQG-LSNKENKIILSYIGYMDEIASCVGVKPNILLLFLKDPKLALEVFFGPCTPCQYRLAGPGKWVGARNTILTQWHRTLKPLRTRVID-DSSNHSSVFHL-LTILGLAAGLFS------
>XP_030428412_Gopherus_evgoodei
MVQRVAIIGAGSSGLASIKCCLDEGLEPTCFEQSHDIGGLWRFT---EAGRICVYRSVITNTSKEMMCFSDFPFPEDFPNYMNHSRLLEYFRMYAKHFGLLRYIRFKTTVQSIRKRPDFSTTGQWDVVTETDGTVESAVFDAVMVCSGHYAEPHLPLDSFPGIEHFRGQYLHSWEYKDSASFQGKRVLVLGVGNSGGDIAVEISRVAAQVFLSTRSGTWVISRISDHGFPVDMMLTTRFHNCLENFLPSALMRWLRLKKFNTWFDHANYGLIPQKS-PNLSLTVNDELPSCILCGTVVVKPNVEEFMESSAVFEDGTVEENIDMVVFATGYTFSFPFLEESVRNNCRSKYALYKYIFPPPLEKPTLAVLGLIELTGSIMTGTELQARWATRVFKGLNQLPPASRMMAEVAKKQQHLIKQG-LSNKEGKIKTSYIGYMDEIASCVGVKPNVLLLFLKDPKLALEVFFGPCTPCQYRLAGPGKWVGARNTILTQWHRAVKPLRTRVIN-DSSNHSLVFQW-LTILGLAAGLLS------
>XP_026511196_Terrapene_carolina
MVQRVAIIGAGASGLASIKCCLDEGLEPTCFEQSHDIGGLWRFT---EAGRISVYRSVITNTSKEMMCFSDFPFPEDFPNYMNHSRLLEYFRMYAERFSLLRYIRFETTVHSVRKCPDFSTTGQWDVFTETDGTVESAVFDAVMVCSGHYAEPHLPLDSFPGIECFRGQYLHSWEYKDSASFQGKRVLVLGVGNSGGDIAVEISRVAAQVFLSTRSGTWVISRISDHGFPLDMMLTTRFHNCLENFLPSALMRRLRLKKFNTWFDHANYGLIPQKS-PNLSLIVNDELPSCILCGAVVVKPNVEEFMESSAVFEDGTVEENIDMVVFATGYTFSFPFLEESVRNIYRSKYALYKYIFPPPLEKPTLAVLGLIELTGSIMAGTELQARWATRVFKGLNQLPPASRLMAEVAKKQQHLIKQG-LSNKESKIKMSYIGYMDEIASCVGVKPNVLLLFLKDPKLALEVFFGPCTPCQYRLAGPGKWVGARNTILTQWHRALKPLRTRVIN-DSSNHSLVFHW-LTILGLAAGLLS------
>XP_005302870_Chrysemys_picta
MVQRVAIIGAGASGLASIKCCLDEGLEPTCFEQSHDIGGLWRFT---EAGRISVYRSVITNTSKEMMCFSDFPFPEDFPNYMNHSRLLEYFRMYAERFSLLRYIRFKTTVHSVRKRPDFSTTGQWDVFTETDGTVESAVFDAVMVCSGHYAEPHLPLDSFPGIERFRGQYLHSWEYKDSARFQGKRVLVLGVGNSGGDIAVEISRVAAQVFLSTRSGTWVISRISDHGFPLDMMLTTRFHNCLENFLPSALMRWLRLKKFNTWFDHANYGLIPQKS-PNLSLIVNDELPSCILCGAVVVKPNVEEFMESSAVFEDGTVEENIDMVVFATGYSFSFPFLEESVRNICRSNYALYKYIFPPPLEKPTLAVLGLIELTGSIMAGTELQARWATRVFKGLNQLPPASRLMAEVAKKQQHLIKQG-LSNKESKIKMSYIGYMDEIASCVGVKPKVLLLFLKDPKLALEVFFGPCTPCQYRLAGPGKWVGARNTILTQWHRALKPLRTRVIN-DSSNHSLVFHW-LTILGLAAGLLS------
>XP_025043413_Pelodiscus_sinensis
MVRSVAIVGAGSSGLCAIKCCLEEGLEPTCFEQS-----VHRSLFAPEAGRISVYRSVITNTSKEMMCFSDFPFPEDYPNYMTHARLLEYFRLYADNFDLLRHIRFQTTVRSVRKQPDFSTTGQWTVVTETGGRTESAIFDAVLVCSGHYAEPHLPLESFPGIERFQGQYLHSWEYKDPARFRGKRVLVLGVGNSGGDIAVEISRVAAQVFLSTRSGTWVISRISDHGFPLDMMLTTRFHACLEGLFPSAIMGRLKLKKFNTWFDHANYGLIPQKS-PILSLIVNDELPSCILCGAVVVKPDVEAFTESAAIFEDGTMEENIDVVVFATGYTFSFPFLEESVRDACRSKYTLYKAVFPPPLEKPTLAVLGLIELTGSIMAGTELQARWATSVFKGLNPLPPAGQLVAEVAKKQQLLIKQG-LAHKESKIKMSYLGYMDEIASCVGVKPNVLLLFLTDPKLAWEVFFGPCTPCQYRLTGRGQWAGARNTILTQWHRALKPLRTRVV---------------TVLGLVAGLV-------
>XP_019386349_Crocodylus_porosus
MVQRVAIIGAGVSGLASIKCCLDEGLQPTCFERSDDIGGLWKFSETMKSARISVYRSVITNTSKEMCCFSDFPFPENFPNYLHHSRLLDYFRMYAEHFDLLKYIHFKTTVHSIRKCPDFSASGQWEIVTEVNGKQKSSIFDAVMVCTGHYTEPHLPLDSFPGIRRFKGQYLHSWEYKDSDDFKGKRILVVGTGNSGGDIAVELSRVAAQVFLSTRSGTWVMSRVSNQGFPLDMVFTTRFVNCLEWLLPSALGSRIKRKKFSTWFNHENYSLLQKKS-QELHLIVNDELPSCILCGAVVVKPNVKEFTEASAIFEDGTVTDNIDVVVFATGFTVSFPFLEESVHNVCKSKTSLYKYVFPPQLEKPTLAVLGFIQLTGSIMVGTELQARWVTRVFKGSNKLPQVSRMMTDVSKEKELLMKRG-FSRDYNNIRSSFIVYMDEIASCIGVKPNVLLLFLTDPKLALEVFFGPCTSYQYRLVGPGKWGGARNAILTQWQRVLTPLRTRVVN-DSPNQSSALGW-FTLLGLATIFLS------
>XP_019342041_Alligator_mississippiensis
MVQRVAIIGAGVSGLASIKCCLDEGLKPTCFERSNDIGGLWRFSETTKSGRISVYRSVITNTSKEMSCFSDFPFPDNFPNYLHHSRLLNYFRMYAEHFDLLKYIHFGTTVHSIRKCPDFSASGQWEIVTEANGEQKSSIFDAVMVCSGHYAEPHLPLDSFPGIRRFKGQCLHSWEYKDSDDFKGKRILVVGTGNSGGDIAVDLSHVAAQVFLSTRSGTWVVSRVSNQGFPLDMVFTTRFANCVEWLLPSVLASRIKREKFSAWFNHENYSLFQQKS-QELHLIVNDELPSCILCGAVVVKPNVKEFTETSAIFEDETVMDNIDVVVFATGFTVSFPFLEESVQNVCKSKTSLYKYVFPPQLEKPTLAVLGFIQLTGSIMVGTELQARWVTRVFKGSNKLPQVSRMMTDVSKEKELLMKRG-FSRDYNNTRASFVVYMDEIASCIGVKPNVLLLFLTDPKLALEVFFGPCTPYQYRLVGPGKWGGARNAILTQWQRVLTPLRTRVVN-DSPNQSSALGW-FTLLGLAAIFLS------
>tA0A1V4JY45_Patagioenas_fasciata
MVRRVAIIGAGVGGLASIKCCLDEGLEPTCFERSEDIGGLWRYTD--DGGRVTVYRSVITNTSKEMSCFSDFPFPEDFPNYLPHSLLLEYFRMYAQHFDLLRYIGFKTTAVSVRKRPDFAASGQWEVITETDGVQES--FDAVMVCTGHYQEPYLP--SFPGIERFKGRYLHSQEYKDVEAFRGKRVLVVGIGNTGGDLAVELSRVAVKVFLSARSSTWLFP---------DMVNNTRFKHF---LLPSTLMKWIKFRKFNSWFNHANYGLASTS-----KTIINEELPFCLLSGAVVLKPSVKEFTESSA-FEDG-TEENIDVVLFATGYISPFPFLDESVRSLFDNNRCLYKCIFPPQLEKPTLAIIGLVQLTGSVMVGSEMQARWVTGIFAGWNKLPPASRMMADVLKKKP-LVKR--PSEREN-LKINFISYTDEIASCAGVKPSVLRLLLTDPRLALAIFFGPCTPYQYRLV--GKWSGAREAILTQWQRTLKPL-----------SSSGW-W-RCLLALAVGFL-------
>XP_009814153_Gavia_stellata
MVRRVAIIGAGVSGLASVKCCLDEGLEPTCFERSEDIGGLWRYTDSTDSGRVSVYRSVITNTSKEMSCFSDFPCPEDFPSFLPHSLLLEYFRMYARHFDLLRHIRFKTTALSIRKRPDFATSGQWEVVTETDGDRESHVFDAIMVCTGHYQEPYLPLASFPGINRFKGQYLHSREYKDVEAFRGKRVLVVGIGNTGGDLSVELSHVAAKVFLSTRSSTWVFSRVSDHGFPFDMVSTTRFNHFLDWLLPSALTKRIRFRKFNSWFNHANYGLASTKS-SNFKIIINEELPFCLLSGTVVLKPNVKEFTESSAVFEDGTTEENIDVVLFATGYIFSFPFLEESVRSLFDDNRSLYKRIFPPQLEKPTLAIIGLVQLTGSVMVGAEMQARWVTGIFAGWNKLPPASRMTADVLKKKP-PVKRN-PFEREN-LKISFISYTDEIASCAGVKPNVLRLLLTDPRLALAVFFGPCTPYQYRLVGRGKWSGAREAILTQWQRTLKPLRTRVVD-DSSDGSSGWRW-MCLLALTAGFLPQLG---
>U3I700_Anas_platyrhynchos
MVRRVAIIGAGASGLASIKCCLDEGLEPTCFERSEDIGGLWRFAD--DSGRVSVYRSVITNTSKEMSSFSDFPCPEDFPNFLPHGLLLEYFRMYARHFQLLQHIRFKTTVLSVRKRPDFATSGQWEVVTETEGVQES--FDAVMVCTGHYQVPHLP--SFPGIEHFKGRYLHSQQYKDAEAFRGKRVLVVGIGNTGGDIAVELSHVAAKVFLSARSNTWVFP---------DMVSTTRFNHF---LLPSAITRRIKFRRFNSWFNHEIYGLASVS-----HVIINEELPFCMLSGTVVLKPNVKEFTKTSA-FEDG-TEENIDVVLFATGYIFSFPFLEESVRSPLKNNRSLYKCIFPPQLERPTLAIMGLVQLTGSVMAGAEIQARWVTGIFAGAYKLPPASRMMADVLKKQP-PVKRR-PSEPEN-LKMSFINYTSDIASCAGVKPSVLWLLLTDPRLAMAVFFGPCTPYQYRLV--GRWSGARAAILTQWQRALKPL------------PCSW-W-LGLLALAVGFL-------
>NP_002013_Homo_sapiens
MAKKVAVIGAGVSGLSSIKCCVDEDLEPTCFERSDDIGGLWKFTE--KDGMTRVYKSLVTNVCKEMSCYSDFPFHEDYPNFMNHEKFWDYLQEFAEHFDLLKYIQFKTTVCSITKRPDFSETGQWDVVTETEGKQNR--FDAVMVCTGHFLNPHLP--AFPGIHKFKGQILHSQEYKIPEGFQGKRVLVIGLGNTGGDIAVELSRTAAQVLLSTRTGTWV--------YP-NMMVTRRCCSFI---LPSRFLNWIQERKLNKRFNHEDYGLSIT-----GKFIVNDELPNCILCGAITMKTSVIEFTETSA-FEDGT-EENIDVVIFTTGYTFSFPFFEEPLKSLCTKKIFLYKQVFPLNLERATLAIIGLIGLKGSILSGTELQARWVTRVFKGLCKIPPSQKLMMEATEKEQ-LIKR--VFKDTSKDKFDYIAYMDDIAACIGTKPSIPLLFLKDPRLAWEVFFGPCTPYQYRLM--GKWDGARNAILTQWDRTLKPL-----------PASMS-Y-LKAWGAVSLLL-------
>A0A2R8ZJU8_Pan_paniscus
MAKKVAVIGAGVSGLSSIKCCVDEDLEPTCFERSDDIGGLWKFTESSKDGMTRVYKSLVTNVCKEMSCYSDFPFHEDYPNFMNHEKFWDYLQEFAEHFDLLKYIQFKTTVCSITKRPDFSETGQWDVVTETEGKQNRAVFDAVMVCTGHFLNPHLPLEAFPGIHKFKGQILHSQEYKIPEGFQGKRVLVIGLGNTGGDIAVELSRTAAQVLLSTRTGTWVLGRSSDWGYPYNMMVTRRCCSFIAQVLPSRFLNWIQERKLNKRFNHEDYGLSITKG-KKAKFIVNDELPNCILCGAITMKTSVIEFTETSAVFEDGTVEENIDVVIFTTGYTFSFPFFEEPLKSLCTKKIFLYKQVFPLNLERATLAIIGLIGLKGSILSGTELQARWVTRVFKGLCKIPPSQKLMMEATEKEQ-LIKRG-VFKDTSKDKFDYIAYMDDIAACIGTKPSIPLLFLKDPRLAWEVFFGPCTPYQYRLVGPGKWDGARNAILTQWDRTLKPLKTRIVP-DSSKPASMSHY-LKAWGAVSLLLSSLFLKL
>H2Q0L6_Pan_troglodytes
MAKKVAVIGAGVSGLSSIKCCVDEDLEPTCFERSDDIGGLWKFTESSKDGMTRVYKSLVTNVCKEMSCYSDFPFHEDYPNFMNHEKFRDYLQEFAEHFDLLKYIQFKTTVCSITKRPDFSETGQWDVVTETEGKQNRAVFDAVMVCTGHFLNPHLPLEAFPGIHKFKGQILHSQEYKIPEGFQGKRVLVIGLGNTGGDIAVELSRTAAQVLLSTRTGTWVLGRSSDWGYPYNMMVTRRCCSFIAQVLPSCFLNWIQERKLNKRFNHEDYGLSITKG-KKAKFIVNDELPNCILCGAITMKTSVIEFTETSAVFEDGTVEENIDVVIFTTGYTFSFPFFEEPLKSLCTKKIFLYKQVFPLNLERATLAIIGLIGLKGSILSGTELQARWVTRVFKGLCKIPPSQKLMMEATEKEQ-LIKRG-VFKDTSKDKFDYIAYMDDIAACIGTKPSIPLLFLKDPRLAWEVFFGPCTPYQYRLVGPGKWDGARNAILTQWDRTLKPLKTRIVP-DSSKPASMSHY-LKAWGAVSLLLSSLFLKL
>Q5RDN6_Pongo_abelii
MAKKVAVIGAGVSGLSSIKCCVDEDLEPTCFERSDDIGGLWKFTESSKDGMTRVYKSLVTNVCKEMSCYSDFPFHEDYPNFMNHEKFWDYLQEFAEHFDLLKYIQFKTTVHSVTKRPDFSETGQWDVVTETEGKQNRAVFDAVMVCTGHFLNPHLPLEAFPGIHKFKGQILHSQEYKIPEGFQGKRVLVIGLGNTGGDIAVELSRTAAQVLLSTRTGTWVLGRSSDWGYPYNMMVTRRCCSFIAQVLPSRFLNWIQERKLNKRFNHEDYGLSITKG-KKAKFIVNDELPNCILCGAITMKTSVIEFTETSAVFEDGTVEENIDVVIFTTGYTFSFPFFEEPLKSLCTKKIFLYKQVFPLNLERATLAIIGLIGLKGSILSGTELQARWVTRVFKGLCKIPPSQKLMMEATEKEQ-LIKRG-VFKDTSKDKFDYIAYMDDIAACIGTKPSIPLLFLKDPRLAWEVFFGPCTPYQYRLVGPGKWDGARNAILTQWDRTLKPLKTRIVP-DSSKPASMSHY-LKAWGAVSLLL-SLFLKL
>G1RYU9_Nomascus_leucogenys
MAKKVAVIGAGVSGLSSIKCCVDEDLEPTCFERSDDIGGLWKFTESSTDGMTRVYKSLVTNVCKEMSCYSDFPFHEDYPNFMNHEKFWDYLQEFAEHFDLLKYIQFKTTVCSITKHPDFSATGQWDVVTETEGKQNRAVFDAVMVCTGHFLNPHLPLEAFPGIHKFKGQILHSQEYKIPEGFQGKRVLVIGLGNTGGDIAVELSRTAAQVLLSTRTGTWVLGRSSDWGYPYNMMVTRRCCSFIAQLLPSRFLNWIQERKLNKKFNHEDYGLSITKG-KKAKFIVNDELPNCILCGAITMKTSVMEFTETSAVFEDGTVEENIDVVIFTTGYTFSFPFFEEPLKSLCTKKIFLYKHVFPVNLERATLAIIGLISLKGSILSGTELQARWVTRVFKGLCKIPPSQKLMMEATEKEQ-LIKRG-VFKDTSKDKFDYIAYMDDIAACIGTKPSIPLLFLKDPRLAWEVFFGPCTPYQYRLVGPGKWDGARNAILTQWDRTLKPLKTRIVP-DSSKPASMSHY-LKAWGAVSFLLSSLFLKL
>G3RA17_Gorilla_gorilla
MAKKVAVIGAGVSGLSSIKCCVDEDLEPTCFERSDDIGGLWKFTESSKDGMTRVYKSLVTNVCKEMSCYSDFPFHEDYPNFMNHEKFWDYLQEFAEHFDLLKYIQFKTTVCSITKRPDFSETGQWDVVTETEGKQNRAVFDAVMVCTGHFLNPHLPLEAFPGIHKFKGQILHSQEYKIPEGFQGKRVLVIGLGNTGGDIAVELSRTAAQVLLSTRTGTWVLGRSSDWGYPYNMMVTRRCCSFISQVLPSRFLNWIQERKLNKRFNHEDYGLSITKG-KKAKFIVNDELPNCILCGAITMKTSVIEFTETSAVFEDGTVEENIDVVIFTTGYTFSFPFFEEPLKSLCTKKIFLYKQVFPLNLERATLAIIGLIGLKGSILSATLTLVLFV--IFTGLCKIPPSQKLMMEATEKEQ-LIKRG-VFKDTSKDKFDYIAYMDDIAACIGTKPSIPLLFLKDPRLAWEVFFGPCTPYQYRLVGPGKWDGARNAILTQWDRTLKPLKTRIVP-DSSKPASMSHY-LKAWGAVSLLLSSLFLKL
>A0A2K5IYC3_Colobus_angolensis
MAKKVAVIGAGVSGISSIKCCVDEDLEPTCFERSDDIGGLWKFTESSKDGMTRVYKSLVTNVCKEMSCYSDFPFHEDYPNFMNHEKFWDYLQEFAEHFDLLKYIQFKTTVCSITKRPDFSETGQWDVVTETEGKQNRAVFDAVMVCTGHFLNPHLPLEAFPGIHKFKGQILHSQEYKIPEGFQGKRILVIGLGNTGGDIAVELSRTAAQVLLSTRTGTWVLGRSADWGYPFNMMVIRRYYSFIAQVLPSRFLNWIQERKLNKRFNHEDYGLSITKG-KTAKFIVNDELPNCILCGAITMKTSVMEFTETSAVFEDGTVEENIDVVIFTTGYTFSFPFFEEPLKSLCTKKIFLYKHVFPLNLERATLAIIGLLSLKGSILSGTELQARWATRVFKGLCKIPPSQKLMMEATEKEQ-LIKRG-VIKDTSKDKLDYIAYMDDIAACIGTKPSIPLLFLKDPRLAWEVFFGPCTPYQYRLVGPGKWDGARNAILTQWDRTLKPLKTRIVP-DSSKPASMSHY-LKAWGAVSLLLSSLFLKL
>A0A2K6PMQ1_Rhinopithecus_roxellana
MAKKVAVIGAGVSGISSIKCCVDEDLEPTCFERSDDIGGLWKFTESSKDGMTRVYKSLVTNVSKEMSCYSDFPFHEDYPNFMSHEKFWDYLQEFAEHFDLLKYIQFKTTVCSITKRPDFSETGQWDVVTETEGKQNRAVFDAVMVCTGHFLNPHLPLEAFPGIHKFKGQILHSQEYKIPEGFQGKRILVIGLGNTGGDIAVELSRTAAQVLLSTRTGTWVLGRSADWGYPFNMMAIRRYYSFIAQVLPSRFLNWIQERKLNKRFNHEDYGLSITKG-KTAKFIVNDELPNCILCGAITMKTSVMEFTETSAVFEDGTVEENIDVVIFTTGYTFSFPFFEEPLKSLCTKKIFLYKHVFPLNLERATLAIIGLLSLKGSILSGTELQARWATRVFKGLCKIPPSQKLMMEATEKEQ-LIKRG-VIKDTSKDKLDYIAYMDDIAACIGTKPSIPLLFLKDPRLAWEVFFGPCTPYQYRLVGPGKWDGARNAILTQWDRTLKPLKTRIVP-DSSKPASMSHY-LKAWGAVSLLLSSLFLKL
>A0A2K6KY70_Rhinopithecus_bieti
MAKKVAVIGAGVSGISSIKCCVDEDLEPTCFERSDDIGGLWKFTESSKDGMTRVYKSLVTNVSKEMSCYSDFPFHEDYPNFMSHEKFWDYLQEFAEHFDLLKYIQFKTTVCSITKRPDFSETGQWDVVTETEGKQNRAVFDAVMVCTGHFLNPHLPLEAFPGIHKFKGQILHSQEYKIPEGFQGKRILVIGLGNTGGDIAVELSRTAAQVLLSTRTGTWVLGRSADWGYPFNMMAIRRYYSFIAQVLPSRFLNWIQERKLNKRFNHEDYGLSITKG-KTAKFIVNDELPNCILCGAITMKTSVMEFTETSAVFEDGTVEENIDVVIFTTGYTFSFPFFEEPLKSLCTKKIFLYKHVFPLNLERATLAIIGLLSLKGSILSGTELQARWATRVFKGLCKIPPSQKLMMEATEKEQ-LIKRG-VIKDTSKDKLDYIAYMDDIAACIGTKPSIPLLFLKDPRLAWEVFFGPCTPYQYRLVGPGKWDGARNAILTQWDRTLKPLKTRIVP-DSSKPASMSHY-LKAWGAVSLLLSSLFLKL
>A0A2K5ZU18_Mandrillus_leucophaeus
MAKKVAVIGAGVSGISSIKCCVDEDLEPTCFERSDDIGGLWKFTESSKDGMTRVYKSLVTNVCKEMSCYSDFPFHEDYPNFMNQEKFWDYLQEFAEHFDLLKYIQFKTTVCSITKRPDFSETGQWDVVTETEGKQNRAVFDAVMVCTGHFLNPHLPLEAFPGIHKFKGQILHSQEYKIPEGFQGKRILVIGLGNTGGDIAVELSRTAAQVLLSTRTGTWVLGRSADWGYPFNMMVIRRYYSFIAQVLPSRFLNWIQERKLNKRFNHEDYGLSITKG-KTAKFIVNDELPNCILCGTITMKTSVMEFTETSAVFEDGTVEENIDVVIFTTGYTFSFPFFEEPLKSLCTKKIFLYKNVFPLNLERATLAIIGLLSLKGSILSATELQARWATRVFKGLCKIPPSQKLMMEATEKEQ-LIKRG-VIKDTNKDKLDYIAYMDDIAACIGTKPSIPLLFLKDPRLAWEVFFGPCTPYQYRLVGPGKWDGARNAILTQWDRTLKPLKTRIVP-DSSKPASMSHY-LKAWGAVSLLLSSLFLKL
>A0A2K5LB79_Cercocebus_atys
MAKKVAVIGAGVSGISSIKCCVDEDLEPTCFERSDDIGGLWKFTESSKDGMTRVYKSLVTNVCKEMSCYSDFPFHEDYPNFMNQEKFWDYLQEFAEHFDLLKYIQFKTTVCSITKRPDFSETGQWDVVTETEGKQNRAVFDAVMVCTGHFLNPHLPLEAFPGIHKFKGQILHSQEYKIPEGFQGKRILVIGLGNTGGDIAVELSRTAAQVLLSTRTGTWVLGRSADWGYPFNMMVIRRYYSFIAQVLPSRFLNWIQERKLNKRFNHEDYGLSITKG-KTAKFIVNDELPNCILCGTITVKTSVMEFTETSAVFEDGTVEENIDVVIFTTGYTFSFPFFEEPLKSLCTKKIFLYKNVFPLNLERATLAIIGLLSLKGSILSATELQARWATRVFKGLCKIPPSQKLMMEATEKEQ-LIKRG-VIKDTNKDKLDYIAYMDDIAACIGTKPSIPLLFLKDPRLAWEVFFGPCTPYQYRLVGPGKWDGARKAILTQWDRTLKPLKTRIVP-DSSKPASMSHY-LKAWGAVSLLLSSLFLKL
>F7D7C4_Macaca_mulatta
MAKKVAVIGAGVSGISSIKCCVDEDLEPTCFERSDDIGGLWKFTESSKDGMTRVYKSLVTNVCKEMSCYSDFPFHEDYPNFMNQEKFWDYLQEFAEHFDLLKYIQFKTTVCSITKRPDFSETGQWDVVTETEGKQNRAVFDAVMVCTGHFLNPHLPLEAFPGIHKFKGQILHSQEYKIPEGFQGKRILVIGLGNTGGDIAVELSRTAAQVLLSTRTGTWVLGRSEDWGYPFNMMVIRRYYSFIAQVLPSRFLNWIQERKLNKRFNHEDYGLSITKG-KTAKFIVNDELPNCILCGTITMKTSVMEFTETSAVFEDGTVEENIDVVIFTTGYTFSFPFFEEPLKSLCTKKIFLYKHVFPLNLERATLAIIGLLSLKGSILSATELQARWATRVFKGLCKIPPSQKLMMEATEKEQ-LIKRG-VIKDTNKDKLDYIAYMDDIAACIGTKPSIPLLFLKDPRLAWEVFFGPCTPYQYRLVGPGKWDGARNAILTQWDRTLKPLKTRIVP-DSSKPASMSHY-LKAWGAVSLLLSSLFLKL
>A0A2K6EBX8_Macaca_nemestrina
MAKKVAVIGAGVSGISSIKCCVDEDLEPTCFERSDDIGGLWKFTESSKDGMTRVYKSLVTNVCKEMSCYSDFPFHEDYPNFMNQEKFWDYLQEFAEHFDLLKYIQFKTTVCSITKRPDFSETGQWDVVTETEGKQNRAVFDAVMVCTGHFLNPHLPLEAFPGIHKFKGQILHSQEYKIPEGFQGKRILVIGLGNTGGDIAVELSRTAAQVLLSTRTGTWVLGRSADWGYPFNMMVIRRYYSFIAQVLPSRFLNWIQERKLNKRFNHEDYGLSITKG-KTAKFIVNDELPNCILCGTITMKTSVMEFTETSAVFEDGTVEENIDVVIFTTGYTFSFPFFEEPLKSLCTKKIFLYKHVFPLNLERATLAIIGLLSLKGSILSATELQARWATRVFKGLCKLPPSQKLMMEATEKEQ-LIKRG-VIKDTNKDKLDYIAYMDDIAACIGTKPSIPLLFLKDPRLAWEVFFGPCTPYQYRLVGPGKWDGARNAILTQWDRTLKPLKTRIVP-DSSKPASMSHY-LKAWGAVSLLLSSLFLKL
>A0A0D9RGS9_Chlorocebus_sabaeus
MAKKVAVIGAGVSGISSIKCCVDEDLEPTCFERSDGIGGLWKFTESSKDGMTRVYKSLVTNVCKEMSCYSDFPFHEDYPNFMNQEKFWDYLQEFAEHFDLLKYIQFKTTVCSITKRPDFSETGQWDVVTETEGKQNRAVFDAVMVCTGHFLNPHLPLEAFPGIHKFKGQILHSQEYKIPEGFQGKRILVIGLGNTGGDIAVELSRTAAQVLLSTRTGTWVLGRSADWGYPFNMMVIRRYYSFIAQVLPSRFLNWIQERKLNKRFNHEDYGLSITKG-KTAKFIVNDELPNCILCGTITMKTSVMEFTETSAVFEDGTVEENIDVVIFTTGYTFSFPFFEEPLKSLCTKKIFLYKHVFPLNLERATLAIIGLLSLKGSILSATELQARWATRVFKGLCKIPPSQKLMMAATEKEQ-LIKRG-VIKDTNKDKLDYIAYMDDIAACIGTKPSIPLLFLKDPRLAWEVFFGPCTPYQYRLVGPGKWDGARNAILTQWDRTLKPLKTRIVP-DSSKPASMSHY-LKAWGAISLLLSSLFLKL
>A0A2K6V3P4_Saimiri_boliviensis
MAKKVAVIGAGVSGLSSIKCCLDEDLEPTCFERSNDIGGLWKFTESSKDGMTRVYKSLVTNVCKEMSCYSDFPFQEDYPNFMNHEKFWDYLQEFAEHFDLLKYIQFKTTVCSITKRPDFFTTGQWDVVTETEGKQNRAVFDAVMVCTGHFLNPHLPLEAFPGIHKFKGQILHSQEYKIPEVFQGKRVLVIGLGNTGGDIAVELSRTAAQVLLSTRTGTWVLGRSSDWGYPYNMMITRRCYSFIAQVLPSCFLNWIQERKLNKRFNHEDYGLSITKG-KQAKFIVNDELPSCILCGSITIKTSVMEFTETSAVFEDGTVEENIDVVIFTTGYTFSFPFFEEPLKSLCTKKIFLYKNVFPLNLERATLAIIGLLSLKGSILSGTELQARWATRVFKGLCKIPPSQKLMLEATKTEQ-LIKRG-VIKDSNKDKLDYIAYMDDIAACIGTKPSIPLLFLKDPRLAWEVFFGPCTPYQYRLMGPGKWDGARNAILTQWDRTLKPLQTRIVP-DASKPASMSHY-LKTWGAVSLLLSSLFLKL
>A0A2K5DLW2_Aotus_nancymaae
MAKKVAVIGAGVSGLSSIKCCLDEDLEPTCFERSNDFGGLWKFTESSKDGMTRVYKSLVTNVCKEMSCYSDFPFQEDYPNFMNHEKFWDYLQEFAEHFDLLKYIQFKTTVCSITKRPDFFTTGQWDVVTETEGKQNRAVFDAVMVCTGHFLKPHLPLEAFPGIHKFKGQILHSQEYKIPEVFQGKRVLVIGLGNTGGDVAVELSRTAAQVLLSTRTGTWVLGRSSDWGYPYNMMITRRCYSFIAQVLPSRFLNWIQERKLNKRFNHEDYGLSITKG-KQAKFIVNDELPSCILCGLITIKTGVMEFTETSAIFEDGTVEENIDVVIFTTGYTFSFPFFEEPLKSLCTKKIFLYKNVFPSNLERATLAIIGLLSLKGSILSGTELQARWATRVFKGLCKIPPSQKLMMEATKTEQ-LIKRG-VIKDSNKDKLDYIAYMDDVAACIGTKPSIPLLFLKDPRLAWEVFFGPCTPYQYRLMGPGKWDGARNAILTQWDRTLKPLKTRIIP-DSSKPAYMSHY-LKTWGAVSLLLSSLFLKL
>A0A2K5R6I3_Cebus_capucinus
MAKKVAVIGAGVSGLSSIKCCLDEDLEPTCFERSNDIGGLWKFTESSKDGMTRVYKSLVTNVCKEMSCYSDFPFQEDYPNFMNHEKFWDYLQEFAEHFDLLKYIQFKTTVCSITKRPDFFTTGQWDVVTETEGKQNRAVFDAVMVCTGHFLNPHLPLEAFPGIHKFKGQILHSQEYKIPEVFQGKRVLVIGLGNTGGDVAVELSRTAAQVLLSTRTGTWVFGRSSDWGYPYNMMVTRRCYSFIAQVLPSRFLNWIQERKLNKRFNHEDYGLSITKG-KQAKFIVNDELPSCILCGSITIKTSVMEFTETSAVFEDRTVEENIDVVIFTTGYTFSFPFFEEPLKSLCTKKIFLYKNVFPLNLERATLAIVGLLSLKGSILSGTELQARWATRVFKGLCQIPPSQKLMMEATKKEQ-LIKRG-VIKDSNKDKLDYIAYMDDIAACIGTKPSIPLLFLKDPRLAWEVFFGPCTPYQYRLMGPGKWDGARNAILTQWDRTLKPLKTRIVP-DSSKPASKSHY-LKTWGAVSLLLYSFFLKL
>F7I9S6_Callithrix_jacchus
MAKKVAVIGAGVSGLSSIKCCLDEDLEPTCFERSNDIGGLWKFTESSKDGMTRVYKSLVTNVCKEMSCYSDFPFREDYPNFMNHEKFWGYLHEFAEHFDLLKYIQFKTTVCSITKRPDFFTTGQWDVVTETEGKQNRAVFDAVMVCTGHFLNPHLPLEAFPGIHKFKGQILHSQEYKIPEVFQGKRVLVIGLGNTGGDVAVELSRTAAQVLLSTRTGTWVLGRSSAWGYPYNMMITRRCYSFIAQVLPSRFLNWIQERKLNKRFNHEDYGLSITKG-KQAKFIVNDELPSCILCGSITIKTSVTEFTETSAVFEDGTVEENIDVVIFTTGYTFSFPFFEEPLKSLCTKKIFLYKNVFPLNLERTTLAIIGLLSLKGSILSGTELQARWATRVFKGLCKIPPSQKLMMEATKTEQ-LIKRD-VIKDSNKDKLDYIAYMDGIAACIGAKPSIPLLFLKDPRLAWEVFFGPCTPYQYRLMGPGKWDGARNAILTQWDRTLKPLKTRIVP-DSSKPASMSHY-LKTWGAVSLLLSSVFLKL
>A0A2K6V3M8_Saimiri_boliviensis
MAKKVAVIGAGVSGLSSIKCCLDEDLEPTCFERSNDIGGLWKFTESSKDGMTRVYKSLVTNVCKEMSCYSDFPFQEDYPNFMNHEKFWDYLQEFAEHFDLLKYIQFKTTVCSITKRPDFFTTGQWDVVTETEGKQNRAVFDAVMVCTGHFLNPHLPLEAFPGIHKFKGQILHSQEYKIPEVFQGKRVLVIGLGNTGGDIAVELSRTAAQVLLSTRTGTWVLGRSSDWGYPYNMMITRRCYSFIAQVLPSCFLNWIQERKLNKRFNHEDYGLSITKG-KQAKFIVNDELPSCILCGSITIKTSVMEFTETSAVFEDGTVEENIDVVIFTTGYTFSFPFFEEPLKSLCTKKIFLYKNVFPLNLERATLAIIGLLSLKGSILSGTELQARWATRVFKGLCKIPPSQKLMLEATKTEQ-LIKRG-VIKDSNKDKLDYIAYMDDIAACIGTKPSIPLLFLKDPRLAWEVFFGPCTPYQYRLMGPGKWDGARNAILTQWDRTLKPLQTRIVP-DASKPASMSHY-LKTWGAVSLLLSDFFAST
>XP_012042660_Ovis_aries
MAKRVAVIGAGVSGLSSIKCCLDEHLEPVCFERSNDIGGLWKFTE--KDGMTRVYKSLVTNVCKEMSCYSDFPFQEDYPNFMNQEKFWNYLKEFAEHFDLLKYIQFKTTVCSITKRPDFSETGQWDVVTETEGRRDR--FDAVMVCTGHFLNPRLP--SFPGIHRFKGQILHSQEYKMPAGFQGKRVLVIGLGNTGGDVAVELSRTASQVFLSTRTGTWV--------YP-NMMVTRRHHNFI---LPSCILKWIQERHLNKRFDHANYGLNIAG-----KKIVNDELPTCILCGTVTIKTSVKEFTETSA-FEDGT-EENIDVVIFTTGYTYSFPFFEEPLKTLCTKKIFLYKLVFPSNLEKTTLAMIGFISLTGSILAGTELQARWATRIFKGLCKIPPSQKLMAEAMKKEQ-LIER--LMKDPGVDKADYISYLDDLASFIGVKPNIPLLFITDPRLAWEVFFGPCTPYQYRLM--GKWDGARNAILTQWDRTLKPL-----------PASTS-Y-LKAWGAISLLL-------
>L8I7Q9_Bos_mutus
MAKRVAVIGAGVSGLSSIKCCLDEHLEPICFERSNDIGGLWKFTE--KDGMTRVYKSLVTNVCKEMSCYSDFPFQEDYPNFMNHEKFWNYLQEFAEHFDLLKYIQFKTTVCSITKHPDFSETGQWDVVTETEGRQDT--FDAVMVCTGHFLNPRLP--SFPGIHKFKGQILHSQEYKIPAGFQDKRVLVIGLGNTGGDIAVELSRTAAQVLLSTRTGTWV--------YP-NMMVTRRHHNFI---LPSCILKWIQERHLNKRFDHANYGLNITG-----KKIVNDELPTCILCGTVTIKTSVKEFTETSA-FEDGT-EENIDVVIFSTGYTYSFPFFEEPLKTLCTKKIFLYKLVFPSNLEKTTLAMIGFISLTGSILAGTELQARWATRIFKGLCKIPPSQKLMAEAMKKEQ-LIER--LMKDPGADKIDYISYMDDLASFIGVKPNIPLLFIKDPRLAWEVFFGPCTPYQYRLM--GKWDGARNAILTQWDRTLKPL-------------------------------------
>G5E5J8_Bos_taurus
MAKRVAVIGAGVSGLSSIKCCLDEHLEPICFERSNDIGGLWKFTETSKDGMTRVYKSLVTNVCKEMSCYSDFPFQEDYPNFMNHEKFWNYLQEFAEHFDLLKYIQFKTTVCSITKRPDFSETGQWDVVTETEGRQDRAVFDAVMVCTGHFLNPRLPLESFPGIHKFKGQILHSQEYKIPAGFQDKRVLVIGLGNTGGDIAVELSRTAAQVLLSTRTGTWVINRSSDGGYPLNMMVTRRHHNFIAQVLPSCILKWIQERHLNKRFDHANYGLNITKGVKKPKKIVNDELPTCILCGTVTIKTSVKEFTETSAVFEDGTVEENIDVVIFTTGYTYSFPFFEEPLKTLCTKKIFLYKLVFPSNLEKTTLAMIGFISLTGSILAGTELQARWATRIFKGLCKIPPSQKLMAEAMKKEQ-LIERG-LMKDPGADKIDYISYMDDLASFIGVKPNIPLLFIKDPRLAWEVFFGPCTPYQYRLMGPGKWDGARNAILTQWDRTLKPLKTRTIP-GSFKPASMSHY-LKAWGAISFLLSSIFLKL
>A0A2Y9FGD8_Physeter_catodon
MAKRVAVIGAGVSGLSSIKCCLDEDLEPTCFERSDDIGGLWKFTETSKDGMTRVYKSLVTNVCKEMSCYSDFPFQEDYPNFMKQEKFWDYLQEFAEHFDLLKYIRFRTTVCSVTKRPDFSETGQWDIVTETEGKLDRAIFDAVMVCTGHFLNPHLPLESFPGIHKFKGQILHSQEYKVPTGFQDKRVLVIGLGNTGGDIAVELSRTAAQVLLSTRTGTWVISRSSDGGYPLNMMATRRRHNFTAQVLPSCVLKWSQERGLNKRFDHTNYGLNITKG-KKPKKIVNDELPTCILCGTVTMKTSVKEFTETSALFEDGTVEKNIDVVIFTTGYTFSFPFLEEPLKSLCTKKIFLYKLVFPSNLERTTLAMIGFISLTGSILAGTELQARWATRVFKGLCKIPPSQKLMAEATKKEQ-LIERG-LMKDTSGDRLDYISYMDDLAACIGTKPNVPLLFLKDPRLAWEVFFGPCTPYQYRLMGPGKWDGARNAILTQWDRTMKPLKTRIVP-DSSKPASVSHY-LKAWGAISLLLSSLFLKL
>A0A2Y9M166_Delphinapterus_leucas
MAKRVAVIGAGVSGLSSIKCCLDEDLEPTCFERSNDIGGLWKFTETSKDGMTRVYKSLVTNVCKEMSCYSDFPFQEDYPNFMKQEKFWDYLQEFAEHFDLLKYIRFRTTVCSVTKRPDFSETGQWDVVTETEGELDRAIFDAVMVCTGHFLNPRLPLESFPGIHKFKGQILHSQEYKIPTGFQDKRVLVIGLGNTGGDIAVELSRTAAQVLLSTRTGTWVISRSSNGGYPFNMMAT-RRHNFTAQVLPSCVLKWSRERGLNKRFDHTNYGLNITKG-KKPKTIVNDELPTCILCGTVTMKTGVKEFTETSALFEDGTVEENIDVVIFTTGYTFSFPFLEEPLKSLCTKKTFLYKLVFPSNLERTTLAMIGFISLTGSILAGTELQARWATRVFKGLCKIPPSQKLMAEATKKEQ-LIERG-LMKDTIGDKLDYISYMDELAACIGTKPNVPLLFLKDPRLAWEVFFGPCTPYQYRLMGPGKWDGARNAILTQWDRTLKPLKTRIVP-DSSKPASMSHY-LKAWGAISLLLSSLFLKL
>A0A2U3ZYV0_Tursiops_truncatus
MAKRVAVIGAGVSGLSSIKCCLDEDLEPTCFERSNDIGGLWKFTETSEDGMTRVYKSLVTNVCKEMSCYSDFPFQEDYPNFMKQEKFWDYLQEFAEHFDLLKYIRFRTTVCSVTKRPDFSETGQWDVVTETEGELDRAIFDAVMVCTGHFLNPRLPLESFPGIHKFKGQILHSQEYKIPTGFQDKRVLVIGLGNTGGDIAVELSRTAAQVLLSTRTGTWVVSRSSNGGYPFNMMDT-RRHNFTAQVLPSCVLKWSRERGLNKRFDHTNYGLNITKG-KKPKTIVNDELPTCILCGTVTMKTSVKEFTETSALFEDGTVEENIDVVIFTTGYTFSFPFLEEPLKSLCTKKTFLYKLVFPSNLERTTLAMIGFISLTGSILAGTELQARWATRVFKGLCKIPPSQKLMAEATKKEQ-LIERG-LMKDTSGDKLDYISYMDELAACIGTKPNVPLLFLKDPRLAWEVFFGPCTPYQYRLMGPGKWDGARNAILTQWDRTLKPLKTRIVP-DSSKPASMSRY-LKAWGAISLLLSSLFLKL
>F1S6B7_Sus_scrofa
MAKRVAVIGAGVSGLSSIKCCLDEDLEPTCFERSNDFGGLWKFTETSEDGMTRVYKSLVTNVCKEMSCYSDFPFQEDYPNFMNQEKFWNYLQEFAEHFDLLKYIQFRTTVCSVTKCPDFSKTGQWDVVTETEGKQYRAVFDAVMVCTGRFLNPHLPLESFPGIYRFKGQILHSQQYKSPERFQGKRILVIGLGNTGGDIAVELSRTAAQVLLSTRTGTWVVNRSSDGGYPFNMMITRRHHNFVAQVLPSCVLKWIQEKHLNKRFDHANYGLSITKG-KKPKRIVNDELPTCILCGTVTMKTSVKEFAENSVLFEDGTMERNIDIVIFATGYTFSFPFLEEPLKSLCTKKIFLYKQVFPSNLERTTLAMIGFIGLTGSILAGTELQARWATRVFKGLCKLPPSQKLMAEAMQKEQ-LIERG-LMKDTKEDKLDYISYLDDIAACIGAKPNVPLLFLKDPRLAWEVFFGPCTPYQYRLMGPGKWHGARNAILTQWDRTLKPLKTRIVP-DSSRPASLSHY-LKAWGVISFLLSSLFLKL
>G1MF53_Ailuropoda_melanoleuca
MARRVAVIGAGVSGLSSIKCCLDEGLEPICFERSNNFGGLWKFTETSEDGMNRIYRSLVTNICKEMSCYSDFPFQEDYPNFMNQGKFWDYLQEFAEHFDLLKYIRFRTTVCSIMKRPDFSKTGQWDVVTETEGKQERAVFDAVMVCTGHYLNPRLPLESFPGIHKFKGQILHSQEYRGPEGFQGKRVLVIGLGNTAGDVAVELSRTAAQVLLSTRTGAWVLCRSSDGGYPFNMVITRRCVNFIAQVLPSCVLNWIQERQLNKRFNHENYGLSITKG-KKSKFVVNDELPTCILCGTITMKTSVKEFTETSALFEDGTVGENIDIVIFATGYTFSFPFFEEPLKSLCTKKIFLYKRVFPSNLERATLAVIGFIGLKGSILAGTELQARWATRVFKGLCQIPPSQQLMAEATKKEQ-LIRRG-VMKDTSEDKLEFILYLDDIAACIGAKPSVPSLFLKDPRLAWEVFFGPCTPYQYRLVGPGKWDGARNAILTQWDRTLKPLKTRTVP-NSTKPASMSHY-LKVWGAISLLLSSLFLKS
>M3WH62_Felis_catus
MARRVAVIGAGVSGLSSIKCCLDEDLEPTCFERSNDIGGLWKFTETSKDGMTRVYRSLVTNVCKEMSCYSDFPFQEDYPNYMNQGKFWDYLQEFAEHFDLLKYIRFRTTVCSVTKRPDFSETGQWDVVTETEGKRDRGVFDAVMVCTGHFLNPHLPLESFPGIHKFKGQILHSQEYKSPEGFQGKRVLVIGLGNTGGDVAVELSRTAAQVLLSTRTGAWVIHRCSNGGYPYNMVITRRYLNFMAQVLPSCVLNWIQERQMNKRFNHENYGLSITKG-RKPKFIVNDELPICILCGTVTMKTSVKEFTETSAVFEDGTVEENLDVVIFTTGYTFSFPFLEEPLKSLCTKKIFLYKQVFPSNLERATLAIIGLISLKGSILSGTELQARWATRVFKGLCKIPPSPKLMAEATKKEQ-LIERG-VMKDISKDKLEYITYMDDIAACIGTKPSVPFLFLKDPRLAWEVFFGPCTPYQYRLKGPGKWDGARNAILTQWDRTLKPLKTRIVP-DSTKPASMSHY-LKVWGVISLLLSSLFLKL
>A0A2Y9GGS8_Neomonachus_schauinslandi
MARRVAVIGAGVSGLSSIKCCLDEDLEPTCFERSNDIGGLWKFTETSKDGMTRVYRSLVTNVCKEMSCYSDFPFQEDYPNFMNQGKFWDYLKEFAEHFDLLKYIRFRTMVCSITKRPDFSETGQWDVVTETEGKQERAVFDAVMVCTGHYLNPRLPLESFPGIHKFKGQILHSQEYKSPEGFQGKRVLVIGLGNTAGDVAVELSRTAAQVLLSTRTGAWVLHRSSVGGYPLTMVITRRYLNFIAQVLPSCVLNWIQERELNKRFNHENYGLSITKG-KKSKFIVNDELPTCILCGTVTMKTSLKEFTETSALFEDGTVEENIDIVIFATGYTFSFPFLEEPLKSLCTKKIFLYKQVFPSNLERTTLAIIGLVSLKGSILASAELQARWATRVFKGLCKIPPSQKLMAEATKKEQ-LIERG-VMKDTSEDKLEFILYLDDLAACIGAKPSIPLLFLKDPRLAWEVFFGPCTPYQYRLMGPGKWDGARNAILTQWDRTLKPLRTRIIP-DSTKPASMSHY-LKVWGAISLLLSSFFF--
>A0A2U3ZX57_Odobenus_rosmarus
MARRVAVIGAGVSGLSSIKCCLDEDLEPTCFERSNDIGGLWKFTETSKDGMTRVYRSLVTNVCKEMSCYSDFPFQEDYPNFMHQGKFWDYLKEFAEHFDLLKYIRFRTTVCSITKHPDFSETGQWDVVTETEGKQERAVFDAVMVCTGHYLNPHLPLESFPGIHKFKGQILHSQEYKSPEGFQGKRVLVIGLGNTAGDVAVELSRTAAQVLLSTRTGAWVLHRSSAGGYPLTMVITRRCLNFTAQVLPSCVLNWIQERQMNKRLNHENYGLSITKG-KKSKFIVNDELPTCILCGTVTMKTSLKEFTETSALFEDGTVEENIDIVIFATGYTFSFPFLEEPLKSLCTKKIFLYKQVFPSNLERTTLAIIGLISLKGSILAGTELQARWATRVFKGLCKIPPSQKLMAEATEKEQ-LIERG-VMKDTSEDKLEFILYLDDLAACIGAKPSIPLLFLKDPRLAWEVFFGPCTPYQYRLVGPGKWVGARNAILTQWDRTLKPLKTRIVP-NSTKPTSMSRY-LKVWGAISLLLSSFFFEI
>A0A2Y9JTV2_Enhydra_lutris
MAKRVAVIGAGVSGLSSIKCCLDEDLEPTCFERTNDIGGLWKFTETSKDGMTRVYRSLVTNVCKEMSCYSNFPFQEDYPNFMNQGKFWDYLQEFAEHFDLLKYIRFRTTVRSITKRPDFSKTGQWDVVTETEGKQERAVFDAVMVCTGHYLNPRLPLESFPGIHKFKGQILHSQEYKSPEGFQGKRVLVIGLGNTAGDVAVELSRMAAQVLLSTRTGAWVLHRSSDGGYPFNMVLTRRCLNFITQVLPSRVLNWIQQRQLNKRFNHENYGLSITKG-KISKFIVNDELPTCILCGTVTMKTGVKEFTETSALFEDGTVEENIDTVIFATGYTFSFPFLEEPLKSLSTKKIFLYKWVFPSNLERATLALIGFISLKGSILAGTELQARWATRVFKGLCQIPPSQKLMAEATKKEQ-LIKRG-VMKDTSEDKLEFIQYLDDLAACIGAKPSVPLLFLKDPRLAWEVFFGPCTPYQYRLVGPGKWDGARNAILTQWDRTLKPLKTRIVP-DSTKPASMSHY-LKVWGAISLVLPSFFLKS
>M3YVY4_Mustela_putorius
MAKRVAVIGAGVSGLSSIKCCLDEDLEPTCFERTNDIGGLWKFTETSKDGMTRVYRSLVTNVCKEMSCYSNFPFQEDYPNFMNQGKFWAYLQEFAEHFDLLRYIRFRTTVRSVTKRPDFSETGRWDVVTETEGKQERAVFDAVMVCTGHYPNPRLPLESFPGIHKFKGQILHSQEYKSPEGFQGKRVLVIGLGNTAGDVAVELSRTAAQVLLSTRTGAWVLHRSSDGGYPFNMVITRRCLNFITQVLPSRVLNWIQQRQLNKRFNHENYGLSITKG-KIPKFIVNDELPTCILCGTVTMKTGVKEFTETSALFEDGTVEENIDIVIFATGYTFSFPFLEEPLKSLSTKKIFLYKRVFPSNLERATLALIGFISLKGSILAGTELQARWATRVFKGLCRIPPSQKLMAEATKKEQ-LIERG-VMKDSSEDKLEFIQYLDDLAACIGAKPSVPLLFLKDPRLAWEVFFGPCTPYQYRLVGPGKWDGARNAILTQWDRTLKPLKTRIVP-DSTKPASMSHY-LKVWGAISLVLPSLCLKP
>E2RI71_Canis_lupus
MARRVAVIGAGVSGLSSIKCCLDEDLEPTCFERSNDIGGLWKFTETSKDGMTRVYKSLVTNVCKEMSCYSDFPFQEDYPNFMNQGKFWYYLQEFAEHFDLLKYIRFRTTVCSVTKRPDFSETGQWDVVTETEGKQERAVFDAVMVCTGHFLNPHLPLESFPGIHNFTGQILHSQEYRSPEGFQGKRVLVIGLGNTGGDVAVELSRTAAQVLLSTRTGAWVICRSSEWGYPYNMVVTRRCLNFIAQVLPSCVLNWIQEKKMNKRFNHEHYGLSITKG-AR-KIIVNDELPTCILCGTVTMKTSVKEFTETSAVFEDGTVEENIDTVIFATGYTFSFPFLEEPLKSLCTKKIFLYKQVFPSNLERATLAIIGLISIKGSILAGTELQARWATRVFKGLCKIPPTQKLMAEATKKEQ-LIKRG-VMKDITKDKLEFIPYMDDLAACIGTKPSVPILFLKDPRLAWEVFFGPCTPYQYRLLGPGKWDGARNAILTQWDRTLKPLKTRTIP-DSTKPACMSHY-LKLGGVISLLLSSLFFKL
>F6ZTZ1_Equus_caballus
MAKRVAVVGAGVSGLSSIKCCLDEDLEPTCFERSDDIGGLWKFTETSKDGMTRVYRSLVTNICKEMSCYSDFPFQEDYPNFMKHEKFWGYLQEFAEHFDLLKYIRFRTTVCSITKRPDFSETGQWDVVTETEGKQDRAVFDAVMVCSGRFLNPHLPLQSFPGIHKFKGQILHSQEYRIPEGFEGKRVLVIGLGNTGGDIAVELSRTAAQVFLSTRTGTWVNSRFLEGGYPFNMMVVRRCRNVIAQVLPSCVLKWIQERRMNKRFNHENYGLSITKG-KKPKFIVNDELPTCILCGTVTMKTSVKEFTETSALFEDGTVEGNIDTVIFTTGYTFSFPFFEEPLRSLCTKKLFLYKQILPSNLERATLALIGFIGLKGSILSATELQARWATRVFKGLCKIPPSQKLMAEITKKEQ-LTERG-MMKDTSEDKLDFISYLDDLAACIGAKPNVPFLFLKDPRLAWEVFFGPCTPYQYRLTGPGKWDGARNAILTQWDRTMKPLKTRFVP-DSSKPVSMSHY-LKAWGAVSLLLSSPLLKL
>A0A2K6GCQ4_Propithecus_coquereli
MAKRVAVIGAGVSGLSSIKCCLDEDLEPTCFERSNDIGGLWKFTESSKDGMTRVYRSLVTNVCKEMSCYSDFPFREDYPNFMSQEKFWNYLQEFAEHFDLLKYIQFKTTVCSVTKRADFSKTGQWDVVTETEGKQDRAVFDAVMVCTGHFLNPRLPLESFPGIHKFKGQILHSQEYKIPEGFQGKRVLVIGLGNTGGDVAAELSRTAAQVLLSTRTGAWVNSRCSEGGYPYSMMVTRRCHDLIAQVLPSCFLNWIGERRMNKRFNHENYGLSITKG-KKPKFIVNDELPTCILCGTVMMKTSVKEFTETSAIFEDGTVEGNIDSVIFTTGYTFSFPFLEEPLNNLCMKKLFLYKRVFPSSLERATLAIIGLIGLKGSILVGTELQARWVTRVFKGLCKIPPSQKLMAEATEKEQ-LIKRG-VIKDTSEDKLDYIPYMDDLAACIGTKPNIPSLFLKDPRLAWEVFFGPCTSYQYRLTGPGKWDGARNAILTQWDRTLKPLKTRIVP-DSPKPSSMLHY-LKAWGAVSLLL-PPFLKL
>A0A1U7U321_Tarsius_syrichta
MAKRVAVIGAGVSGLSSIKCCLDENLEPTCFERSNDIGGLWKFAESSKDGMTRVYRSLVTNVCKEMSCYSDFPFQDDYPNYMHQGKFWDYLQEFAEHFDLLKYIRFKTTVCSVTKRPDFSETGQWDVVTETEGMQDRAVFDAVMVCTGHFLSPHLPLESFPGIQKFKGQILHSQEYKIPEGFRDKRVLVLGLGNTGGDVAVELSRTAAQVLLSTRTGAWIISRSSDGGYPFNMMTVRRCHNFIAQVMPSGFLTWIQERKMNKIFNHKNYGLSIPKG-KNTKFIVNDELPTCILCGMVTIKPSVVEFTETSAVFEDGTVEENIDAVIFTTGYKFSFPFFEEPLKSLCMKKIFLFKQVFPSNLERATLAIIGLISLKGSILAGTELQARWATRVFKGLCTIPPSQKLMADATKREE-LIKRG-VIEDTSGDKLNFILYLDELAAYIGVKPNIPLLFLKDPRLAWEVFFGPCTPYQYRLMGPGKWDGARNAILTQWDRTLKPLKTRIIP-DPSKPASMSYY-LKVWGVFSLLLSSLFLKF
>P36367_Oryctolagus_cuniculus
MAKKVAVIGAGVSGLTSIKCCLDEDLEPTCFERSNDIGGLWKYTETSKDGMTRIYWSLVTNVCKEMSCYSDFPFQEDYPNFMSHSKFWNYLQEFAEHFDLLKYIQFKTTVCSVTKRPDFSKTGQWDVVTETEGKQHRAVFDAVMVCTGKFLNPRLPLESFPGILKFRGQILHCQEYKIPEGFRGQRVLVIGLGNSGGDVAVELSRVAAQVLLSTRTGTWVISRSSNGGYPFNMMITRRCLNVIEQVLPSCFLRWINERQMNKRFNHENYGLSITKG-KNPKFIVNDELPTCILCGTVTVKTSVKEFTETSAIFEDGTVEENIDSVIFTTGYVFSFPFLEEPLRSLCMKKMFLYKHVFPSNLERASMAIIGLISLKGSILTGTELQARWATRVFKGLCKIPPPQQLMAEVTKKEE-LIKRG-VIKDTSEEKLSYIPYMDDLAACIGTKPNIPLLFLKDPRLAWEVFFGPCTPYQYRLMGPGKWDGARNAILTQWDRTLKPLKTRTVS-DSSKSASLSHY-LKVWGALSVLLSSHFLKS
>H0XFG2_Otolemur_garnettii
MAKRVAVIGAGVSGLSSIKCCLDEDLEPTCFERSNDIGGLWKFTESSKDGMTRVYRSLITNVCKEMSCYSDFPFREDYPNFMSQEKFWNYLQEFAEHFDLLKYIQFKTTVCSVTKHPDFSNTGQWDVVTETEGKQERATFDAVMVCTGHFLNPRLPLESFSGIHKFKGQILHSQEYKTPEGFQGKRVLVIGLGNTGGDVAVELSRTAAEVLLSTRTGTWVRSRSSHGGYPINMMDT-RYYNFIRQVLPSCVLNWIEERQMNKQFNHENYGLSIVKG-KKPKAIVNDELPTCILCGTVTMKTSVLEFTETSAIFEDGTVEENIDSVIFTTGYTFAFPFLEEPLRSLCMNKMFLYKLVFPSSLERATLAIIGLISLKGSILAATELQARWATRVFKGLCKIPPSQKLMAEATEKEQ-LIKRG-VIKNTCEDKLDYIPYMDELAARVGAKPNIPILFLKDPRLAWEVFFGPCTPYQYRLTGPGMWDGARSAILTQWDRTMKPLKTRTVP-DASKPPSRLRY-LKTWGAVSLLL-SPFLKL
>A0A2Y9RG03_Trichechus_manatus
----------------------MRTWSPSALRE-----------ETSKDGMTRVYKSLVTNVCKEMSCYSDFPFQEDYPNFMKQEKFWHYLQEFAEHFDLLKYIQFKTTVCSVTKCPDFSVSGQWDVITETEDKKDRAVFDAVMVCTGHFLNPRLPLESFPGIHNFKGHILHSQEYKIPVGFQDKRVLVIGLGNTGGDIAVELSRTAAQVLLSTRTGAWVVGRSSHGGYPFNMMITRRCYNFIEQILPSCVLKWIQERQMNKIFNHENYGLSITKG-KKSKIIVNDELPTCILCGSVTMKTSVKEFTETSALFEDGTVEENIDVVIFTTGYTFSFPFLEEPLKSLCSKKLFLYKKVFPSNLEKATLAIIGLISLKGSILSGTELQARWATRVFKGLCKLPPSQKLMADATKKEQ-LIKRN-VIKDNSEDKLDYIPYLDDLAACIGTKPNVPLLFLKDPRLAWEVFFGPCTPYQYRLMGPGKWNGARNAILTQWDRTLKPLKTRVVH-DSSKPASMSHY-LKVWGTVSLLLSSLCFKL
>G3SX00_Loxodonta_africana
MVKRVAVIGAGVSGLSSIKCCLDEDLEPTCFERSNDIGGLWKYTETSTDGMTRVYKSLVTNVSKEMSCYSDFPFREDYPNYMNQGKFWQYLQEFAEHFDLLKYIQFKTTVCSVTKCPDFSISGQWDVITETEGRQDRAVFDAVMVCTGHFLNPRLPLESFPGINKFKGHVLHSQEYKIPEGFQDKRVLVIGLGNTGGDIAVELSRTAAQVLLSTRTGTWVTGRSSHGGYPLSMMAIRRSHNFIKQMLPSCVLKWIQERQMNKIFNHENYGLSIIKG-KKSKKIVNDELPTCILCGTVTMKTSVKEFTETSALFEDGTMEENIDIVIFATGYTFSFPFLEEPLKSLCTKKIFLYKKVFPSNLEKATLAIIGFFGLQGSILPGTELQARWATRVFKGLCKLPPSQKLMADATKVEE-LIKRN-LIIDTSEDKLNYISYLDDLAACIGSKPNVPLLFLKDPRLAWEVFFGPCTPYQYRLMGPGKWNGARNAILTQWDRALKPLKTRVVH-DSSKPASISHY-LKVWGTVSLLLSSLCCKL
>H0VQ15_Cavia_porcellus
MAKRVAVIGAGVSGLSAIKCCLDEDLEPTCFERSDDFGGLWKFTEYSKDGMTRVYRSLVTNICKEMSCYSDFPFHEDYPNFMNHGKFWDYLREFAEHFDLLKYIQFKTTVCSVTQCPDFSESGRWDVVTETEGKQYRAVFDAVLVCTGHFLNPHLPLESFPGIHKFKGQILHSQEYRTPEAFQGKRVLVIGLGNTGGDIAVELSRIAAQVFLSTRTGTWVNSRSSDGGYPRNMRTT-RCNNLFAQVVPSCLLSWIQERQMNKRLNHENYGLSITKG-KKKKAITNDELPTCILCGTITVKTSVKEFTETSAVFEDGTMEADIDSVIFATGYTFSFPFLEEPLKSLCTKKMFLYKRVFPPNLEKTTLAIIGLIGLTGSILAATELQARWATRVFKGLCKIPPSQKLMAEVVQKEL-LIKRG-VIKDTSQDKLNYICYMDELAACIGAKPNVPLLFLKDPRLAWEVFFGPCTPYQYRLVGPGKWDGARNAILTQWDRTMKPLKTRIVA-DSSQPTSMSHY-FKVWGAISLLLSSLF-KV
>G5BGT2_Heterocephalus_glaber
MTKRVAVIGAGVSGLSCIKCCLDEDLEPTCFERSDDFGGLWKFTEDSKDRTTRVYRSLVTNVCKEMSCYSDFPFQEDFPNFMSHAKFWDYLQEFSEHFDLLKYIQFKTTVCSVTKCPDFSETGQWDVVTETEGKQNRAVFDAVMVCTGHFLNPHLPLGSFPGVHKFQGQILHSQEYRTPEAFQGKRVLVIGLGNTGGDIAVELSRTAAQVFLSTRTGAWVYSRSSVGGYPRNMMSTRRCNNLIAQVVPSCFLNWIQDRQMNKRFNHENYGLSITKG-KKKKAIVNDELPSCILCGTITVKTSVKEFTETSAVFEDGTVEANIDIVIFTTGYTFSFPFLEEPLKSLCTKKMFLYKRVFPPNLQKMTFAIIGLISLTGSILAATELQARWATRVFKGLCKIPPAQKLMAEVVRKQH-LIKRG-VIKDTSQDKLNYISYMDELAACIGARPNILFLFLKDPRLAWQVFFGPCTPYQYRLVGPGKWDGARNAILTQWDRTMKPLKTRTVA-DSPQPASMSHY-FKVWGAISLLLSLLF---
>L9KV99_Tupaia_chinensis
MAKRVAVIGAGVSGLSSIKCCLDEGLEPTCFERSDDIGGLWKFTESPEDGMTRVYRSLVTNVCKEMSCYSDFPFQEDYPNFMNQRQFWDYLHKFAQHFDLLKYIHFKTTVCSVTKHPEFSETGQWEVITETEGKQERAVFDAVMVCTGHFLSPRFPLESFPGIHKFKGQILHSQEYKIPEGFQDKRVLVIGLGNTGGDIAVELSRTAAQVLLSTRTGAWVISRSSYGGYPLNMMITRRFYTLIQRVLPSCFLMWIQERQMNRRLNHENYGLSITKG-RKTKFVVNDELPTCILCGTVTMKNGVREFTETTAVFEDGTVEENIDVVIFTTGYTYSFPFLEEPLKSLCVKKMFLYKLVFPLNLERATLAIIGFLSTKGSILVGTELQARWATRVFKGLCEIPPSQKLMAEAIKKEQ-LIKRG-VIKDTSEDKLDYIPYMDDLAASIGTKPSIPFLFLTDPRLAWEVFFGPCTSYQYRLVGPGKWEGARNAILTQWDRTLKPLKTRLLP-EPPKSAPTLHT-LKAWGTVSLLLSSVCLNL
>Q8VHG0_Mus_musculus
MAKKVAVIGAGVSGLSSIKCCLDENLEPTCFERTSDFGGLWKFADTSEDGMTRVYRSLVTNVCKEMSCYSDFPFREDYPNFMSHEKFWDYLREFAEHFGLLRYIRFKTTVLSVTKRPDFSETGQWDVVTETEGKRDRAVFDAVMVCTGQFLSPHLPLESFPGIHKFKGQILHSQEYRIPDAFRGKRILVVGLGNTGGDIAVELSEIAAQVFLSTRTGTWVLSRSSPGGYPFNMIQT-RWLNFLVRVLPSRFINWTHERKMNKILNHENYGLSIAKG-KKPKFIVNDELPTCILCGKVTMKTSVKDFTESSVIFEDGTTEANIDVVIFTTGYEFSFPFFEEPLKSLCTKKIILYKRVFPPNLERATLAIIGLISLNGSILVGTEFQARWATRVFKGLCSIPPSQKLMAEATKTEQ-LIKRG-VIKDTSQDKLDFITYMDELTQCIGAKPSIPLLFIKDPRLAWEVFFGPCTPYQYRLVGPGRWDGARNAILTQWDRTLKPLKTRIVP-KSPEPTSLSHY-LIAWGAVSLLLSSHFLEL
>Q8K4B7_Rattus_norvegicus
MAKKVAVIGAGVSGLSSIKCCLDENLEPTCFERSSDFGGLWKFAEASEDGMTRVYRSLVTNVCKEMSCYSDFPFHEDYPNFMSHEKFWDYLREFAEHFGLLKYIRFKTTVRSVTKRPDFSETGQWEVVTETEGKQDRAVFDAVMVCTGQFLSPRLPLESFPGIHKFKGQILHSQEYRIPDAFRGKRILVVGLGNTGGDVAVELSGIAAQVFLSTRTGAWVRSRSSVGGYPLNMMQT-RWRNFLAQVLPSRFVSWNQERQMNKIFNHENYGLSIAKG-KKPKFIVNDELPTCILCGKITMKTSVKDFTESSIVFEDGTIEANIDVVIFTTGYEFSFPFFEEPLKSLCTKKVILYKRVFPPNLERSTLAIIGLISLTGSILVGTEFQARWATRVFKGLCNIPPSQKLMAEAIKKEE-LIKRG-VIKDTSQDKLDFISYMDELTQCIGAKPNIPLLFLKDPRLAWEVFFGPCTPYQYRLMGPGRWDGARNAILTQWDRTVKPLKTRTVP-KSQEPASLSRY-LKTWGAVSLLLSSLFLEL
>A0A1U8BUR7_Mesocricetus_auratus
-------------------------------MRTWNPPALRE--ETPKDGMTRVYRSLVTNVCKEMSCYSDFPYQEDYPNFMDHEKFWEYLREFAEHFDLLKYIRFKTNVCSVTKRPDFSETGQWDVVTETEGKQDRAVFDAVMVCTGQFLSPHLPLESYSGIHKFKGQVLHSQEYRIPDAFQGKRIVVVGLGNTGGDIAVELSRTAAQVFLSTRTGTWILSRSSGGGYPFNMMITRRWYNFIARVLPSYFINLDK----NPQLNHENYGLKIAKG-QKQKFIVNDELPTCILCGKVTMKASIKDFTESSIIFEDGTIETNIDVVIFATGYEFSFPFFEEPLKSLCSKKIMLYKQVFPPGLERTTLAIIGLISLTGSILAGTELQARWATRVFKGLCNIPPPQKLMAEATKKEQ-LIKRG-VIKDTSQDKLDFISYMDELAQCIGSKPNIPLLFIKDPRLAWEVFFGPCSPYQYRLMGPGKWDGARNAILTQWDRTIKPMKTRIVP-ESSKPASLSHY-LKVWGTLSLILSSLFLKL
>A0A1S2ZVI0_Erinaceus_europaeus
MVRRVAVVGAGVSGLSSIKCCLDEGLEPTCFERRDDFGGLWKITDASKDGMTTVYRSLVTNVCKEMSCYSDFPFQEDYPNFMNQRKFWDYLQEFVKHFDLLKYIQFKTTVLSITKCPDFNETGQWDIVTDTQGKQDRAVFDAVMICTGHFLSPHLPLESFPGIHKFKGQVLHSQEYRIPEGFQDKRILVIGLGNTGGDIAVELSRTASQVFLSTRCGSWVISRSSDGGYPYNMMYTRRYLRLVAQVLPSCVQEWIQKRQMNQRFNHENYGLSITKG-EKLKRVVNDELLTCILCGMVTLKGSVEAFTETSVLFEDGTVEENIDAVIFTTGYTFSFPFLEEPLRSLCAKKLYLYKKVFPSNLERSTLAIIGLIQLTGSILAGTELQARWATRVFKGLCKIPPSSKLMAEAREKEM-LIERG-VMKDTSKGKMDFISYLDELATCIGSKPNVPFLFFTDFRLAWEVFFGPCTPYQYRLMGPGKWAGARNAILTQWDRTLKPLKTRTVP-SPSKPASVSCY-LKVWGPVSLLLASPVLKF
>Q4SLV0_Tetraodon_nigroviridis
MVQKVAVIGAGISGLTSIKACLDEGLEPTCFESSQDIGGLWRYKE--EPGRANIYQSVVINSSKEMMAFSDFPPPADLPNNMHHSELMQYVRLYADAFKALPHIRFQTTVVSLRRTPDFSTTGQWEVETEDGGRRET--FDAVMVCSGHFTHPHLP--DFPGIESFEGRYFHSWSYRNPEGLQDKRVVVIGIGNSGGDLAVEISRVAEKVYLSTRTGAWVL--------P-DLIWISRFPWWMNRNL---------EKKLNMAFDHKLYGLKPNHGFFTRIPLVNDDLPARIISGRVKIKPNVKEFRGSSV-FADGSLDQ-VDVVVFATGYDYSFSFLPKDLQAKSGHRLRLYKHVFPPTLTPPTLAVVGFIHGFGAINALSEMQGRWATRVFKGFLTLPSEKNMLKEIENDTKVMHGR-YNCTQRNPLQVDYVPYLDSLAGLVGVRPNILWFLIKDPRLALQLFLGPCTPYQYRLT--GQWAGARQAILTQWERVVQPF-------------------------------------
>A0A0F8AHM2_Larimichthys_crocea
VIQQVAVIGAGVSGLGSLKVCLDEGLEPTCFESSHDIGGLWRFKE--EPGRANIYKSVVINSSKEMMAFSDFPPPAELPNNMHHSEVMLYVRLYAEAFKLLQHIKFQTTVVSVRQTLDFAATGQWDVETTRDGQRET--FDAVIVCTGHFTQPHLP--DFPGIESFEGNYFHSWDYRSADDMEGKRVVVIGIGNSGGDIAVDISRVAEKVYLSARSGAWLL--------P-DLVGTSRFPSWVNKMV---------ENKLNKVVNHKLYGLQPNHRFFQQIPLVNDDLPARIISGRVQLKPNVKQFCGSTV-FADGSIDK-VDVVVFATGYNYSFPFLPSALQAKSGYRLNLYKHVFSPALTRPTLAVVGFIHGLGAINPLAEMQARWATRVFKGLTKLPSEKTMIKEIEKDTVTMHQR-FACSDRNPIQVEYVPYLDFVAEQVGVRPNLLWLLLTDPRLALNILLGPCTPYQYRLT--GQWAGARQAILTQWDRVIQPFPSSKII---------MFFVLLIVSLLSLL--------
>XP_018414551_Nanorana_parkeri
MAMKVAIIGAGCSGLAAIKCCLEEGLDPICFEKSDGIGGLWKYSERVEEGRASIYQSVFTNTSKEMMCYSDFPMPEDFPVYLHHSKILEYLHLYAEHFDLLKCIQFQTQVCSVKQSEDFATSGQWNIEIETRGERKEEIFNAVIVCNGHYNDPYMPLNCFPGIEYFKGHYIHSRFYKTSEKYHGKTVLVVGTGNSAGDISVELSHTAKQVYLSTRNGSWVVSRISTGGFPIDMSMSRRYTMWIKNLLPNILAAKISEKLMSGWFDHSNLGLEPKHR--LKHPVVNDYLPSQILQGSIKVKPGITSFSETYVTFEDGTMAE-VDDVIFATGYSSKFSFLDVNIIKLNDNDVSLYKYVFPIHLKKTTIAFLGLVQPLGSIMPTVELQARWVSRVFKGAALLPSARKMENYVSKWKDKKNKW-FGVGRTQTLQIHYIDYINAISEEIGVNPNMLYLFLTDPKLAWQVFFGPCTPYQMRLTGPGKWCGARNAILTQWNRTIQPTRTRSLN-KQPQ----WT---RFTKTL-GLVTALWS--
>XP_018114110_Xenopus_laevis
MSKRVAIVGAGCSGLTAIKCCLEEGLEPTCFERSNDIGGLWRFTNNTEEGRGSIYKSVVTNTSKEMMCFSDFPMPEEFPTYLHHSKVLEYLYLYAEHFSLLKYIHFQTEVCSVRKHPDFNSSGQWDVTTQKQGEKTEAIFDAVIVSNGHFTDPCLPLESFPGIYDFKGGIIHSRTYKTPDNYHGKTVLVVGIGNSAADIAVELSHTAKQVFLSTREGSWVISRISRNGFPVDMVLSRRWTLWVIHLLPRKLAAMINEKLMSQWFNHANYGLEPKNR--MKIPIINDYIPSQILQGAIQVKPNIKEFTETSVIFEDGTEAEKLDAVIFATGYHTTFPFLDDFTLKMDESNAPLYKNVFPVHVEKPTIAFLGLIQPLGPIMPTVELQARWATRVFKGEAHLPPKREMENYIIKSMERKSKW-FGITKNLPLQTHYIDYVNELTVEIGNWPNLMYLFLTDPKLAWQVVFGPCTPFQYRLFGPGKWPGARKAILTQWDRTIKPNRTRIVH-KNHD----RP---KIPSHLFAIISGIWS--
>OCA38597_Xenopus_tropicalis
MVKRVAIVGAGCSGLTAIKCCLEEGLEPTCFERSEDIGGLWRFT--------------------EMMCFSDFLSPEEFPTYLHHSKFLEYLHLYVEHFSLIKYIHFQTEVCSVRKHPDFNSTGLWDVVTQKQGEKTVAIFDAVLICNGHFTDPCLPFECFPGINNFKGSIIHSRTYKTPDSYNGKTVLVVGIGNSAADLAVELAHIAKQVFLSTREGSWVLSRISHNGFPVDMVLSRRFTLLGVHLLPKKLAAMLNEKLMSRWFNHANYGLEPKNR--MKIPIVNDYLPSQILQGAIKVKPNIKEFTETSAIFEDGTVVDNLDAVIFATGYNMTFPFLNDFSLEMDESNAPLYKNVFPVQVEKPTIAFLGLIQPLGPIMPTVELQARWATRVFKGEAHLPPKRKMEKYIIRSMKTKSKW-FGITKSLSLQTHYIDYVNELSVEIGNCPNLMYLFLTDPKLAWEVAFGPCTPFQHRLSGPGKWQGARKAILTQWERTLKPNRTRIVQ-KNQD----MQ---RLPYNLLAIIVGIWS--
>NP_001016366_Xenopus_tropicalis
MTKRVAIIGAGCSGLTAIKCCLEEGLEPVCFEKSSDIGGLWRFTESVEDWRASIYKSVVTNTSKEMMCYTDFPMPEDFPAYLHNSKVLEYLRLYAKHFDLMKYIQFQTEVCSVTKCSDFPSTGQWDIATLTNGIQRNSIFDTVLICNGHHTKHYLPLDSFPGIENFKGHYVHSRFYKDSANYKGKTVLVVGIGNSAGDIAVDISNTAKQVYLSTRGGSWVLSRISKGGCPIDMMLSTRFLTWIRNLLPASFSARLNENLMNTWFDHANYGLEPLDRAQLKEPMVNDYLPSCILCGAIKVKPQIKTFTESSVIFEDDTVVENLDEVIFATGYVPSFPFLKDPEV-IDDINALLYKQVFPTRIEKPTLAVLGLVKPLGAILTAAELQARWATRIFKGVAHLPTAARMEDYIKKSMEFKTKV-FAATPNQKLQTYFIDYMDDVAVEIGVRPNIMHLLLKDPRLAWTVFFGPSTPYQYRLSGPGKWFGAKKAILTQWEHTLNPARTRLVN-KSSG----WLNFKTLLSLVAAILLGL----
>A0A1L8GN32_Xenopus_laevis
MSKRVAIVGAGCSGLTAIKCCLEEGLEPTCFERSNDIGGLWRFTE--DECRPSLYKSVVTNTSKEMMCYTDFPMPDDFPAYLHNSKVLEYLRLYAKRFNLLKYIQYQTEVCSVTKCSDFPSTGRWDIVTLTNGAQKN--FDALLICNGHHSKHYLP--SFPGIEKFKGHYIHSRFYKDSTYYQGKTVLVVGIGNSAGDIAVEISTTAKQVYVSTRRGSWVLP---------DMMLSTRFFTWI---LPSTFAARLNENMMNTWFDHANYGLEPLDRAQLKEPMVNDFLPSCILCGTVKIKPQIKAFTESSV-FEDDT-VENMDEVIFATGYTPSFPFLKDPKI-IDDINGFLYKQVFPTHIEKPTLAFLGFVHPLGAILPVAELQARWATRIFKGIAHLPTVARMEDYIKKSMEFKTKW-FAATRNQKLQSYFIDYMDEVAVEIDVRPNIMQLLLKDPLLAWTVCFGPSTPYQYRLN--GMWSGAKKAISSQWERTVNPTL-------------------KLLSLV-AILFGMY---
>XP_018114113_Xenopus_laevis
MVKNVAVIGAGISGLAAIKSCLEEGLEPTCFERSDDIGGLWRFTDNSEDGRASIYNSLVTNVSKEIMCLSDFPMPEDFPNFLPHHKYFEYCRMYAEHFKLLKYIRFKTEVCNVQRKSDFSVTGQWVIETKTNGKTETTIFDAVMICTGQHEQPVFPLDSFSGIKKFKGQILHCRQYKRPVGFDGKQVLIVGMGNTGVDIATDLCTKAAKVYLSTRTGVWVLRRLGQDGYPWDLSFITRFRSWIRNTAPPSIARWLLKKYMNDQFDHSFYGIQPEGI-VWKEPLVNEELPSRLLSGTIVIKPEVKEFTETSVCFEDGTRVDNLDVVIFATGYQFSFPFLEESVIKVDDSKGFLYKRVIPVGLQKPTLAVIGLVLPIGPIMVLSELQCRWATRLFKGLIKMPSAQEKSQDLARDEKLRDKW-FATSKDNSRRTDYTLYLDDLALQIGVKPNIFKLFLTDPVLATKVLFGPCNSYQYRLTGPGKWPGAREAIVTQWKRIKKPLLTRVV--DDPH----FPLTLHVLFVV--LLGAIWMT-
>NP_001025595_Xenopus_tropicalis
MVKNVAVIGAGISGLVAIKSCLEEGLEPICFERSDDIGGLWRFSDNMEDGRASIYKSLVTNVCKEIMCLSDFPMPEDFPNFLPHHKFFEYCRMYAEHFKLVKYIRFKTKVINVQRKSDFSVTGQWVIETNCDGKTESAIFDAVMICTGQHEQPVFPLDSFSGIKKFKGQIMHCREYKRPVGFDGKQVLIVGMGNSGVDIATELCTKAAKVYLSTRSGVWVLRRLGEGGYPWDLHFITRFKSWIRTTAPPSIARWLLKKYMNEQFNHHFYGIQPEGI-MWKEPLVNEELPSRILTGTIVIKPGVKEFTETSVCFEDGTRVDNLDVVIFATGYQFSFPFLEKSVIKVDDSKGFLYKKVIPVNLQKPTLAVIGLVLPIGPIMVLAELQSRWATRLFKGLIKMPTDKDKSQDLARDEKLRRKW-FATAKDNSRRTEYTKYLDDLASQIGAKPNIFKMFLTDPVLATKVLFGPCNSYQYRLTGPGMWPGAREAIITQWKRIKKPLLTRVV--DDSH----LPLTLH-RFVV--LLGAVWMA-
