# Supplementary material for: Evolution of enzyme functionality in the flavin-containing monooxygenases
Source: Nat Commun. 2023 Feb 24;14:1042. doi: 10.1038/s41467-023-36756-x (PMC9950137; doi:10.1038/s41467-023-36756-x)
Supplement: Supplementary file 6 — Source Data [file 41467_2023_36756_MOESM6_ESM.xlsx]

## Sheet: Fig 2b, Sup. Fig. 5 & Table 2
NADPH (uM)	dabs			kobs (s-1)			Enzyme concentration	Fixed substrate concentration
	1	2	3	1	2	3
5	0.02115	0.03284	0.02962	0.028336	0.0439979	0.0396838	2uM	2mM MPTS
10	0.0453	0.0479	0.03792	0.0606913	0.0641747	0.0508039	2uM	2mM MPTS
20	0.05818	0.0815	0.05879	0.0779475	0.109191	0.0787647	2uM	2mM MPTS
30	0.07266	0.0888	0.07788	0.0973473	0.118971	0.104341	2uM	2mM MPTS
50	0.09542	0.08964	0.08282	0.12784	0.120096	0.110959	2uM	2mM MPTS
100	0.1025	0.09908	0.1037	0.137326	0.132744	0.138934	2uM	2mM MPTS
150	0.1053	0.1093	0.1012	0.141077	0.146436	0.135584	2uM	2mM MPTS
NADH (uM)	dabs			kobs (s-1)			Enzyme concentration	Fixed substrate concentration
	1	2	3	1	2	3
5	0.001345	0.001958	0.001786	0.00180198	0.00262326	0.00239282	2uM	2mM MPTS
20	0.003026	0.00292	0.003136	0.00405413	0.00391211	0.0042015	2uM	2mM MPTS
30	0.003086	0.002786	0.003507	0.00413451	0.00373258	0.00469855	2uM	2mM MPTS
50	0.005271	0.005646	0.005136	0.0070619	0.00756431	0.00688103	2uM	2mM MPTS
100	0.009005	0.009469	0.007577	0.0120646	0.0126862	0.0101514	2uM	2mM MPTS
200	0.01023	0.01174	0.009305	0.0137058	0.0157288	0.0124665	2uM	2mM MPTS
MPTS (uM)	dabs			kobs (s-1)			Enzyme concentration	Fixed substrate concentration
	1	2	3	1	2	3
2500	0.09712	0.09684	0.1137	0.130118	0.129743	0.152331	2uM	100 uM NADPH
1000	0.1004	0.1	0.09508	0.134512	0.133976	0.127385	2uM	100 uM NADPH
400	0.0838	0.08514	0.09023	0.112272	0.114068	0.120887	2uM	100 uM NADPH
200	0.08384	0.07373	0.06655	0.112326	0.0987808	0.0891613	2uM	100 uM NADPH
100	0.04625	0.04874	0.04835	0.0619641	0.0653001	0.0647776	2uM	100 uM NADPH
50	0.02641	0.02607	0.02946	0.0353832	0.0349277	0.0394695	2uM	100 uM NADPH
25	0.02248	0.01943	0.014	0.0301179	0.0260316	0.0187567	2uM	100 uM NADPH
Michaelis-Menten best-fit values
	NADPH	NADH	MPTS
Vmax	0.1575	0.02066	0.1415
Km	15.72	90	142.3
Std. Error
Vmax	0.005057	0.001914	0.004508
Km	1.756	17.56	16.1

## Sheet: Sup. Fig. 6 & Table 2
tAncFMO1-5	Rate (nmol/ml/min)		kobs (min-1)			tAncFMO5	Rate (nmol/ml/min)		kobs (min-1)
[O2](nmol/ml)	1	2	1	2		[O2](nmol/ml)	1	2	1	2
191.39		12.08		1.00667		192.181		4.823		0.4823
176.1	7.92		0.792			182.072	3.578		0.3578
158.745		10.2		0.85		153.834		3.826		0.3826
141.4	6.285		0.6285			151.459	3.238		0.3238
129.424		9.421		0.785083		123.686	2.902		0.2902
113.6	5.179		0.5179			122.426		3.261		0.3261
102.131		8.599		0.716583		98.1704	2.637		0.2637
88.6	4.903		0.4903			94.8086		2.885		0.2885
77.0396		8.003		0.666917		75.836	2.318		0.2318
66.5	4.131		0.4131			70.7597		2.508		0.2508
53.7952		7.405		0.617083		55.8861	2.134		0.2134
47	3.564		0.3564			49.7564		2.194		0.2194
33.6262		6.868		0.572333		38.5505	1.742		0.1742
30.5	3.178		0.3178			31.7381		1.738		0.1738
16.9034		5.185		0.432083		23.7567	1.526		0.1526
16.6	2.428		0.2428			16.8626		1.467		0.1467
6.7	1.505		0.1505			12.499	1.007		0.1007
5.63157		2.743		0.228583		5.9993		0.853		0.0853
1.6	0.422		0.0422			5.66237	0.389		0.0389
1.4	0.109		0.0109			3.93341	0.046		0.0046
1.30761		0.48		0.04		1.22025		0.202		0.0202
0.713777		0.189		0.01575		0.51774		0.029		0.0029
	10 uM enzyme	12 uM enzyme					10 uM enzyme
	600 uM NADPH						600 uM NADPH
	2.5 mM MPTS						2.5 mM phenylactone
tAncFMO1-4	Rate (nmol/ml/min)		kobs (min-1)
[O2](nmol/ml)	1	2	1	2
186.782	17.54		5.84667
184.616		17.4		5.8
153.974	15.85		5.28333
151.726		15.95		5.31667
122.069	15.77		5.25667
120.265		15.79		5.26333
90.6228	15.06		5.02
89.4274		14.99		4.99667
61.2085	13.76		4.58667
59.9084		13.9		4.63333
36.0224	11.26		3.75333
34.5025		11.33		3.77667
17.1132	7.098		2.366
15.647		6.844		2.28133
7.22599	2.512		0.837333
6.0713		2.707		0.902333
4.477	0.908		0.302667
3.16369		0.837		0.279
3.35256	0.273		0.091
2.50715		0.216		0.072
	3 uM enzyme
	600 uM NADPH
	2.5 mM MPTS

## Sheet: Sup. Fig. 7 & Table 2
tAncFMO1-3
NADPH (uM)	dabs		s-1		average	Enzyme concentration	NADH (uM)	dabs		s-1		average	Enzyme concentration	Michaelis-Menten best-fit values
	1	2	1	2				1	2	1	2
200	0.02175	0.01979	0.0145699	0.013257	0.0139135	4 uM	200	0.01134	0.01464	0.00759646	0.00980707	0.00870177	4 uM		NADPH	NADH
160	0.01862	0.01619	0.0124732	0.0108454	0.0116593	4 uM	150	0.01347	0.01401	0.00902331	0.00938505	0.00920418	4 uM	Vmax	0.0186	0.009342
100	0.01204	0.01352	0.00806538	0.00905681	0.00856109	4 uM	100	0.01002	0.01708	0.00671222	0.0114416	0.0090769	4 uM	Km	88.79	6.652
50	0.009385	0.009043	0.00628684	0.00605774	0.00617229	4 uM	50	0.01427	0.01012	0.00955922	0.00677921	0.00816921	4 uM	Std. Error
25	0.004515	0.003036	0.00604904	0.00406752	0.00505828	2 uM	25	0.005809	0.005167	0.00778269	0.00692256	0.00735263	2 uM	Vmax	0.002275	0.000578
15	0.00238	0.002397	0.00318864	0.00321141	0.00320003	2 uM	15	0.004481	0.004727	0.00600348	0.00633307	0.00616827	2 uM	Km	24.96	2.333
5	0.001348	0.002007	0.001806	0.00268891	0.00224745	2 uM	5	0.00357	0.00278	0.00478296	0.00372454	0.00425375	2 uM
tAncFMO5
NADPH (uM)	dabs		s-1		average	Enzyme concentration	NADH (uM)	dabs		s-1		average	Enzyme concentration	Michaelis-Menten best-fit values
	1	2	1	2				1	2	1	2
200							200	0.005505	0.004864	0.0073754	0.00651661	0.00694601	2 uM		NADPH	NADH
160							160	0.00558	0.005448	0.00747588	0.00729904	0.00738746	2 uM	Vmax	0.008055	0.00746
150	0.004996	0.005538	0.00669346	0.00741961	0.00705654	2 uM	150							Km	14.49	4.875
100	0.004959	0.005994	0.00664389	0.00803055	0.00733722	2 uM	100	0.006938	0.004707	0.00929528	0.00630627	0.00780078	2 uM	Std. Error
50	0.004036	0.005383	0.00540729	0.00721195	0.00630962	2 uM	50	0.005274	0.005153	0.00706592	0.0069038	0.00698486	2 uM	Vmax	0.000465	0.0003672
25	0.003579	0.004133	0.00479502	0.00553725	0.00516613	2 uM	25	0.003947	0.004281	0.00528805	0.00573553	0.00551179	2 uM	Km	3.183	1.54
15	0.003048	0.002687	0.0040836	0.00359995	0.00384177	2 uM	15	0.003545	0.004288	0.00474946	0.00574491	0.00524719	2 uM
5	0.001979	0.001313	0.00265139	0.00175911	0.00220525	2 uM	5	0.003506	0.002902	0.00469721	0.003888	0.0042926	2 uM
tAncFMO1-4
NADPH (uM)	dabs		s-1		average	Enzyme concentration	NADH (uM)	dabs		s-1		average	Enzyme concentration	Michaelis-Menten best-fit values
	1	2	1	2				1	2	1	2
230	0.004782	0.004955	0.00640675	0.00663853	0.00652264	2 uM									NADPH	NADH
200							200	0.004734	0.004268	0.00634244	0.00571811	0.00603028	2 uM	Vmax	0.006739	0.006078
175	0.003004	0.005575	0.00402465	0.00746919	0.00574692	2 uM	175						2 uM	Km	25.85	16.24
150							150	0.005294	0.003637	0.00709271	0.00487272	0.00598272	2 uM	Std. Error
100	0.00398	0.003553	0.00533226	0.00476018	0.00504622	2 uM	100	0.003111	0.004024	0.00416801	0.00539121	0.00477961	2 uM	Vmax	0.0007301	0.0004924
50	0.003562	0.002951	0.00477224	0.00395364	0.00436294	2uM	50	0.003349	0.002491	0.00448687	0.00333735	0.00391211	2 uM	Km	11.28	5.434
25	0.002612	0.001873	0.00349946	0.00250938	0.00300442	2 uM	25	0.002487	0.002589	0.00333199	0.00346865	0.00340032	2 uM
15							15	0.002192	0.002289	0.00293676	0.00306672	0.00300174	2 uM
5	0.001364	0.001555	0.00182744	0.00208333	0.00195539	2 uM	5	0.001887	0.001523	0.00252814	0.00204046	0.0022843	2 uM
tAncFMO1-5
NADPH (uM)	dabs		s-1		average	Enzyme concentration	NADH (uM)	dabs		s-1		average	Enzyme concentration	Michaelis-Menten best-fit values
	1	2	1	2				1	2	1	2
							250	0.007851	0.0085	0.0105185	0.011388	0.0109532	2 uM		NADPH	NADH
200	0.007896	0.006614	0.0105788	0.0088612	0.00971999	2 uM	200							Vmax	0.01275	0.01114
							190	0.0072	0.008323	0.0096463	0.0111509	0.0103986	2 uM	Km	78.22	25.23
150	0.006636	0.005671	0.00889068	0.0075978	0.00824424	2 uM	150							Std. Error
							140	0.006841	0.006016	0.00916533	0.00806002	0.00861267	2 uM	Vmax	0.001391	0.0006191
100	0.004323	0.005278	0.0057918	0.00707128	0.00643154	2 uM	100							Km	20.36	5.533
							70	0.005071	0.005683	0.00679394	0.00761388	0.00720391	2 uM
50	0.003431	0.003865	0.00459673	0.00517819	0.00488746	2uM	50
							35	0.004806	0.0042	0.00643891	0.00562701	0.00603296	2 uM
25	0.002466	0.002151	0.00330386	0.00288183	0.00309285	2 uM	25
							20	0.003903	0.004148	0.0052291	0.00555734	0.00539322	2 uM
15	0.001954	0.001755	0.0026179	0.00235129	0.00248459	2 uM	15
							7	0.002335	0.002683	0.00312835	0.00359459	0.00336147	2 uM
5	0.001508	0.001197	0.00202036	0.0016037	0.00181203	2 uM	5

## Sheet: Sup. Fig. 13
tAncFMO1-4
tAncFMO1-5

## Sheet: Sup. Fig. 16b-d
Supplementary Fig. 16b
[O2]. (nmol/ml)	Rate (nmol/ml/min)		kobs (min-1)
	1	2	1	2
187.538	18		6
186.025		15.26		5.08667
156.43		14.31		4.77
151.49	17.63		5.87667
128.385		13.35		4.45
116.714	16.81		5.60333
102.194		13.02		4.34
84.0633	16.1		5.36667
77.9306		11.56		3.85333
55.9927		10.36		3.45333
54.888	13.56		4.52
37.1779		8.866		2.95533
30.7614	10.35		3.45
21.8833		6.748		2.24933
14.2866	6.898		2.29933
11.1768		3.937		1.31233
5.99656	2.527		0.842333
5.31499		1.856		0.618667
3.08266	0.904		0.301333
3.04766		0.726		0.242
2.29218	0.424		0.141333
	3 uM enzyme
	600 uM NADPH
	2.5 mM MPTS
Supplementary Fig. 16b
NADPH (uM)	dabs		kobs (s-1)		average	Enzyme concentration	NADH (uM)	dabs		kobs (s-1)		average	Enzyme concentration
	1	2	1	2				1	2	1	2
200	0.008754	0.006967	0.0117283	0.00933414	0.0105312	2 uM	200	0.006018	0.006342	0.0080627	0.00849678	0.00827974	2 uM
150	0.006987	0.008121	0.00936093	0.0108802	0.0101206	2 uM	150	0.005502	0.006405	0.00737138	0.00858119	0.00797629	2 uM
100	0.005497	0.006531	0.00736468	0.00875	0.00805734	2 uM	100	0.005182	0.004819	0.00694266	0.00645632	0.00669949	2 uM
50	0.005671	0.003592	0.0075978	0.00481243	0.00620512	2 uM	50	0.003672	0.004133	0.00491961	0.00553725	0.00522843	2 uM
25	0.00249	0.003428	0.00333601	0.00459271	0.00396436	2 uM	25	0.003295	0.003628	0.00441452	0.00486066	0.00463759	2 uM
15	0.002166	0.003256	0.00290193	0.00436227	0.0036321	2 uM	15	0.003443	0.002949	0.00461281	0.00395096	0.00428189	2 uM
5	0.00177	0.001258	0.00237138	0.00168542	0.0020284	2 uM	5	0.002103	0.001968	0.00281752	0.00263666	0.00272709	2 uM
Michaelis-Menten best-fit values
	NADPH	NADH
Vmax	0.01293	0.00836
Km	49.6	17.09
Std. Error
Vmax	0.001269	0.0004661
Km	13.77	3.868
Supplementary Fig. 16d
MPTS (uM)	dabs			kobs (s-1)			Enzyme concentration	Fixed substrate concentration
	1	2	3	1	2	3
2500	0.06203	0.05986	0.06415	0.0831056	0.0801983	0.0859459	2 uM	100 uM NADPH
1000	0.05028	0.05051	0.04236	0.0673633	0.0676715	0.0567524	2 uM	100 uM NADPH
400	0.03627	0.03904	0.0376	0.0485932	0.0523044	0.0503751	2 uM	100 uM NADPH
200	0.03104	0.02795	0.03149	0.0415863	0.0374464	0.0421892	2 uM	100 uM NADPH
100	0.02171	0.02419	0.02333	0.0290863	0.0324089	0.0312567	2 uM	100 uM NADPH
50	0.01403	0.01703	0.0154	0.0187969	0.0228162	0.0206324	2 uM	100 uM NADPH
25	0.007405	0.009926	0.008506	0.00992095	0.0132985	0.011396	2 uM	100 uM NADPH
MPTS (uM)	abs/min			kobs (s-1)			Enzyme concentration	Fixed substrate concentration
	1	2	3	1	2	3
25	0.0112	0.004807	0.007337	0.0150054	0.00644025	0.00982985	2 uM	100 uM NADH
50	0.01217	0.009408	0.004905	0.0163049	0.0126045	0.00657154	2 uM	100 uM NADH
100	0.01173	0.01392	0.01163	0.0157154	0.0186495	0.0155815	2 uM	100 uM NADH
200	0.01579	0.01452	0.01462	0.0211549	0.0194534	0.0195874	2 uM	100 uM NADH
400	0.01546	0.0214	0.01782	0.0207128	0.028671	0.0238746	2 uM	100 uM NADH
1000	0.02157	0.02183	0.02353	0.0288987	0.0292471	0.0315247	2 uM	100 uM NADH
2500	0.02017	0.02484	0.02093	0.027023	0.0332797	0.0280413	2 uM	100 uM NADH
	MPTSNADPH	MPTSNADH
Michaelis-Menten
Best-fit values
Vmax	0.08287	0.03022
Km of MPTS	199.7	75.89
Std. Error
Vmax	0.003076	0.00142
Km	24.51	14.55
